# Supplementary material for: Unraveling the evolutionary dynamics of toxin-antitoxin systems in diverse genetic lineages of Escherichia coli including the high-risk clonal complexes
Source: mBio. 2023 Dec 20;15(1):e03023-23. doi: 10.1128/mbio.03023-23 (PMC10790755; doi:10.1128/mbio.03023-23)
Supplement: File S1 — NCBI metadata of the genomes under analysis. [file mbio.03023-23-s0001.xlsx]

## Sheet: S1(metadata)
	ST-ID	Genome	ST	ID	Strain	BioSample	BioProject	Assembly	Level	Size	GC_percent	Scaffolds	Genbank_FTP	Refseq_FTP	Organism	collectiondate	location	envmedium	isolationsource	host	hostdisease	Country	Serogroup	Phylogroup	N50
0	ST000100002	GCF_000010245.2_ASM1024v1_genomic.fna	ST10	GCF_000010245.2_ASM1024v1	K-12 substr. W3110	SAMD00061081	PRJNA16351	GCA_000010245.1	Complete	4.64633	50.8	1	ftp://ftp.ncbi.nlm.nih.gov/genomes/all/GCA/000/010/245/GCA_000010245.1_ASM1024v1	ftp://ftp.ncbi.nlm.nih.gov/genomes/all/GCF/000/010/245/GCF_000010245.2_ASM1024v1	Escherichia coli str. K-12 substr. W3110	None	None	None	None	None	None	Missing	O16:H48	A	4646332
1	ST000100003	GCF_000022345.1_ASM2234v1_genomic.fna	ST10	GCF_000022345.1_ASM2234v1	K-12 substr. BW2952	SAMN02603900	PRJNA33775	GCA_000022345.1	Complete	4.57816	50.8	1	ftp://ftp.ncbi.nlm.nih.gov/genomes/all/GCA/000/022/345/GCA_000022345.1_ASM2234v1	ftp://ftp.ncbi.nlm.nih.gov/genomes/all/GCF/000/022/345/GCF_000022345.1_ASM2234v1	None	None	None	None	None	None	None	Missing	O16:H48	A	4578159
2	ST000100090	GCF_000725305.1_ASM72530v1_genomic.fna	ST10	GCF_000725305.1_ASM72530v1	KLY	SAMN02440167	PRJNA229104	GCA_000725305.1	Complete	4.71854	50.7	1	ftp://ftp.ncbi.nlm.nih.gov/genomes/all/GCA/000/725/305/GCA_000725305.1_ASM72530v1	ftp://ftp.ncbi.nlm.nih.gov/genomes/all/GCF/000/725/305/GCF_000725305.1_ASM72530v1	Escherichia coli KLY	None	None	None	None	None	None	Missing	O16:H48	A	4718545
3	ST000100092	GCF_000750555.1_ASM75055v1_genomic.fna	ST10	GCF_000750555.1_ASM75055v1	K-12 substr. BW25113	SAMN03013572	PRJNA257976	GCA_000750555.1	Complete	4.63147	50.8	1	ftp://ftp.ncbi.nlm.nih.gov/genomes/all/GCA/000/750/555/GCA_000750555.1_ASM75055v1	ftp://ftp.ncbi.nlm.nih.gov/genomes/all/GCF/000/750/555/GCF_000750555.1_ASM75055v1	Escherichia coli BW25113	2000	USA: Indiana	None	B. L. Wanner laboratory	None	None	USA	O16:H48	A	4631469
4	ST000100113	GCF_000800765.1_ASM80076v1_genomic.fna	ST10	GCF_000800765.1_ASM80076v1	ER3413	SAMN03107000	PRJNA263793	GCA_000800765.1	Complete	4.55866	50.8	1	ftp://ftp.ncbi.nlm.nih.gov/genomes/all/GCA/000/800/765/GCA_000800765.1_ASM80076v1	ftp://ftp.ncbi.nlm.nih.gov/genomes/all/GCF/000/800/765/GCF_000800765.1_ASM80076v1	Escherichia coli				None	None	None	Missing	O16:H48	A	4558660
5	ST000100118	GCF_000829985.1_ASM82998v1_genomic.fna	ST10	GCF_000829985.1_ASM82998v1	1303	SAMN02949643	PRJNA46529	GCA_000829985.1	Complete	5.15693	50.5867	4	ftp://ftp.ncbi.nlm.nih.gov/genomes/all/GCA/000/829/985/GCA_000829985.1_ASM82998v1	ftp://ftp.ncbi.nlm.nih.gov/genomes/all/GCF/000/829/985/GCF_000829985.1_ASM82998v1	Escherichia coli	2002	Germany: Hannover	None	udder acute mastitis	Bos taurus	None	Germany	O70:H32	A	4948797
6	ST000100125	GCF_000968515.1_ASM96851v1_genomic.fna	ST10	GCF_000968515.1_ASM96851v1	VR50	SAMN03371467	PRJEA61445	GCA_000968515.1	Complete	5.19607	50.785	10	ftp://ftp.ncbi.nlm.nih.gov/genomes/all/GCA/000/968/515/GCA_000968515.1_ASM96851v1	ftp://ftp.ncbi.nlm.nih.gov/genomes/all/GCF/000/968/515/GCF_000968515.1_ASM96851v1	Escherichia coli	missing	missing	None	urine	Homo sapiens	None	Missing	O12:H4	A	5000386
7	ST000100126	GCF_000981485.1_EcoliK12AG100_genomic.fna	ST10	GCF_000981485.1_EcoliK12AG100	K-12 substr. AG100	SAMEA3143339	PRJEB7832	GCA_000981485.1	Complete	4.63813	50.8	1	ftp://ftp.ncbi.nlm.nih.gov/genomes/all/GCA/000/981/485/GCA_000981485.1_EcoliK12AG100	ftp://ftp.ncbi.nlm.nih.gov/genomes/all/GCF/000/981/485/GCF_000981485.1_EcoliK12AG100	Escherichia coli K-12	None	None	None	None	None	None	Missing	O16:H48	A	4638126
8	ST000100128	GCF_000988385.1_ASM98838v1_genomic.fna	ST10	GCF_000988385.1_ASM98838v1	SQ88	SAMN03276546	PRJNA241498	GCA_000988385.1	Complete	4.61088	50.8	1	ftp://ftp.ncbi.nlm.nih.gov/genomes/all/GCA/000/988/385/GCA_000988385.1_ASM98838v1	ftp://ftp.ncbi.nlm.nih.gov/genomes/all/GCF/000/988/385/GCF_000988385.1_ASM98838v1	Escherichia coli	2008	USA	None	not applicable	not applicable	None	USA	O16:H48	A	4610881
9	ST000100129	GCF_000988425.1_ASM98842v1_genomic.fna	ST10	GCF_000988425.1_ASM98842v1	SQ110	SAMN03276543	PRJNA241498	GCA_000988425.1	Complete	4.60513	50.8	1	ftp://ftp.ncbi.nlm.nih.gov/genomes/all/GCA/000/988/425/GCA_000988425.1_ASM98842v1	ftp://ftp.ncbi.nlm.nih.gov/genomes/all/GCF/000/988/425/GCF_000988425.1_ASM98842v1	Escherichia coli	2008	USA	None	not applicable	not applicable	None	USA	O16:H48	A	4605135
10	ST000100133	GCF_001020945.2_ASM102094v2_genomic.fna	ST10	GCF_001020945.2_ASM102094v2	K-12 substr. GM4792	SAMN02404591	PRJNA224130	GCA_001020945.2	Complete	4.62234	50.8	1	ftp://ftp.ncbi.nlm.nih.gov/genomes/all/GCA/001/020/945/GCA_001020945.2_ASM102094v2	ftp://ftp.ncbi.nlm.nih.gov/genomes/all/GCF/001/020/945/GCF_001020945.2_ASM102094v2	Escherichia coli K-12	None	None	None	None	None	None	Missing	O16:H48	A	4622342
11	ST000100137	GCF_001043215.1_ASM104321v1_genomic.fna	ST10	GCF_001043215.1_ASM104321v1	NCM3722	SAMN03659038	PRJNA284094	GCA_001043215.1	Complete	4.74559	50.7142	2	ftp://ftp.ncbi.nlm.nih.gov/genomes/all/GCA/001/043/215/GCA_001043215.1_ASM104321v1	ftp://ftp.ncbi.nlm.nih.gov/genomes/all/GCF/001/043/215/GCF_001043215.1_ASM104321v1	Escherichia coli	24-May-2014	USA: California	None	None	Homo sapiens	None	USA	O16:H48	A	4678046
12	ST000100168	GCF_001544635.1_ASM154463v1_genomic.fna	ST10	GCF_001544635.1_ASM154463v1	K-12 substr. MG1655	SAMN04403366	PRJNA308372	GCA_001544635.1	Complete	4.65963	50.8	1	ftp://ftp.ncbi.nlm.nih.gov/genomes/all/GCA/001/544/635/GCA_001544635.1_ASM154463v1	ftp://ftp.ncbi.nlm.nih.gov/genomes/all/GCF/001/544/635/GCF_001544635.1_ASM154463v1	Escherichia coli str. K-12 substr. MG1655	1992	USA: Palo Alto	None	stool sample	Homo sapiens	None	USA	O16:H48	A	4659625
13	ST000100170	GCF_001559675.1_ASM155967v1_genomic.fna	ST10	GCF_001559675.1_ASM155967v1	C3026	SAMN04435499	PRJNA309537	GCA_001559675.1	Complete	4.95918	50.7569	2	ftp://ftp.ncbi.nlm.nih.gov/genomes/all/GCA/001/559/675/GCA_001559675.1_ASM155967v1	ftp://ftp.ncbi.nlm.nih.gov/genomes/all/GCF/001/559/675/GCF_001559675.1_ASM155967v1	Escherichia coli K-12	none	USA	None	laboratory	None	None	USA	O16:H48	A	4745255
14	ST000100413	GCF_002952895.1_ASM295289v1_genomic.fna	ST10	GCF_002952895.1_ASM295289v1	6A	SAMN08380015	PRJNA430697	GCA_002952895.1	Complete	4.65179	50.8	1	ftp://ftp.ncbi.nlm.nih.gov/genomes/all/GCA/002/952/895/GCA_002952895.1_ASM295289v1	ftp://ftp.ncbi.nlm.nih.gov/genomes/all/GCF/002/952/895/GCF_002952895.1_ASM295289v1	Escherichia coli	not applicable	not applicable	None	not applicable	not applicable	None	Missing	O16:H48	A	4651793
15	ST000100418	GCF_002953015.1_ASM295301v1_genomic.fna	ST10	GCF_002953015.1_ASM295301v1	9FA	SAMN08380022	PRJNA430697	GCA_002953015.1	Complete	4.65185	50.8	1	ftp://ftp.ncbi.nlm.nih.gov/genomes/all/GCA/002/953/015/GCA_002953015.1_ASM295301v1	ftp://ftp.ncbi.nlm.nih.gov/genomes/all/GCF/002/953/015/GCF_002953015.1_ASM295301v1	Escherichia coli	not applicable	not applicable	None	not applicable	not applicable	None	Missing	O16:H48	A	4651847
16	ST000100420	GCF_002953055.1_ASM295305v1_genomic.fna	ST10	GCF_002953055.1_ASM295305v1	5A	SAMN08380013	PRJNA430697	GCA_002953055.1	Complete	4.65185	50.8	1	ftp://ftp.ncbi.nlm.nih.gov/genomes/all/GCA/002/953/055/GCA_002953055.1_ASM295305v1	ftp://ftp.ncbi.nlm.nih.gov/genomes/all/GCF/002/953/055/GCF_002953055.1_ASM295305v1	Escherichia coli	not applicable	not applicable	None	not applicable	not applicable	None	Missing	O16:H48	A	4651848
17	ST000100428	GCF_002953855.1_ASM295385v1_genomic.fna	ST10	GCF_002953855.1_ASM295385v1	2F_0	SAMN08380005	PRJNA430697	GCA_002953855.1	Complete	4.65185	50.8	1	ftp://ftp.ncbi.nlm.nih.gov/genomes/all/GCA/002/953/855/GCA_002953855.1_ASM295385v1	ftp://ftp.ncbi.nlm.nih.gov/genomes/all/GCF/002/953/855/GCF_002953855.1_ASM295385v1	Escherichia coli	not applicable	not applicable	None	not applicable	not applicable	None	Missing	O16:H48	A	4651848
18	ST000100430	GCF_002953895.1_ASM295389v1_genomic.fna	ST10	GCF_002953895.1_ASM295389v1	1A	SAMN08380000	PRJNA430697	GCA_002953895.1	Complete	4.65186	50.8	1	ftp://ftp.ncbi.nlm.nih.gov/genomes/all/GCA/002/953/895/GCA_002953895.1_ASM295389v1	ftp://ftp.ncbi.nlm.nih.gov/genomes/all/GCF/002/953/895/GCF_002953895.1_ASM295389v1	Escherichia coli	not applicable	not applicable	None	not applicable	not applicable	None	Missing	O16:H48	A	4651857
19	ST000100582	GCF_003717595.1_ASM371759v1_genomic.fna	ST10	GCF_003717595.1_ASM371759v1	ER1709	SAMN09483841	PRJNA477851	GCA_003717595.1	Complete	4.58284	50.8	1	ftp://ftp.ncbi.nlm.nih.gov/genomes/all/GCA/003/717/595/GCA_003717595.1_ASM371759v1	ftp://ftp.ncbi.nlm.nih.gov/genomes/all/GCF/003/717/595/GCF_003717595.1_ASM371759v1	Escherichia coli	not applicable	not applicable	not applicable	None	None	None	Missing	O16:H48	A	4582842
20	ST000100607	GCF_004022505.2_ASM402250v2_genomic.fna	ST10	GCF_004022505.2_ASM402250v2	MT102	SAMN10713359	PRJNA513464	GCA_004022505.2	Complete	4.54895	50.7	1	ftp://ftp.ncbi.nlm.nih.gov/genomes/all/GCA/004/022/505/GCA_004022505.2_ASM402250v2	ftp://ftp.ncbi.nlm.nih.gov/genomes/all/GCF/004/022/505/GCF_004022505.2_ASM402250v2	Escherichia coli	Dec-2018	Czech Republic	None	missing	None	None	Czech Republic	O16:H48	A	4548948
21	ST000100622	GCF_004355105.1_ASM435510v1_genomic.fna	ST10	GCF_004355105.1_ASM435510v1	AM187	SAMN11080426	PRJNA525908	GCA_004355105.1	Complete	4.62486	50.8	1	ftp://ftp.ncbi.nlm.nih.gov/genomes/all/GCA/004/355/105/GCA_004355105.1_ASM435510v1	ftp://ftp.ncbi.nlm.nih.gov/genomes/all/GCF/004/355/105/GCF_004355105.1_ASM435510v1	Escherichia coli BW25113	2017-07-30	USA	None	None	Homo sapiens	None	USA	O16:H48	A	4624857
22	ST000100624	GCF_004358965.1_ASM435896v1_genomic.fna	ST10	GCF_004358965.1_ASM435896v1	CJ236	SAMN08823450	PRJNA448166	GCA_004358965.1	Complete	4.64165	50.8	1	ftp://ftp.ncbi.nlm.nih.gov/genomes/all/GCA/004/358/965/GCA_004358965.1_ASM435896v1	ftp://ftp.ncbi.nlm.nih.gov/genomes/all/GCF/004/358/965/GCF_004358965.1_ASM435896v1	Escherichia coli	1983	USA	None	None	Homo sapiens	None	USA	O16:H48	A	4641652
23	ST000100626	GCF_004368015.1_ASM436801v1_genomic.fna	ST10	GCF_004368015.1_ASM436801v1	FORC_081	SAMN08660891	PRJNA437355	GCA_004368015.1	Complete	5.13561	50.5737	5	ftp://ftp.ncbi.nlm.nih.gov/genomes/all/GCA/004/368/015/GCA_004368015.1_ASM436801v1	ftp://ftp.ncbi.nlm.nih.gov/genomes/all/GCF/004/368/015/GCF_004368015.1_ASM436801v1	Escherichia coli	2007-02-09	South Korea	None	chicken	None	None	South Korea	O140:H21	A	4748053
24	ST000100692	GCF_008033295.1_ASM803329v1_genomic.fna	ST10	GCF_008033295.1_ASM803329v1	ATCC BAA-196	SAMN12395320	PRJNA557356	GCA_008033295.1	Complete	5.01796	50.5525	4	ftp://ftp.ncbi.nlm.nih.gov/genomes/all/GCA/008/033/295/GCA_008033295.1_ASM803329v1	ftp://ftp.ncbi.nlm.nih.gov/genomes/all/GCF/008/033/295/GCF_008033295.1_ASM803329v1	Escherichia coli	1988	Unknown	None	Unknown	Unknown	Unknown	Missing	O16:H48	A	4682572
25	ST000100699	GCF_008124105.1_ASM812410v1_genomic.fna	ST10	GCF_008124105.1_ASM812410v1	PG20180171	SAMN12603270	PRJNA560883	GCA_008124105.1	Complete	4.63644	50.7972	2	ftp://ftp.ncbi.nlm.nih.gov/genomes/all/GCA/008/124/105/GCA_008124105.1_ASM812410v1	ftp://ftp.ncbi.nlm.nih.gov/genomes/all/GCF/008/124/105/GCF_008124105.1_ASM812410v1	Escherichia coli O16:H48	11-Jan-2019	missing	None	mouse gut	None	None	Missing	O16:H48	A	4593846
26	ST000100700	GCF_008124125.1_ASM812412v1_genomic.fna	ST10	GCF_008124125.1_ASM812412v1	PG20180172	SAMN12603271	PRJNA560883	GCA_008124125.1	Complete	4.69988	50.7991	2	ftp://ftp.ncbi.nlm.nih.gov/genomes/all/GCA/008/124/125/GCA_008124125.1_ASM812412v1	ftp://ftp.ncbi.nlm.nih.gov/genomes/all/GCF/008/124/125/GCF_008124125.1_ASM812412v1	Escherichia coli O16:H48	11-Jan-2019	missing	None	mouse gut	None	None	Missing	O16:H48	A	4656755
27	ST000100702	GCF_008124165.1_ASM812416v1_genomic.fna	ST10	GCF_008124165.1_ASM812416v1	PG20180175	SAMN12603268	PRJNA560883	GCA_008124165.1	Complete	4.8222	50.8618	2	ftp://ftp.ncbi.nlm.nih.gov/genomes/all/GCA/008/124/165/GCA_008124165.1_ASM812416v1	ftp://ftp.ncbi.nlm.nih.gov/genomes/all/GCF/008/124/165/GCF_008124165.1_ASM812416v1	Escherichia coli O16:H48	11-Jan-2019	missing	None	mouse gut	None	None	Missing	O16:H48	A	4656553
28	ST000100705	GCF_008124225.1_ASM812422v1_genomic.fna	ST10	GCF_008124225.1_ASM812422v1	PG20180062	SAMN12603265	PRJNA560883	GCA_008124225.1	Complete	4.72147	50.6847	2	ftp://ftp.ncbi.nlm.nih.gov/genomes/all/GCA/008/124/225/GCA_008124225.1_ASM812422v1	ftp://ftp.ncbi.nlm.nih.gov/genomes/all/GCF/008/124/225/GCF_008124225.1_ASM812422v1	Escherichia coli O16:H48	18-May-2018	missing	None	mouse gut	None	None	Missing	O16:H48	A	4656685
29	ST000100706	GCF_008124245.1_ASM812424v1_genomic.fna	ST10	GCF_008124245.1_ASM812424v1	PG20180061	SAMN12603264	PRJNA560883	GCA_008124245.1	Complete	4.65916	50.6828	2	ftp://ftp.ncbi.nlm.nih.gov/genomes/all/GCA/008/124/245/GCA_008124245.1_ASM812424v1	ftp://ftp.ncbi.nlm.nih.gov/genomes/all/GCF/008/124/245/GCF_008124245.1_ASM812424v1	Escherichia coli O16:H48	18-May-2018	missing	None	mouse gut	None	None	Missing	O16:H48	A	4594168
30	ST000100711	GCF_008124345.1_ASM812434v1_genomic.fna	ST10	GCF_008124345.1_ASM812434v1	PG20180053	SAMN12603259	PRJNA560883	GCA_008124345.1	Complete	4.68032	50.6833	2	ftp://ftp.ncbi.nlm.nih.gov/genomes/all/GCA/008/124/345/GCA_008124345.1_ASM812434v1	ftp://ftp.ncbi.nlm.nih.gov/genomes/all/GCF/008/124/345/GCF_008124345.1_ASM812434v1	Escherichia coli O16:H48	18-May-2018	missing	None	mouse gut	None	None	Missing	O16:H48	A	4615322
31	ST000100713	GCF_008124385.1_ASM812438v1_genomic.fna	ST10	GCF_008124385.1_ASM812438v1	PG20180050	SAMN12603257	PRJNA560883	GCA_008124385.1	Complete	4.68031	50.6833	2	ftp://ftp.ncbi.nlm.nih.gov/genomes/all/GCA/008/124/385/GCA_008124385.1_ASM812438v1	ftp://ftp.ncbi.nlm.nih.gov/genomes/all/GCF/008/124/385/GCF_008124385.1_ASM812438v1	Escherichia coli O16:H48	18-May-2018	missing	None	mouse gut	None	None	Missing	O16:H48	A	4615313
32	ST000100725	GCF_008931725.1_ASM893172v1_genomic.fna	ST10	GCF_008931725.1_ASM893172v1	JME67	SAMN12561908	PRJNA559875	GCA_008931725.1	Complete	4.64098	50.8	1	ftp://ftp.ncbi.nlm.nih.gov/genomes/all/GCA/008/931/725/GCA_008931725.1_ASM893172v1	ftp://ftp.ncbi.nlm.nih.gov/genomes/all/GCF/008/931/725/GCF_008931725.1_ASM893172v1	Escherichia coli	2019-08-07	USA:Tennessee	None	Not applicable	Not applicable	None	USA	O16:H48	A	4640975
33	ST000100726	GCF_008931745.1_ASM893174v1_genomic.fna	ST10	GCF_008931745.1_ASM893174v1	JME65	SAMN12561906	PRJNA559875	GCA_008931745.1	Complete	4.63586	50.8	1	ftp://ftp.ncbi.nlm.nih.gov/genomes/all/GCA/008/931/745/GCA_008931745.1_ASM893174v1	ftp://ftp.ncbi.nlm.nih.gov/genomes/all/GCF/008/931/745/GCF_008931745.1_ASM893174v1	Escherichia coli	2019-08-07	USA:Tennessee	None	Not applicable	Not applicable	None	USA	O16:H48	A	4635862
34	ST000100728	GCF_008931865.1_ASM893186v1_genomic.fna	ST10	GCF_008931865.1_ASM893186v1	JME66	SAMN12561907	PRJNA559875	GCA_008931865.1	Complete	4.63923	50.8	1	ftp://ftp.ncbi.nlm.nih.gov/genomes/all/GCA/008/931/865/GCA_008931865.1_ASM893186v1	ftp://ftp.ncbi.nlm.nih.gov/genomes/all/GCF/008/931/865/GCF_008931865.1_ASM893186v1	Escherichia coli	2019-08-07	USA:Tennessee	None	Not applicable	Not applicable	None	USA	O16:H48	A	4639229
35	ST000100753	GCF_009866925.1_ASM986692v1_genomic.fna	ST10	GCF_009866925.1_ASM986692v1	CFS3246	SAMN08522703	PRJNA433915	GCA_009866925.1	Complete	4.99515	50.8725	3	ftp://ftp.ncbi.nlm.nih.gov/genomes/all/GCA/009/866/925/GCA_009866925.1_ASM986692v1	ftp://ftp.ncbi.nlm.nih.gov/genomes/all/GCF/009/866/925/GCF_009866925.1_ASM986692v1	Escherichia coli	03-May-2004	France	None	Bovine adult	Bos taurus	None	France	O9:H9	A	4803456
36	ST000100759	GCF_009905355.1_ASM990535v1_genomic.fna	ST10	GCF_009905355.1_ASM990535v1	LD27-1	SAMN13829592	PRJNA600683	GCA_009905355.1	Complete	4.69407	50.7	1	ftp://ftp.ncbi.nlm.nih.gov/genomes/all/GCA/009/905/355/GCA_009905355.1_ASM990535v1	ftp://ftp.ncbi.nlm.nih.gov/genomes/all/GCF/009/905/355/GCF_009905355.1_ASM990535v1	Escherichia coli	Aug-2018	China: Dafeng	None	feces	None	None	China	O13/O135:H48	A	4694065
37	ST000100773	GCF_011331065.1_ASM1133106v1_genomic.fna	ST10	GCF_011331065.1_ASM1133106v1	p10A	SAMN13948681	PRJNA603908	GCA_011331065.1	Complete	4.92069	50.7877	5	ftp://ftp.ncbi.nlm.nih.gov/genomes/all/GCA/011/331/065/GCA_011331065.1_ASM1133106v1	ftp://ftp.ncbi.nlm.nih.gov/genomes/all/GCF/011/331/065/GCF_011331065.1_ASM1133106v1	Escherichia coli	Jan-2015/July-2016	USA:Houston	None	blood	Homo sapiens	bacteremia	USA	O89:H10	A	4764184
38	ST000100775	GCF_011404895.1_ASM1140489v1_genomic.fna	ST10	GCF_011404895.1_ASM1140489v1	2018.02.02CC	SAMD00190249	PRJDB8858	GCA_011404895.1	Complete	4.62239	50.8618	2	ftp://ftp.ncbi.nlm.nih.gov/genomes/all/GCA/011/404/895/GCA_011404895.1_ASM1140489v1	ftp://ftp.ncbi.nlm.nih.gov/genomes/all/GCF/011/404/895/GCF_011404895.1_ASM1140489v1	Escherichia coli	2018-02	Viet Nam:Thai Binh	not applicable	None	Homo sapiens	None	Viet Nam	-:H32	A	4574715
39	ST000100841	GCF_014295215.1_ASM1429521v1_genomic.fna	ST10	GCF_014295215.1_ASM1429521v1	G8	SAMN15693150	PRJNA650131	GCA_014295215.1	Complete	5.40416	50.8417	4	ftp://ftp.ncbi.nlm.nih.gov/genomes/all/GCA/014/295/215/GCA_014295215.1_ASM1429521v1	ftp://ftp.ncbi.nlm.nih.gov/genomes/all/GCF/014/295/215/GCF_014295215.1_ASM1429521v1	Escherichia coli	1954	Germany	None	feces from healthy individual	Homo sapiens	None	Germany	O169:H45	A	5295653
40	ST000100842	GCF_014295235.1_ASM1429523v1_genomic.fna	ST10	GCF_014295235.1_ASM1429523v1	G6/7	SAMN15693149	PRJNA650131	GCA_014295235.1	Complete	5.43472	50.8421	4	ftp://ftp.ncbi.nlm.nih.gov/genomes/all/GCA/014/295/235/GCA_014295235.1_ASM1429523v1	ftp://ftp.ncbi.nlm.nih.gov/genomes/all/GCF/014/295/235/GCF_014295235.1_ASM1429523v1	Escherichia coli	1954	Germany	None	feces from healthy individual	Homo sapiens	None	Germany	O169:H45	A	5326222
41	ST000100844	GCF_014295295.1_ASM1429529v1_genomic.fna	ST10	GCF_014295295.1_ASM1429529v1	G5	SAMN15693148	PRJNA650131	GCA_014295295.1	Complete	5.05273	50.9235	8	ftp://ftp.ncbi.nlm.nih.gov/genomes/all/GCA/014/295/295/GCA_014295295.1_ASM1429529v1	ftp://ftp.ncbi.nlm.nih.gov/genomes/all/GCF/014/295/295/GCF_014295295.1_ASM1429529v1	Escherichia coli	1954	Germany	None	feces from healthy individual	Homo sapiens	None	Germany	-:H4	A	4844012
42	ST000100860	GCF_014863825.1_ASM1486382v1_genomic.fna	ST10	GCF_014863825.1_ASM1486382v1	AML002_ev01	SAMN16090664	PRJNA666010	GCA_014863825.1	Complete	4.63267	50.8	1	ftp://ftp.ncbi.nlm.nih.gov/genomes/all/GCA/014/863/825/GCA_014863825.1_ASM1486382v1	ftp://ftp.ncbi.nlm.nih.gov/genomes/all/GCF/014/863/825/GCF_014863825.1_ASM1486382v1	Escherichia coli	11-Oct-2019	USA: Boston	None	not applicable	not applicable	None	USA	O16:H48	A	4632668
43	ST000100886	GCF_015535015.1_ASM1553501v1_genomic.fna	ST10	GCF_015535015.1_ASM1553501v1	BZKR2G40	SAMN15572256	PRJNA646979	GCA_015535015.1	Complete	4.63147	50.8	1	ftp://ftp.ncbi.nlm.nih.gov/genomes/all/GCA/015/535/015/GCA_015535015.1_ASM1553501v1	ftp://ftp.ncbi.nlm.nih.gov/genomes/all/GCF/015/535/015/GCF_015535015.1_ASM1553501v1	Escherichia coli K-12	2018	Canada: Manitoba	None	None	not applicable	None	Canada	O16:H48	A	4631470
44	ST000101018	GCF_900520285.1_ASM90052028v1_genomic.fna	ST10	GCF_900520285.1_ASM90052028v1	Escherichia coli str. TO6	SAMEA4830525	PRJEB27476	GCA_900520285.1	Complete	5.02525	50.8035	2	ftp://ftp.ncbi.nlm.nih.gov/genomes/all/GCA/900/520/285/GCA_900520285.1_ASM90052028v1	ftp://ftp.ncbi.nlm.nih.gov/genomes/all/GCF/900/520/285/GCF_900520285.1_ASM90052028v1	Escherichia coli	None	None	None	None	None	None	Missing	O16:H48	A	4850393
45	ST000101022	GCF_900635175.1_38936_C01_genomic.fna	ST10	GCF_900635175.1_38936_C01	NCTC9084	SAMEA3403037	PRJEB6403	GCA_900635175.1	Complete	4.60192	50.7	1	ftp://ftp.ncbi.nlm.nih.gov/genomes/all/GCA/900/635/175/GCA_900635175.1_38936_C01	ftp://ftp.ncbi.nlm.nih.gov/genomes/all/GCF/900/635/175/GCF_900635175.1_38936_C01	Escherichia coli	1900/1952	None	None	not available: to be reported later	not available	None	Missing	O84:H21	A	4601921
46	ST000101024	GCF_900635235.1_40105_D02_genomic.fna	ST10	GCF_900635235.1_40105_D02	NCTC12655	SAMEA3469451	PRJEB6403	GCA_900635235.1	Complete	4.75732	50.7	1	ftp://ftp.ncbi.nlm.nih.gov/genomes/all/GCA/900/635/235/GCA_900635235.1_40105_D02	ftp://ftp.ncbi.nlm.nih.gov/genomes/all/GCF/900/635/235/GCF_900635235.1_40105_D02	Escherichia coli	1992	None	None	not available: to be reported later	not available	None	Missing	O16:H48	A	4757324
47	ST000101026	GCF_900636115.1_39038_A01_genomic.fna	ST10	GCF_900636115.1_39038_A01	NCTC9102	SAMEA3403047	PRJEB6403	GCA_900636115.1	Complete	4.57306	50.7	1	ftp://ftp.ncbi.nlm.nih.gov/genomes/all/GCA/900/636/115/GCA_900636115.1_39038_A01	ftp://ftp.ncbi.nlm.nih.gov/genomes/all/GCF/900/636/115/GCF_900636115.1_39038_A01	Escherichia coli	1900/1952	None	None	not available: to be reported later	not available	None	Missing	O110:H39	A	4573055
48	ST000101028	GCF_900636235.1_39610_B01_genomic.fna	ST10	GCF_900636235.1_39610_B01	NCTC9100	SAMEA3451123	PRJEB6403	GCA_900636235.1	Complete	4.53259	50.7	1	ftp://ftp.ncbi.nlm.nih.gov/genomes/all/GCA/900/636/235/GCA_900636235.1_39610_B01	ftp://ftp.ncbi.nlm.nih.gov/genomes/all/GCF/900/636/235/GCF_900636235.1_39610_B01	Escherichia coli	1900/1952	None	None	not available: to be reported later	not available	None	Missing	O100:H2	A	4532589
49	ST000101031	GCF_900636605.1_42912_F02_genomic.fna	ST10	GCF_900636605.1_42912_F02	NCTC9041	SAMEA3672878	PRJEB6403	GCA_900636605.1	Complete	4.69337	50.8	1	ftp://ftp.ncbi.nlm.nih.gov/genomes/all/GCA/900/636/605/GCA_900636605.1_42912_F02	ftp://ftp.ncbi.nlm.nih.gov/genomes/all/GCF/900/636/605/GCF_900636605.1_42912_F02	Escherichia coli	1900/1952	None	None	not available: to be reported later	not available	None	Missing	O41:H40	A	4693367
50	ST000110186	GCF_000803705.1_ASM80370v1_genomic.fna	ST11	GCF_000803705.1_ASM80370v1	SS52	SAMN03265100	PRJNA201344	GCA_000803705.1	Complete	5.58343	50.4559	2	ftp://ftp.ncbi.nlm.nih.gov/genomes/all/GCA/000/803/705/GCA_000803705.1_ASM80370v1	ftp://ftp.ncbi.nlm.nih.gov/genomes/all/GCF/000/803/705/GCF_000803705.1_ASM80370v1	Escherichia coli O157:H7 str. SS52	2010-06-01	USA: Western States	None	Cattle feces	None	None	USA	O157:H7	E	5488700
51	ST000110218	GCF_001651945.2_ASM165194v2_genomic.fna	ST11	GCF_001651945.2_ASM165194v2	FRIK2533	SAMN04191553	PRJNA322195	GCA_001651945.2	Complete	5.67991	50.4359	2	ftp://ftp.ncbi.nlm.nih.gov/genomes/all/GCA/001/651/945/GCA_001651945.2_ASM165194v2	ftp://ftp.ncbi.nlm.nih.gov/genomes/all/GCF/001/651/945/GCF_001651945.2_ASM165194v2	Escherichia coli O157:H7	20-Jul-2011	USA: FL	None	water	None	None	USA	O157:H7	E	5645219
52	ST000110247	GCF_001753565.1_ASM175356v1_genomic.fna	ST11	GCF_001753565.1_ASM175356v1	4276	SAMN04447636	PRJNA291880	GCA_001753565.1	Complete	5.49714	50.4545	2	ftp://ftp.ncbi.nlm.nih.gov/genomes/all/GCA/001/753/565/GCA_001753565.1_ASM175356v1	ftp://ftp.ncbi.nlm.nih.gov/genomes/all/GCF/001/753/565/GCF_001753565.1_ASM175356v1	Escherichia coli O157:H7	Aug-2003	USA:Idaho	None	Cattle Hide	None	None	USA	O157:H7	E	5404558
53	ST000110249	GCF_001806285.1_ASM180628v1_genomic.fna	ST11	GCF_001806285.1_ASM180628v1	NADC 5570/86-24/6564	SAMN05729956	PRJNA341860	GCA_001806285.1	Complete	5.55946	50.4516	2	ftp://ftp.ncbi.nlm.nih.gov/genomes/all/GCA/001/806/285/GCA_001806285.1_ASM180628v1	ftp://ftp.ncbi.nlm.nih.gov/genomes/all/GCF/001/806/285/GCF_001806285.1_ASM180628v1	Escherichia coli			None		None	None	Missing	O157:H7	E	5466770
54	ST000110251	GCF_001890205.1_ASM189020v1_genomic.fna	ST11	GCF_001890205.1_ASM189020v1	155	SAMN05544764	PRJNA336330	GCA_001890205.1	Complete	5.60443	50.4543	2	ftp://ftp.ncbi.nlm.nih.gov/genomes/all/GCA/001/890/205/GCA_001890205.1_ASM189020v1	ftp://ftp.ncbi.nlm.nih.gov/genomes/all/GCF/001/890/205/GCF_001890205.1_ASM189020v1	Escherichia coli	2012	United Kingdom	None	human	missing	missing	United Kingdom	O157:H7	E	5513008
55	ST000110254	GCF_001890265.1_ASM189026v1_genomic.fna	ST11	GCF_001890265.1_ASM189026v1	350	SAMN05544765	PRJNA336330	GCA_001890265.1	Complete	5.50434	50.4546	2	ftp://ftp.ncbi.nlm.nih.gov/genomes/all/GCA/001/890/265/GCA_001890265.1_ASM189026v1	ftp://ftp.ncbi.nlm.nih.gov/genomes/all/GCF/001/890/265/GCF_001890265.1_ASM189026v1	Escherichia coli	2011	United Kingdom	None	human	missing	missing	United Kingdom	O157:H7	E	5411823
56	ST000110255	GCF_001890285.1_ASM189028v1_genomic.fna	ST11	GCF_001890285.1_ASM189028v1	9000	SAMN05544760	PRJNA336330	GCA_001890285.1	Complete	5.61173	50.4593	2	ftp://ftp.ncbi.nlm.nih.gov/genomes/all/GCA/001/890/285/GCA_001890285.1_ASM189028v1	ftp://ftp.ncbi.nlm.nih.gov/genomes/all/GCF/001/890/285/GCF_001890285.1_ASM189028v1	Escherichia coli	2002	United Kingdom	None	Cattle faeces	None	None	United Kingdom	O157:H7	E	5516497
57	ST000110256	GCF_001890305.1_ASM189030v1_genomic.fna	ST11	GCF_001890305.1_ASM189030v1	7784	SAMN05544762	PRJNA336330	GCA_001890305.1	Complete	5.46206	50.4532	2	ftp://ftp.ncbi.nlm.nih.gov/genomes/all/GCA/001/890/305/GCA_001890305.1_ASM189030v1	ftp://ftp.ncbi.nlm.nih.gov/genomes/all/GCF/001/890/305/GCF_001890305.1_ASM189030v1	Escherichia coli	2002	United Kingdom	None	Cattle faeces	None	None	United Kingdom	O157:H7	E	5370710
58	ST000110257	GCF_001890325.1_ASM189032v1_genomic.fna	ST11	GCF_001890325.1_ASM189032v1	319	SAMN05544768	PRJNA336330	GCA_001890325.1	Complete	5.56738	50.4551	2	ftp://ftp.ncbi.nlm.nih.gov/genomes/all/GCA/001/890/325/GCA_001890325.1_ASM189032v1	ftp://ftp.ncbi.nlm.nih.gov/genomes/all/GCF/001/890/325/GCF_001890325.1_ASM189032v1	Escherichia coli	2012	United Kingdom	None	human	missing	missing	United Kingdom	O157:H7	E	5474890
59	ST000110279	GCF_002208865.2_ASM220886v2_genomic.fna	ST11	GCF_002208865.2_ASM220886v2	FDAARGOS_293	SAMN06173306	PRJNA231221	GCA_002208865.2	Complete	5.68668	50.4897	3	ftp://ftp.ncbi.nlm.nih.gov/genomes/all/GCA/002/208/865/GCA_002208865.2_ASM220886v2	ftp://ftp.ncbi.nlm.nih.gov/genomes/all/GCF/002/208/865/GCF_002208865.2_ASM220886v2	Escherichia coli	26-Feb-2014	USA:DC	None	clinical isolate	Homo sapiens	Missing	USA	O157:H7	E	5548751
60	ST000110363	GCF_004010615.1_ASM401061v1_genomic.fna	ST11	GCF_004010615.1_ASM401061v1	08-3918	SAMN04504881	PRJNA218110	GCA_004010615.1	Complete	5.56497	50.3962	3	ftp://ftp.ncbi.nlm.nih.gov/genomes/all/GCA/004/010/615/GCA_004010615.1_ASM401061v1	ftp://ftp.ncbi.nlm.nih.gov/genomes/all/GCF/004/010/615/GCF_004010615.1_ASM401061v1	Escherichia coli	Unknown	USA	None	stool	missing	missing	USA	O157:H7	E	5428647
61	ST000110366	GCF_004010675.1_ASM401067v1_genomic.fna	ST11	GCF_004010675.1_ASM401067v1	2010C-3347	SAMN04549845	PRJNA218110	GCA_004010675.1	Complete	5.63393	50.4531	2	ftp://ftp.ncbi.nlm.nih.gov/genomes/all/GCA/004/010/675/GCA_004010675.1_ASM401067v1	ftp://ftp.ncbi.nlm.nih.gov/genomes/all/GCF/004/010/675/GCF_004010675.1_ASM401067v1	Escherichia coli	Jun-2009	USA	None	stool	missing	missing	USA	O157:H7	E	5542751
62	ST000110368	GCF_004010715.1_ASM401071v1_genomic.fna	ST11	GCF_004010715.1_ASM401071v1	08-3914	SAMN04504880	PRJNA218110	GCA_004010715.1	Complete	5.62466	50.4561	2	ftp://ftp.ncbi.nlm.nih.gov/genomes/all/GCA/004/010/715/GCA_004010715.1_ASM401071v1	ftp://ftp.ncbi.nlm.nih.gov/genomes/all/GCF/004/010/715/GCF_004010715.1_ASM401071v1	Escherichia coli	Aug-2007	USA	None	stool	missing	missing	USA	O157:H7	E	5529684
63	ST000110383	GCF_005037735.1_ASM503773v2_genomic.fna	ST11	GCF_005037735.1_ASM503773v2	FWSEC0004	SAMN08768105	PRJNA287560	GCA_005037735.2	Complete	5.50568	50.4492	3	ftp://ftp.ncbi.nlm.nih.gov/genomes/all/GCA/005/037/735/GCA_005037735.2_ASM503773v2	ftp://ftp.ncbi.nlm.nih.gov/genomes/all/GCF/005/037/735/GCF_005037735.1_ASM503773v2	Escherichia coli O157:H7	1987	Canada:Ontario,Toronto	None	Clinical: Human (Homo sapiens)	Homo sapiens	missing	Canada	O157:H7	E	5406250
64	ST000110397	GCF_005221505.1_ASM522150v1_genomic.fna	ST11	GCF_005221505.1_ASM522150v1	150	SAMN08773055	PRJNA445267	GCA_005221505.1	Complete	5.69753	50.4862	4	ftp://ftp.ncbi.nlm.nih.gov/genomes/all/GCA/005/221/505/GCA_005221505.1_ASM522150v1	ftp://ftp.ncbi.nlm.nih.gov/genomes/all/GCF/005/221/505/GCF_005221505.1_ASM522150v1	Escherichia coli	2011	not collected	None	cattle	None	None	Missing	O157:H7	E	5558896
65	ST000110400	GCF_005221565.1_ASM522156v1_genomic.fna	ST11	GCF_005221565.1_ASM522156v1	149	SAMN08773054	PRJNA445267	GCA_005221565.1	Complete	5.51729	50.4554	2	ftp://ftp.ncbi.nlm.nih.gov/genomes/all/GCA/005/221/565/GCA_005221565.1_ASM522156v1	ftp://ftp.ncbi.nlm.nih.gov/genomes/all/GCF/005/221/565/GCF_005221565.1_ASM522156v1	Escherichia coli	2011	not collected	None	cattle	None	None	Missing	O157:H7	E	5422680
66	ST000110402	GCF_005221605.1_ASM522160v1_genomic.fna	ST11	GCF_005221605.1_ASM522160v1	141	SAMN08773048	PRJNA445267	GCA_005221605.1	Complete	5.55556	50.5495	3	ftp://ftp.ncbi.nlm.nih.gov/genomes/all/GCA/005/221/605/GCA_005221605.1_ASM522160v1	ftp://ftp.ncbi.nlm.nih.gov/genomes/all/GCF/005/221/605/GCF_005221605.1_ASM522160v1	Escherichia coli	2006	not collected	None	cattle	None	None	Missing	O157:H7	E	5454990
67	ST000110407	GCF_005221705.1_ASM522170v1_genomic.fna	ST11	GCF_005221705.1_ASM522170v1	133	SAMN08773040	PRJNA445267	GCA_005221705.1	Complete	5.55315	50.5483	3	ftp://ftp.ncbi.nlm.nih.gov/genomes/all/GCA/005/221/705/GCA_005221705.1_ASM522170v1	ftp://ftp.ncbi.nlm.nih.gov/genomes/all/GCF/005/221/705/GCF_005221705.1_ASM522170v1	Escherichia coli	2006	not collected	None	cattle	None	None	Missing	O157:H7	E	5453897
68	ST000110408	GCF_005221725.1_ASM522172v1_genomic.fna	ST11	GCF_005221725.1_ASM522172v1	132	SAMN08773039	PRJNA445267	GCA_005221725.1	Complete	5.55316	50.5483	3	ftp://ftp.ncbi.nlm.nih.gov/genomes/all/GCA/005/221/725/GCA_005221725.1_ASM522172v1	ftp://ftp.ncbi.nlm.nih.gov/genomes/all/GCF/005/221/725/GCF_005221725.1_ASM522172v1	Escherichia coli	2006	not collected	None	cattle	None	None	Missing	O157:H7	E	5453900
69	ST000110411	GCF_005221785.1_ASM522178v1_genomic.fna	ST11	GCF_005221785.1_ASM522178v1	123	SAMN08773035	PRJNA445267	GCA_005221785.1	Complete	5.55159	50.4516	2	ftp://ftp.ncbi.nlm.nih.gov/genomes/all/GCA/005/221/785/GCA_005221785.1_ASM522178v1	ftp://ftp.ncbi.nlm.nih.gov/genomes/all/GCF/005/221/785/GCF_005221785.1_ASM522178v1	Escherichia coli	2006	not collected	None	cattle	None	None	Missing	O157:H7	E	5458850
70	ST000110413	GCF_005221825.1_ASM522182v1_genomic.fna	ST11	GCF_005221825.1_ASM522182v1	117	SAMN08773029	PRJNA445267	GCA_005221825.1	Complete	5.55592	50.5495	3	ftp://ftp.ncbi.nlm.nih.gov/genomes/all/GCA/005/221/825/GCA_005221825.1_ASM522182v1	ftp://ftp.ncbi.nlm.nih.gov/genomes/all/GCF/005/221/825/GCF_005221825.1_ASM522182v1	Escherichia coli	2006	not collected	None	cattle	None	None	Missing	O157:H7	E	5455349
71	ST000110420	GCF_005221965.1_ASM522196v1_genomic.fna	ST11	GCF_005221965.1_ASM522196v1	138	SAMN08773045	PRJNA445267	GCA_005221965.1	Complete	5.55592	50.5495	3	ftp://ftp.ncbi.nlm.nih.gov/genomes/all/GCA/005/221/965/GCA_005221965.1_ASM522196v1	ftp://ftp.ncbi.nlm.nih.gov/genomes/all/GCF/005/221/965/GCF_005221965.1_ASM522196v1	Escherichia coli	2006	not collected	None	cattle	None	None	Missing	O157:H7	E	5455348
72	ST000110424	GCF_005222045.1_ASM522204v1_genomic.fna	ST11	GCF_005222045.1_ASM522204v1	119	SAMN08773031	PRJNA445267	GCA_005222045.1	Complete	5.55307	50.5483	3	ftp://ftp.ncbi.nlm.nih.gov/genomes/all/GCA/005/222/045/GCA_005222045.1_ASM522204v1	ftp://ftp.ncbi.nlm.nih.gov/genomes/all/GCF/005/222/045/GCF_005222045.1_ASM522204v1	Escherichia coli	2006	not collected	None	cattle	None	None	Missing	O157:H7	E	5453820
73	ST000110429	GCF_005222325.1_ASM522232v1_genomic.fna	ST11	GCF_005222325.1_ASM522232v1	108	SAMN08773020	PRJNA445267	GCA_005222325.1	Complete	5.55917	50.4516	2	ftp://ftp.ncbi.nlm.nih.gov/genomes/all/GCA/005/222/325/GCA_005222325.1_ASM522232v1	ftp://ftp.ncbi.nlm.nih.gov/genomes/all/GCF/005/222/325/GCF_005222325.1_ASM522232v1	Escherichia coli	2003	not collected	None	cattle	None	None	Missing	O157:H7	E	5466440
74	ST000110431	GCF_005222365.1_ASM522236v1_genomic.fna	ST11	GCF_005222365.1_ASM522236v1	105	SAMN08773017	PRJNA445267	GCA_005222365.1	Complete	5.55223	50.4516	2	ftp://ftp.ncbi.nlm.nih.gov/genomes/all/GCA/005/222/365/GCA_005222365.1_ASM522236v1	ftp://ftp.ncbi.nlm.nih.gov/genomes/all/GCF/005/222/365/GCF_005222365.1_ASM522236v1	Escherichia coli	2003	not collected	None	cattle	None	None	Missing	O157:H7	E	5459492
75	ST000110432	GCF_005222385.1_ASM522238v1_genomic.fna	ST11	GCF_005222385.1_ASM522238v1	113	SAMN08773025	PRJNA445267	GCA_005222385.1	Complete	5.55131	50.4501	3	ftp://ftp.ncbi.nlm.nih.gov/genomes/all/GCA/005/222/385/GCA_005222385.1_ASM522238v1	ftp://ftp.ncbi.nlm.nih.gov/genomes/all/GCF/005/222/385/GCF_005222385.1_ASM522238v1	Escherichia coli	2006	not collected	None	cattle	None	None	Missing	O157:H7	E	5452055
76	ST000110438	GCF_005885955.1_ASM588595v1_genomic.fna	ST11	GCF_005885955.1_ASM588595v1	ECP17-46	SAMN11786966	PRJNA507262	GCA_005885955.1	Complete	5.56958	50.456	2	ftp://ftp.ncbi.nlm.nih.gov/genomes/all/GCA/005/885/955/GCA_005885955.1_ASM588595v1	ftp://ftp.ncbi.nlm.nih.gov/genomes/all/GCF/005/885/955/GCF_005885955.1_ASM588595v1	Escherichia coli O157:H7	missing	missing	None	missing	Homo sapiens	missing	Missing	O157:H7	E	5475399
77	ST000110440	GCF_006874785.1_ASM687478v1_genomic.fna	ST11	GCF_006874785.1_ASM687478v1	ATCC 43889	SAMN01916927	PRJNA321364	GCA_006874785.1	Complete	5.66029	50.4557	2	ftp://ftp.ncbi.nlm.nih.gov/genomes/all/GCA/006/874/785/GCA_006874785.1_ASM687478v1	ftp://ftp.ncbi.nlm.nih.gov/genomes/all/GCF/006/874/785/GCF_006874785.1_ASM687478v1	None	missing	USA: North Carolina	None	Feces of patient with hemolytic uremic syndrome	Homo sapiens	missing	USA	O157:H7	E	5567434
78	ST000110445	GCF_008727135.1_ASM872713v1_genomic.fna	ST11	GCF_008727135.1_ASM872713v1	AR-0430	SAMN12648980	PRJNA562719	GCA_008727135.1	Complete	5.764	50.3874	5	ftp://ftp.ncbi.nlm.nih.gov/genomes/all/GCA/008/727/135/GCA_008727135.1_ASM872713v1	ftp://ftp.ncbi.nlm.nih.gov/genomes/all/GCF/008/727/135/GCF_008727135.1_ASM872713v1	Escherichia coli O157	missing	missing	None	missing	missing	missing	Missing	O157:H7	E	5498215
79	ST000110446	GCF_008727155.1_ASM872715v1_genomic.fna	ST11	GCF_008727155.1_ASM872715v1	AR-0429	SAMN12648979	PRJNA562719	GCA_008727155.1	Complete	5.73799	50.5063	3	ftp://ftp.ncbi.nlm.nih.gov/genomes/all/GCA/008/727/155/GCA_008727155.1_ASM872715v1	ftp://ftp.ncbi.nlm.nih.gov/genomes/all/GCF/008/727/155/GCF_008727155.1_ASM872715v1	Escherichia coli O157	missing	missing	None	missing	missing	missing	Missing	O157:H7	E	5492765
80	ST000110458	GCF_008931185.1_ASM893118v1_genomic.fna	ST11	GCF_008931185.1_ASM893118v1	ERL03-1416	SAMN10177960	PRJNA494713	GCA_008931185.1	Complete	5.58154	50.4706	3	ftp://ftp.ncbi.nlm.nih.gov/genomes/all/GCA/008/931/185/GCA_008931185.1_ASM893118v1	ftp://ftp.ncbi.nlm.nih.gov/genomes/all/GCF/008/931/185/GCF_008931185.1_ASM893118v1	Escherichia coli	Missing	New Zealand	None	water	None	None	New Zealand	O157:H7	E	5427778
81	ST000110459	GCF_009431955.1_ASM943195v1_genomic.fna	ST11	GCF_009431955.1_ASM943195v1	HB6	SAMN11633027	PRJNA530317	GCA_009431955.1	Complete	5.63551	50.5559	2	ftp://ftp.ncbi.nlm.nih.gov/genomes/all/GCA/009/431/955/GCA_009431955.1_ASM943195v1	ftp://ftp.ncbi.nlm.nih.gov/genomes/all/GCF/009/431/955/GCF_009431955.1_ASM943195v1	Escherichia coli	2002	USA:Nebraska	None	cattle	None	None	USA	O157:H7	E	5539892
82	ST000110461	GCF_009432415.1_ASM943241v1_genomic.fna	ST11	GCF_009432415.1_ASM943241v1	21B8	SAMN11633025	PRJNA530317	GCA_009432415.1	Complete	5.49488	50.4542	2	ftp://ftp.ncbi.nlm.nih.gov/genomes/all/GCA/009/432/415/GCA_009432415.1_ASM943241v1	ftp://ftp.ncbi.nlm.nih.gov/genomes/all/GCF/009/432/415/GCF_009432415.1_ASM943241v1	Escherichia coli	2002	USA:Ohio	None	cattle	None	None	USA	O157:H7	E	5401709
83	ST000110470	GCF_009650175.1_ASM965017v1_genomic.fna	ST11	GCF_009650175.1_ASM965017v1	CFSAN076619	SAMN10574722	PRJNA541972	GCA_009650175.1	Complete	5.43809	50.5462	3	ftp://ftp.ncbi.nlm.nih.gov/genomes/all/GCA/009/650/175/GCA_009650175.1_ASM965017v1	ftp://ftp.ncbi.nlm.nih.gov/genomes/all/GCF/009/650/175/GCF_009650175.1_ASM965017v1	Escherichia coli O157:H7	1987	USA:CA	None	feces	Homo sapiens	missing	USA	O157:H7	E	5338790
84	ST000110472	GCF_009664455.1_ASM966445v1_genomic.fna	ST11	GCF_009664455.1_ASM966445v1	AUSMDU00002545	SAMN13191633	PRJNA556438	GCA_009664455.1	Complete	5.64778	50.4564	2	ftp://ftp.ncbi.nlm.nih.gov/genomes/all/GCA/009/664/455/GCA_009664455.1_ASM966445v1	ftp://ftp.ncbi.nlm.nih.gov/genomes/all/GCF/009/664/455/GCF_009664455.1_ASM966445v1	Escherichia coli	2013	Australia	None	missing	Homo sapiens	missing	Australia	O157:H7	E	5553138
85	ST000110491	GCF_013167135.1_ASM1316713v1_genomic.fna	ST11	GCF_013167135.1_ASM1316713v1	F8492	SAMN11267279	PRJNA528413	GCA_013167135.1	Complete	5.60618	50.5534	2	ftp://ftp.ncbi.nlm.nih.gov/genomes/all/GCA/013/167/135/GCA_013167135.1_ASM1316713v1	ftp://ftp.ncbi.nlm.nih.gov/genomes/all/GCF/013/167/135/GCF_013167135.1_ASM1316713v1	Escherichia coli O157:H7	missing	USA	None	beef	None	None	USA	O157:H7	E	5512933
86	ST000110492	GCF_013167155.1_ASM1316715v1_genomic.fna	ST11	GCF_013167155.1_ASM1316715v1	YB14-1	SAMN05360245	PRJNA528413	GCA_013167155.1	Complete	5.64952	50.5605	3	ftp://ftp.ncbi.nlm.nih.gov/genomes/all/GCA/013/167/155/GCA_013167155.1_ASM1316715v1	ftp://ftp.ncbi.nlm.nih.gov/genomes/all/GCF/013/167/155/GCF_013167155.1_ASM1316715v1	Escherichia coli O157:H7	2002	USA:Nebraska	None	cattle feces	cattle	None	USA	O157:H7	E	5546361
87	ST000110499	GCF_013167355.1_ASM1316735v1_genomic.fna	ST11	GCF_013167355.1_ASM1316735v1	OK1	SAMN11229501	PRJNA528413	GCA_013167355.1	Complete	5.56068	50.4536	3	ftp://ftp.ncbi.nlm.nih.gov/genomes/all/GCA/013/167/355/GCA_013167355.1_ASM1316735v1	ftp://ftp.ncbi.nlm.nih.gov/genomes/all/GCF/013/167/355/GCF_013167355.1_ASM1316735v1	Escherichia coli O157:H7	1996	Japan:Okayama	None	missing	Homo sapiens	missing	Japan	O157:H7	E	5459741
88	ST000110506	GCF_013167495.1_ASM1316749v1_genomic.fna	ST11	GCF_013167495.1_ASM1316749v1	LSU61	SAMN11229493	PRJNA528413	GCA_013167495.1	Complete	5.66907	50.4125	3	ftp://ftp.ncbi.nlm.nih.gov/genomes/all/GCA/013/167/495/GCA_013167495.1_ASM1316749v1	ftp://ftp.ncbi.nlm.nih.gov/genomes/all/GCF/013/167/495/GCF_013167495.1_ASM1316749v1	Escherichia coli O157:H7	missing	USA:Louisiana	None	missing	Deer	None	USA	O157:H7	E	5512129
89	ST000110509	GCF_013167555.1_ASM1316755v1_genomic.fna	ST11	GCF_013167555.1_ASM1316755v1	Gim1-1	SAMN05360205	PRJNA528413	GCA_013167555.1	Complete	5.50139	50.4546	2	ftp://ftp.ncbi.nlm.nih.gov/genomes/all/GCA/013/167/555/GCA_013167555.1_ASM1316755v1	ftp://ftp.ncbi.nlm.nih.gov/genomes/all/GCF/013/167/555/GCF_013167555.1_ASM1316755v1	Escherichia coli O157:H7	1999	USA:Nebraska	None	cattle feces	cattle	None	USA	O157:H7	E	5408816
90	ST000110510	GCF_013167575.1_ASM1316757v1_genomic.fna	ST11	GCF_013167575.1_ASM1316757v1	G5295	SAMN05360178	PRJNA528413	GCA_013167575.1	Complete	5.74527	50.4519	3	ftp://ftp.ncbi.nlm.nih.gov/genomes/all/GCA/013/167/575/GCA_013167575.1_ASM1316757v1	ftp://ftp.ncbi.nlm.nih.gov/genomes/all/GCF/013/167/575/GCF_013167575.1_ASM1316757v1	Escherichia coli O157:H7	missing	USA	None	missing	missing	missing	USA	O157:H7	E	5566982
91	ST000110511	GCF_013167595.1_ASM1316759v1_genomic.fna	ST11	GCF_013167595.1_ASM1316759v1	F8952	SAMN05360175	PRJNA528413	GCA_013167595.1	Complete	5.49234	50.451	2	ftp://ftp.ncbi.nlm.nih.gov/genomes/all/GCA/013/167/595/GCA_013167595.1_ASM1316759v1	ftp://ftp.ncbi.nlm.nih.gov/genomes/all/GCF/013/167/595/GCF_013167595.1_ASM1316759v1	Escherichia coli O157:H7	missing	USA	None	missing	missing	missing	USA	O157:H7	E	5399622
92	ST000110517	GCF_013167715.1_ASM1316771v1_genomic.fna	ST11	GCF_013167715.1_ASM1316771v1	F7349	SAMN05360158	PRJNA528413	GCA_013167715.1	Complete	5.61532	50.4479	3	ftp://ftp.ncbi.nlm.nih.gov/genomes/all/GCA/013/167/715/GCA_013167715.1_ASM1316771v1	ftp://ftp.ncbi.nlm.nih.gov/genomes/all/GCF/013/167/715/GCF_013167715.1_ASM1316771v1	Escherichia coli O157:H7	missing	USA	None	missing	missing	missing	USA	O157:H7	E	5519312
93	ST000110518	GCF_013167735.1_ASM1316773v1_genomic.fna	ST11	GCF_013167735.1_ASM1316773v1	F6667	SAMN05360149	PRJNA528413	GCA_013167735.1	Complete	5.6489	50.3867	3	ftp://ftp.ncbi.nlm.nih.gov/genomes/all/GCA/013/167/735/GCA_013167735.1_ASM1316773v1	ftp://ftp.ncbi.nlm.nih.gov/genomes/all/GCF/013/167/735/GCF_013167735.1_ASM1316773v1	Escherichia coli O157:H7	missing	USA	None	missing	missing	missing	USA	O157:H7	E	5516005
94	ST000110520	GCF_013167775.1_ASM1316777v1_genomic.fna	ST11	GCF_013167775.1_ASM1316777v1	F6294	SAMN11229489	PRJNA528413	GCA_013167775.1	Complete	5.68586	50.5511	2	ftp://ftp.ncbi.nlm.nih.gov/genomes/all/GCA/013/167/775/GCA_013167775.1_ASM1316777v1	ftp://ftp.ncbi.nlm.nih.gov/genomes/all/GCF/013/167/775/GCF_013167775.1_ASM1316777v1	Escherichia coli O157:H7	missing	USA	None	beef	None	None	USA	O157:H7	E	5593140
95	ST000110526	GCF_013168095.1_ASM1316809v1_genomic.fna	ST11	GCF_013168095.1_ASM1316809v1	86-24	SAMN11229497	PRJNA528413	GCA_013168095.1	Complete	5.59412	50.3892	4	ftp://ftp.ncbi.nlm.nih.gov/genomes/all/GCA/013/168/095/GCA_013168095.1_ASM1316809v1	ftp://ftp.ncbi.nlm.nih.gov/genomes/all/GCF/013/168/095/GCF_013168095.1_ASM1316809v1	Escherichia coli O157:H7	1986	USA:Washington	None	missing	Homo sapiens	missing	USA	O157:H7	E	5467198
96	ST000110529	GCF_013168155.1_ASM1316815v1_genomic.fna	ST11	GCF_013168155.1_ASM1316815v1	3-5-1	SAMN05360204	PRJNA528413	GCA_013168155.1	Complete	5.65864	50.4488	3	ftp://ftp.ncbi.nlm.nih.gov/genomes/all/GCA/013/168/155/GCA_013168155.1_ASM1316815v1	ftp://ftp.ncbi.nlm.nih.gov/genomes/all/GCF/013/168/155/GCF_013168155.1_ASM1316815v1	Escherichia coli O157:H7	1999	USA:Nebraska	None	cattle feces	cattle	None	USA	O157:H7	E	5475244
97	ST000110530	GCF_013168175.1_ASM1316817v1_genomic.fna	ST11	GCF_013168175.1_ASM1316817v1	2-6-2	SAMN05360202	PRJNA528413	GCA_013168175.1	Complete	5.65083	50.4618	2	ftp://ftp.ncbi.nlm.nih.gov/genomes/all/GCA/013/168/175/GCA_013168175.1_ASM1316817v1	ftp://ftp.ncbi.nlm.nih.gov/genomes/all/GCF/013/168/175/GCF_013168175.1_ASM1316817v1	Escherichia coli O157:H7	1999	USA:Nebraska	None	cattle feces	cattle	None	USA	O157:H7	E	5552787
98	ST000110532	GCF_013168215.1_ASM1316821v1_genomic.fna	ST11	GCF_013168215.1_ASM1316821v1	7409	SAMN11229479	PRJNA528413	GCA_013168215.1	Complete	5.59213	50.5567	2	ftp://ftp.ncbi.nlm.nih.gov/genomes/all/GCA/013/168/215/GCA_013168215.1_ASM1316821v1	ftp://ftp.ncbi.nlm.nih.gov/genomes/all/GCF/013/168/215/GCF_013168215.1_ASM1316821v1	Escherichia coli O157:H7	missing	USA	None	missing	bovine	None	USA	O157:H7	E	5495195
99	ST000110534	GCF_013168255.1_ASM1316825v1_genomic.fna	ST11	GCF_013168255.1_ASM1316825v1	611	SAMN11229477	PRJNA528413	GCA_013168255.1	Complete	5.5737	50.4476	3	ftp://ftp.ncbi.nlm.nih.gov/genomes/all/GCA/013/168/255/GCA_013168255.1_ASM1316825v1	ftp://ftp.ncbi.nlm.nih.gov/genomes/all/GCF/013/168/255/GCF_013168255.1_ASM1316825v1	Escherichia coli O157:H7	missing	USA:Nebraska	None	missing	bovine	None	USA	O157:H7	E	5477691
100	ST000120001	GCF_000350985.1_Esch_coli_KTE189_V1_genomic.fna	ST12	GCF_000350985.1_Esch_coli_KTE189_V1	KTE189	SAMN00974044	PRJNA163391	GCA_000350985.1	Scaffold	5.16617	50.6	13	ftp://ftp.ncbi.nlm.nih.gov/genomes/all/GCA/000/350/985/GCA_000350985.1_Esch_coli_KTE189_V1	ftp://ftp.ncbi.nlm.nih.gov/genomes/all/GCF/000/350/985/GCF_000350985.1_Esch_coli_KTE189_V1	None	2010	None	None	None	Homo sapiens	None	Missing	O4:H5	B2	553185
101	ST000120003	GCF_000408125.1_Esch_coli_KTE195_V1_genomic.fna	ST12	GCF_000408125.1_Esch_coli_KTE195_V1	KTE195	SAMN00974050	PRJNA163403	GCA_000408125.1	Scaffold	5.40067	50.4	16	ftp://ftp.ncbi.nlm.nih.gov/genomes/all/GCA/000/408/125/GCA_000408125.1_Esch_coli_KTE195_V1	ftp://ftp.ncbi.nlm.nih.gov/genomes/all/GCF/000/408/125/GCF_000408125.1_Esch_coli_KTE195_V1	None	2010	None	None	None	Homo sapiens	None	Missing	O4:H1	B2	1227308
102	ST000120004	GCF_000456065.1_Esch_coli_HVH_4_4-7276109_V1_genomic.fna	ST12	GCF_000456065.1_Esch_coli_HVH_4_4-7276109_V1	HVH 4 (4-7276109)	SAMN01885671	PRJNA186041	GCA_000456065.1	Scaffold	5.37967	50.5	15	ftp://ftp.ncbi.nlm.nih.gov/genomes/all/GCA/000/456/065/GCA_000456065.1_Esch_coli_HVH_4_4-7276109_V1	ftp://ftp.ncbi.nlm.nih.gov/genomes/all/GCF/000/456/065/GCF_000456065.1_Esch_coli_HVH_4_4-7276109_V1	None	2004	Denmark	None	blood	Homo sapiens	UTI induced bacteremia	Denmark	O4:H1	B2	1532051
103	ST000120005	GCF_000457105.1_Esch_coli_HVH_78_4-2735946_V1_genomic.fna	ST12	GCF_000457105.1_Esch_coli_HVH_78_4-2735946_V1	HVH 78 (4-2735946)	SAMN01885728	PRJNA186101	GCA_000457105.1	Scaffold	5.37182	50.4	16	ftp://ftp.ncbi.nlm.nih.gov/genomes/all/GCA/000/457/105/GCA_000457105.1_Esch_coli_HVH_78_4-2735946_V1	ftp://ftp.ncbi.nlm.nih.gov/genomes/all/GCF/000/457/105/GCF_000457105.1_Esch_coli_HVH_78_4-2735946_V1	None	2003	Denmark	None	blood	Homo sapiens	UTI induced bacteremia	Denmark	O4:H1	B2	1104466
104	ST000120006	GCF_000457555.1_Esch_coli_HVH_111_4-7039018_V1_genomic.fna	ST12	GCF_000457555.1_Esch_coli_HVH_111_4-7039018_V1	HVH 111 (4-7039018)	SAMN01885759	PRJNA186132	GCA_000457555.1	Scaffold	4.95255	50.5	6	ftp://ftp.ncbi.nlm.nih.gov/genomes/all/GCA/000/457/555/GCA_000457555.1_Esch_coli_HVH_111_4-7039018_V1	ftp://ftp.ncbi.nlm.nih.gov/genomes/all/GCF/000/457/555/GCF_000457555.1_Esch_coli_HVH_111_4-7039018_V1	None	2004	Denmark	None	blood	Homo sapiens	UTI induced bacteremia	Denmark	O4:H5	B2	1551212
105	ST000120007	GCF_000458015.1_Esch_coli_HVH_138_4-6066704_V1_genomic.fna	ST12	GCF_000458015.1_Esch_coli_HVH_138_4-6066704_V1	HVH 138 (4-6066704)	SAMN01885783	PRJNA186165	GCA_000458015.1	Scaffold	5.22404	50.5	11	ftp://ftp.ncbi.nlm.nih.gov/genomes/all/GCA/000/458/015/GCA_000458015.1_Esch_coli_HVH_138_4-6066704_V1	ftp://ftp.ncbi.nlm.nih.gov/genomes/all/GCF/000/458/015/GCF_000458015.1_Esch_coli_HVH_138_4-6066704_V1	None	2004	Denmark	None	blood	Homo sapiens	UTI induced bacteremia	Denmark	O4:H1	B2	957600
106	ST000120008	GCF_000458115.1_Esch_coli_HVH_143_4-5674999_V1_genomic.fna	ST12	GCF_000458115.1_Esch_coli_HVH_143_4-5674999_V1	HVH 143 (4-5674999)	SAMN01885788	PRJNA186175	GCA_000458115.1	Scaffold	5.20325	50.5	10	ftp://ftp.ncbi.nlm.nih.gov/genomes/all/GCA/000/458/115/GCA_000458115.1_Esch_coli_HVH_143_4-5674999_V1	ftp://ftp.ncbi.nlm.nih.gov/genomes/all/GCF/000/458/115/GCF_000458115.1_Esch_coli_HVH_143_4-5674999_V1	None	2004	Denmark	None	blood	Homo sapiens	UTI induced bacteremia	Denmark	O4:H1	B2	1102889
107	ST000120010	GCF_000458995.1_Esch_coli_HVH_197_4-4466217_V1_genomic.fna	ST12	GCF_000458995.1_Esch_coli_HVH_197_4-4466217_V1	HVH 197 (4-4466217)	SAMN01885836	PRJNA186223	GCA_000458995.1	Scaffold	5.57182	50.4	12	ftp://ftp.ncbi.nlm.nih.gov/genomes/all/GCA/000/458/995/GCA_000458995.1_Esch_coli_HVH_197_4-4466217_V1	ftp://ftp.ncbi.nlm.nih.gov/genomes/all/GCF/000/458/995/GCF_000458995.1_Esch_coli_HVH_197_4-4466217_V1	None	2004	Denmark	None	blood	Homo sapiens	UTI induced bacteremia	Denmark	O4:H5	B2	869233
108	ST000120012	GCF_000460655.1_Esch_coli_UMEA_3185-1_V1_genomic.fna	ST12	GCF_000460655.1_Esch_coli_UMEA_3185-1_V1	UMEA 3185-1	SAMN01885921	PRJNA186311	GCA_000460655.1	Scaffold	5.14993	50.4	9	ftp://ftp.ncbi.nlm.nih.gov/genomes/all/GCA/000/460/655/GCA_000460655.1_Esch_coli_UMEA_3185-1_V1	ftp://ftp.ncbi.nlm.nih.gov/genomes/all/GCF/000/460/655/GCF_000460655.1_Esch_coli_UMEA_3185-1_V1	None	1995	Sweden	None	urine	Homo sapiens	UTI induced bacteremia	Sweden	O4:H5	B2	1142704
109	ST000120013	GCF_000460695.1_Esch_coli_UMEA_3193-1_V1_genomic.fna	ST12	GCF_000460695.1_Esch_coli_UMEA_3193-1_V1	UMEA 3193-1	SAMN01885923	PRJNA186313	GCA_000460695.1	Scaffold	5.30898	50.4	21	ftp://ftp.ncbi.nlm.nih.gov/genomes/all/GCA/000/460/695/GCA_000460695.1_Esch_coli_UMEA_3193-1_V1	ftp://ftp.ncbi.nlm.nih.gov/genomes/all/GCF/000/460/695/GCF_000460695.1_Esch_coli_UMEA_3193-1_V1	None	1995	Sweden	None	urine	Homo sapiens	UTI induced bacteremia	Sweden	O4:H5	B2	784488
110	ST000120015	GCF_000461815.1_Esch_coli_UMEA_3955-1_V1_genomic.fna	ST12	GCF_000461815.1_Esch_coli_UMEA_3955-1_V1	UMEA 3955-1	SAMN01885988	PRJNA186379	GCA_000461815.1	Scaffold	5.41711	50.6	16	ftp://ftp.ncbi.nlm.nih.gov/genomes/all/GCA/000/461/815/GCA_000461815.1_Esch_coli_UMEA_3955-1_V1	ftp://ftp.ncbi.nlm.nih.gov/genomes/all/GCF/000/461/815/GCF_000461815.1_Esch_coli_UMEA_3955-1_V1	None	1996	Sweden	None	urine	Homo sapiens	UTI induced bacteremia	Sweden	O4:H5	B2	655652
111	ST000120016	GCF_000461835.1_Esch_coli_UMEA_4075-1_V1_genomic.fna	ST12	GCF_000461835.1_Esch_coli_UMEA_4075-1_V1	UMEA 4075-1	SAMN01885989	PRJNA186380	GCA_000461835.1	Scaffold	5.22425	50.3	9	ftp://ftp.ncbi.nlm.nih.gov/genomes/all/GCA/000/461/835/GCA_000461835.1_Esch_coli_UMEA_4075-1_V1	ftp://ftp.ncbi.nlm.nih.gov/genomes/all/GCF/000/461/835/GCF_000461835.1_Esch_coli_UMEA_4075-1_V1	None	1997	Sweden	None	urine	Homo sapiens	UTI induced bacteremia	Sweden	O4:H5	B2	1060405
112	ST000120017	GCF_000488115.1_Esch_coli_UMEA_3693-1_V1_genomic.fna	ST12	GCF_000488115.1_Esch_coli_UMEA_3693-1_V1	UMEA 3693-1	SAMN01885975	PRJNA186366	GCA_000488115.1	Scaffold	5.43106	50.6	17	ftp://ftp.ncbi.nlm.nih.gov/genomes/all/GCA/000/488/115/GCA_000488115.1_Esch_coli_UMEA_3693-1_V1	ftp://ftp.ncbi.nlm.nih.gov/genomes/all/GCF/000/488/115/GCF_000488115.1_Esch_coli_UMEA_3693-1_V1	None	1997	Sweden	None	urine	Homo sapiens	UTI induced bacteremia	Sweden	O4:H5	B2	777770
113	ST000120018	GCF_000633655.1_Esch_coli_BIDMC_83_V1_genomic.fna	ST12	GCF_000633655.1_Esch_coli_BIDMC_83_V1	BIDMC 83	SAMN02581402	PRJNA234269	GCA_000633655.1	Scaffold	5.09073	50.5	97	ftp://ftp.ncbi.nlm.nih.gov/genomes/all/GCA/000/633/655/GCA_000633655.1_Esch_coli_BIDMC_83_V1	ftp://ftp.ncbi.nlm.nih.gov/genomes/all/GCF/000/633/655/GCF_000633655.1_Esch_coli_BIDMC_83_V1		Nov-2013	OUTPATIENT	None	urine	Homo sapiens	None	Missing	O4:H5	B2	172193
114	ST000120020	GCF_000777135.1_ASM77713v1_genomic.fna	ST12	GCF_000777135.1_ASM77713v1	upec-40	SAMN02802131	PRJNA248737	GCA_000777135.1	Scaffold	5.00656	50.6	61	ftp://ftp.ncbi.nlm.nih.gov/genomes/all/GCA/000/777/135/GCA_000777135.1_ASM77713v1	ftp://ftp.ncbi.nlm.nih.gov/genomes/all/GCF/000/777/135/GCF_000777135.1_ASM77713v1	Escherichia coli	2011	USA: WA	None	patient with urinary tract infection	Homo sapiens	urinary tract infection	USA	O4:H5	B2	326577
115	ST000120023	GCF_000779255.1_ASM77925v1_genomic.fna	ST12	GCF_000779255.1_ASM77925v1	upec-201	SAMN02802022	PRJNA248737	GCA_000779255.1	Scaffold	5.22746	50.5	85	ftp://ftp.ncbi.nlm.nih.gov/genomes/all/GCA/000/779/255/GCA_000779255.1_ASM77925v1	ftp://ftp.ncbi.nlm.nih.gov/genomes/all/GCF/000/779/255/GCF_000779255.1_ASM77925v1	Escherichia coli	2011	USA: WA	None	patient with urinary tract infection	Homo sapiens	urinary tract infection	USA	O4:H5	B2	229640
116	ST000120024	GCF_000780115.1_ASM78011v1_genomic.fna	ST12	GCF_000780115.1_ASM78011v1	upec-166	SAMN02801982	PRJNA248737	GCA_000780115.1	Scaffold	5.388	50.4	92	ftp://ftp.ncbi.nlm.nih.gov/genomes/all/GCA/000/780/115/GCA_000780115.1_ASM78011v1	ftp://ftp.ncbi.nlm.nih.gov/genomes/all/GCF/000/780/115/GCF_000780115.1_ASM78011v1	Escherichia coli	2011	USA: WA	None	patient with urinary tract infection	Homo sapiens	urinary tract infection	USA	O18:H5	B2	205307
117	ST000120025	GCF_000780195.1_ASM78019v1_genomic.fna	ST12	GCF_000780195.1_ASM78019v1	upec-158	SAMN02801973	PRJNA248737	GCA_000780195.1	Scaffold	4.95424	50.5	61	ftp://ftp.ncbi.nlm.nih.gov/genomes/all/GCA/000/780/195/GCA_000780195.1_ASM78019v1	ftp://ftp.ncbi.nlm.nih.gov/genomes/all/GCF/000/780/195/GCF_000780195.1_ASM78019v1	Escherichia coli	2011	USA: WA	None	patient with urinary tract infection	Homo sapiens	urinary tract infection	USA	O4:H5	B2	309505
118	ST000120027	GCF_001306685.1_ASM130668v1_genomic.fna	ST12	GCF_001306685.1_ASM130668v1	UCD-JA30	SAMN04054195	PRJNA295420	GCA_001306685.1	Contig	5.11761	50.4	81	ftp://ftp.ncbi.nlm.nih.gov/genomes/all/GCA/001/306/685/GCA_001306685.1_ASM130668v1	ftp://ftp.ncbi.nlm.nih.gov/genomes/all/GCF/001/306/685/GCF_001306685.1_ASM130668v1	Escherichia coli	2014	USA: Sacramento, CA	None	None	Homo sapiens	None	USA	O4:H5	B2	405137
119	ST000120030	GCF_001621915.1_ASM162191v1_genomic.fna	ST12	GCF_001621915.1_ASM162191v1	GN05992	SAMN04393297	PRJNA290784	GCA_001621915.1	Contig	4.96124	50.5	57	ftp://ftp.ncbi.nlm.nih.gov/genomes/all/GCA/001/621/915/GCA_001621915.1_ASM162191v1	ftp://ftp.ncbi.nlm.nih.gov/genomes/all/GCF/001/621/915/GCF_001621915.1_ASM162191v1	Escherichia coli	2014	USA	None	Unknown	Homo sapiens	Bloodstream infection	USA	O4:H5	B2	254527
120	ST000120034	GCF_001865925.1_ASM186592v1_genomic.fna	ST12	GCF_001865925.1_ASM186592v1	80//6	SAMN05730649	PRJNA341932	GCA_001865925.1	Scaffold	4.96014	50.6	53	ftp://ftp.ncbi.nlm.nih.gov/genomes/all/GCA/001/865/925/GCA_001865925.1_ASM186592v1	ftp://ftp.ncbi.nlm.nih.gov/genomes/all/GCF/001/865/925/GCF_001865925.1_ASM186592v1	Escherichia coli	2005	Estonia	None	urine	Homo sapiens	None	Estonia	O4:H1	B2	361323
121	ST000120035	GCF_001865985.1_ASM186598v1_genomic.fna	ST12	GCF_001865985.1_ASM186598v1	B-11870	SAMN05730656	PRJNA341935	GCA_001865985.1	Scaffold	5.63819	50.5	82	ftp://ftp.ncbi.nlm.nih.gov/genomes/all/GCA/001/865/985/GCA_001865985.1_ASM186598v1	ftp://ftp.ncbi.nlm.nih.gov/genomes/all/GCF/001/865/985/GCF_001865985.1_ASM186598v1	Escherichia coli	2002	Sweden	None	blood	Homo sapiens	None	Sweden	O4:H1	B2	361325
122	ST000120036	GCF_001900395.1_ASM190039v1_genomic.fna	ST12	GCF_001900395.1_ASM190039v1	D8	SAMN03252426	PRJNA269191	GCA_001900395.1	Complete	5.13065	50.4	1	ftp://ftp.ncbi.nlm.nih.gov/genomes/all/GCA/001/900/395/GCA_001900395.1_ASM190039v1	ftp://ftp.ncbi.nlm.nih.gov/genomes/all/GCF/001/900/395/GCF_001900395.1_ASM190039v1	Escherichia coli	missing	missing	missing	None	dog	None	Missing	O4:H5	B2	5130646
123	ST000120038	GCF_002163275.1_ASM216327v1_genomic.fna	ST12	GCF_002163275.1_ASM216327v1	BIDMC116	SAMN04521848	PRJNA271899	GCA_002163275.1	Scaffold	5.07269	50.6	9	ftp://ftp.ncbi.nlm.nih.gov/genomes/all/GCA/002/163/275/GCA_002163275.1_ASM216327v1	ftp://ftp.ncbi.nlm.nih.gov/genomes/all/GCF/002/163/275/GCF_002163275.1_ASM216327v1	Escherichia coli	2015	USA: Massachusetts, Boston	None	missing	Homo sapiens	missing	USA	O4:H5	B2	3403184
124	ST000120041	GCF_002232615.1_ASM223261v1_genomic.fna	ST12	GCF_002232615.1_ASM223261v1	MOD1-EC5093	SAMN04279430	PRJNA230969	GCA_002232615.1	Contig	4.93403	50.6	76	ftp://ftp.ncbi.nlm.nih.gov/genomes/all/GCA/002/232/615/GCA_002232615.1_ASM223261v1	ftp://ftp.ncbi.nlm.nih.gov/genomes/all/GCF/002/232/615/GCF_002232615.1_ASM223261v1	Escherichia coli	06-Dec-2006	USA:NY	None	intestine	Homo sapiens	missing	USA	O4:H5	B2	212628
125	ST000120043	GCF_002244155.1_ASM224415v1_genomic.fna	ST12	GCF_002244155.1_ASM224415v1	265-3386	SAMN03262747	PRJNA269984	GCA_002244155.1	Scaffold	5.17227	50.5	13	ftp://ftp.ncbi.nlm.nih.gov/genomes/all/GCA/002/244/155/GCA_002244155.1_ASM224415v1	ftp://ftp.ncbi.nlm.nih.gov/genomes/all/GCF/002/244/155/GCF_002244155.1_ASM224415v1	Escherichia coli	missing	USA: Seattle	None	urine	missing	missing	USA	O4:H5	B2	2901097
126	ST000120044	GCF_002244195.1_ASM224419v1_genomic.fna	ST12	GCF_002244195.1_ASM224419v1	265-3396	SAMN03262748	PRJNA269984	GCA_002244195.1	Scaffold	5.14278	50.5	8	ftp://ftp.ncbi.nlm.nih.gov/genomes/all/GCA/002/244/195/GCA_002244195.1_ASM224419v1	ftp://ftp.ncbi.nlm.nih.gov/genomes/all/GCF/002/244/195/GCF_002244195.1_ASM224419v1	Escherichia coli	missing	USA: Seattle	None	urine	missing	missing	USA	O4:H5	B2	2862066
127	ST000120045	GCF_002244205.1_ASM224420v1_genomic.fna	ST12	GCF_002244205.1_ASM224420v1	265-3407	SAMN03262749	PRJNA269984	GCA_002244205.1	Scaffold	5.14657	50.5	9	ftp://ftp.ncbi.nlm.nih.gov/genomes/all/GCA/002/244/205/GCA_002244205.1_ASM224420v1	ftp://ftp.ncbi.nlm.nih.gov/genomes/all/GCF/002/244/205/GCF_002244205.1_ASM224420v1	Escherichia coli	missing	USA: Seattle	None	urine	missing	missing	USA	O4:H5	B2	1278630
128	ST000120046	GCF_002244235.1_ASM224423v1_genomic.fna	ST12	GCF_002244235.1_ASM224423v1	265-3446	SAMN03262750	PRJNA269984	GCA_002244235.1	Scaffold	5.15145	50.5	17	ftp://ftp.ncbi.nlm.nih.gov/genomes/all/GCA/002/244/235/GCA_002244235.1_ASM224423v1	ftp://ftp.ncbi.nlm.nih.gov/genomes/all/GCF/002/244/235/GCF_002244235.1_ASM224423v1	Escherichia coli	missing	USA: Seattle	None	urine	missing	missing	USA	O4:H5	B2	1220903
129	ST000120047	GCF_002244925.1_ASM224492v1_genomic.fna	ST12	GCF_002244925.1_ASM224492v1	30-398	SAMN03262787	PRJNA269984	GCA_002244925.1	Scaffold	5.15677	50.5	7	ftp://ftp.ncbi.nlm.nih.gov/genomes/all/GCA/002/244/925/GCA_002244925.1_ASM224492v1	ftp://ftp.ncbi.nlm.nih.gov/genomes/all/GCF/002/244/925/GCF_002244925.1_ASM224492v1	Escherichia coli	missing	USA: Seattle	None	urine	missing	missing	USA	O4:H5	B2	1612591
130	ST000120058	GCF_002519835.1_ASM251983v1_genomic.fna	ST12	GCF_002519835.1_ASM251983v1	MOD1-EC6893	SAMN04992259	PRJNA230969	GCA_002519835.1	Contig	5.08994	50.5	91	ftp://ftp.ncbi.nlm.nih.gov/genomes/all/GCA/002/519/835/GCA_002519835.1_ASM251983v1	ftp://ftp.ncbi.nlm.nih.gov/genomes/all/GCF/002/519/835/GCF_002519835.1_ASM251983v1	Escherichia coli	28-Jul-1997	USA: ND	None	feces	mink	missing	USA	O4:H5	B2	192592
131	ST000120063	GCF_002810105.1_ASM281010v1_genomic.fna	ST12	GCF_002810105.1_ASM281010v1	K56-44	SAMN08095535	PRJNA419689	GCA_002810105.1	Scaffold	5.09031	50.5	92	ftp://ftp.ncbi.nlm.nih.gov/genomes/all/GCA/002/810/105/GCA_002810105.1_ASM281010v1	ftp://ftp.ncbi.nlm.nih.gov/genomes/all/GCF/002/810/105/GCF_002810105.1_ASM281010v1	Escherichia coli	2007/2008	Greece	None	urine	Homo sapiens	None	Greece	O4:H5	B2	317608
132	ST000120065	GCF_002941705.1_ASM294170v1_genomic.fna	ST12	GCF_002941705.1_ASM294170v1	YH17141	SAMN08534266	PRJNA434044	GCA_002941705.1	Contig	5.16611	50.5	99	ftp://ftp.ncbi.nlm.nih.gov/genomes/all/GCA/002/941/705/GCA_002941705.1_ASM294170v1	ftp://ftp.ncbi.nlm.nih.gov/genomes/all/GCF/002/941/705/GCF_002941705.1_ASM294170v1	Escherichia coli	2016	China: Guangdong	None	not collected	chicken	None	China	O4:H5	B2	288268
133	ST000120067	GCF_003297795.1_ASM329779v1_genomic.fna	ST12	GCF_003297795.1_ASM329779v1	TUM18546	SAMD00126371	PRJDB7087	GCA_003297795.1	Contig	5.07368	50.6	87	ftp://ftp.ncbi.nlm.nih.gov/genomes/all/GCA/003/297/795/GCA_003297795.1_ASM329779v1	ftp://ftp.ncbi.nlm.nih.gov/genomes/all/GCF/003/297/795/GCF_003297795.1_ASM329779v1	Escherichia coli	2016-09-12	missing	missing	None	Homo sapiens	None	Missing	O4:H5	B2	228322
134	ST000120068	GCF_003298475.1_ASM329847v1_genomic.fna	ST12	GCF_003298475.1_ASM329847v1	TUM18564	SAMD00126389	PRJDB7087	GCA_003298475.1	Contig	5.196	50.5	93	ftp://ftp.ncbi.nlm.nih.gov/genomes/all/GCA/003/298/475/GCA_003298475.1_ASM329847v1	ftp://ftp.ncbi.nlm.nih.gov/genomes/all/GCF/003/298/475/GCF_003298475.1_ASM329847v1	Escherichia coli	2016-12-15	missing	missing	None	Homo sapiens	None	Missing	O4:H5	B2	231826
135	ST000120070	GCF_003299285.1_ASM329928v1_genomic.fna	ST12	GCF_003299285.1_ASM329928v1	TUM18581	SAMD00126406	PRJDB7087	GCA_003299285.1	Contig	5.12062	50.5	97	ftp://ftp.ncbi.nlm.nih.gov/genomes/all/GCA/003/299/285/GCA_003299285.1_ASM329928v1	ftp://ftp.ncbi.nlm.nih.gov/genomes/all/GCF/003/299/285/GCF_003299285.1_ASM329928v1	Escherichia coli	2017-01-24	missing	missing	None	Homo sapiens	None	Missing	O4:H5	B2	186935
136	ST000120075	GCF_003335465.1_ASM333546v1_genomic.fna	ST12	GCF_003335465.1_ASM333546v1	MOD1-ECOR59	SAMN05452814	PRJNA230969	GCA_003335465.1	Contig	4.7641	50.6	84	ftp://ftp.ncbi.nlm.nih.gov/genomes/all/GCA/003/335/465/GCA_003335465.1_ASM333546v1	ftp://ftp.ncbi.nlm.nih.gov/genomes/all/GCF/003/335/465/GCF_003335465.1_ASM333546v1	Escherichia coli	missing	USA: MA	None	missing	Homo sapiens	missing	USA	O4:H40	B2	194584
137	ST000120079	GCF_003731315.1_ASM373131v1_genomic.fna	ST12	GCF_003731315.1_ASM373131v1	HE-MDREc54	SAMD00052674	PRJDB4868	GCA_003731315.1	Contig	5.07957	50.5	41	ftp://ftp.ncbi.nlm.nih.gov/genomes/all/GCA/003/731/315/GCA_003731315.1_ASM373131v1	ftp://ftp.ncbi.nlm.nih.gov/genomes/all/GCF/003/731/315/GCF_003731315.1_ASM373131v1	Escherichia coli	2010	USA	not applicable	None	Homo sapiens	None	USA	O4:H5	B2	364559
138	ST000120081	GCF_003886345.1_ASM388634v1_genomic.fna	ST12	GCF_003886345.1_ASM388634v1	UMB1229	SAMN09665188	PRJNA316969	GCA_003886345.1	Contig	5.11923	50.5	84	ftp://ftp.ncbi.nlm.nih.gov/genomes/all/GCA/003/886/345/GCA_003886345.1_ASM388634v1	ftp://ftp.ncbi.nlm.nih.gov/genomes/all/GCF/003/886/345/GCF_003886345.1_ASM388634v1	Escherichia coli	not applicable	USA: Maywood, IL	not applicable	urine	Homo sapiens	None	USA	O4:H5	B2	174747
139	ST000120082	GCF_003886675.1_ASM388667v1_genomic.fna	ST12	GCF_003886675.1_ASM388667v1	UMB0933	SAMN09665173	PRJNA316969	GCA_003886675.1	Contig	5.17322	50.6	91	ftp://ftp.ncbi.nlm.nih.gov/genomes/all/GCA/003/886/675/GCA_003886675.1_ASM388667v1	ftp://ftp.ncbi.nlm.nih.gov/genomes/all/GCF/003/886/675/GCF_003886675.1_ASM388667v1	Escherichia coli	not applicable	USA: Maywood, IL	not applicable	urine	Homo sapiens	None	USA	O21:H5	B2	173214
140	ST000120083	GCF_003892595.1_ASM389259v1_genomic.fna	ST12	GCF_003892595.1_ASM389259v1	UMB1193	SAMN09665181	PRJNA316969	GCA_003892595.1	Contig	5.12254	50.5	61	ftp://ftp.ncbi.nlm.nih.gov/genomes/all/GCA/003/892/595/GCA_003892595.1_ASM389259v1	ftp://ftp.ncbi.nlm.nih.gov/genomes/all/GCF/003/892/595/GCF_003892595.1_ASM389259v1	Escherichia coli	not applicable	USA: Maywood, IL	not applicable	urine	Homo sapiens	None	USA	O4:H5	B2	234531
141	ST000120085	GCF_004100925.1_ASM410092v1_genomic.fna	ST12	GCF_004100925.1_ASM410092v1	35_CAASB	SAMN10722950	PRJNA514354	GCA_004100925.1	Scaffold	4.9837	50.6	45	ftp://ftp.ncbi.nlm.nih.gov/genomes/all/GCA/004/100/925/GCA_004100925.1_ASM410092v1	ftp://ftp.ncbi.nlm.nih.gov/genomes/all/GCF/004/100/925/GCF_004100925.1_ASM410092v1	Escherichia coli	2010	USA: St. Louis, MO	None	urine	Homo sapiens	CAASB	USA	O4:H5	B2	310440
142	ST000120086	GCF_004380445.1_ASM438044v1_genomic.fna	ST12	GCF_004380445.1_ASM438044v1	3217-3	SAMN06011350	PRJNA353170	GCA_004380445.1	Scaffold	4.81726	50.5	41	ftp://ftp.ncbi.nlm.nih.gov/genomes/all/GCA/004/380/445/GCA_004380445.1_ASM438044v1	ftp://ftp.ncbi.nlm.nih.gov/genomes/all/GCF/004/380/445/GCF_004380445.1_ASM438044v1	Escherichia coli	2011	Denmark	None	feces	Bos taurus	None	Denmark	O4:H40	B2	342870
143	ST000120087	GCF_004380475.1_ASM438047v1_genomic.fna	ST12	GCF_004380475.1_ASM438047v1	3217-1	SAMN06011349	PRJNA353170	GCA_004380475.1	Scaffold	4.81567	50.5	52	ftp://ftp.ncbi.nlm.nih.gov/genomes/all/GCA/004/380/475/GCA_004380475.1_ASM438047v1	ftp://ftp.ncbi.nlm.nih.gov/genomes/all/GCF/004/380/475/GCF_004380475.1_ASM438047v1	Escherichia coli	2011	Denmark	None	feces	Bos taurus	None	Denmark	O4:H40	B2	258114
144	ST000120094	GCF_007845725.1_ASM784572v1_genomic.fna	ST12	GCF_007845725.1_ASM784572v1	1703020019	SAMN09466848	PRJNA477346	GCA_007845725.1	Scaffold	5.13911	50.5	40	ftp://ftp.ncbi.nlm.nih.gov/genomes/all/GCA/007/845/725/GCA_007845725.1_ASM784572v1	ftp://ftp.ncbi.nlm.nih.gov/genomes/all/GCF/007/845/725/GCF_007845725.1_ASM784572v1	Escherichia coli	2018	USA: Cambridge, MA	None	None	rat	None	USA	O4:H5	B2	4921088
145	ST000120095	GCF_008082155.1_ASM808215v1_genomic.fna	ST12	GCF_008082155.1_ASM808215v1	T0168A.G-17	SAMN09981292	PRJNA489090	GCA_008082155.1	Contig	4.89238	50.5	64	ftp://ftp.ncbi.nlm.nih.gov/genomes/all/GCA/008/082/155/GCA_008082155.1_ASM808215v1	ftp://ftp.ncbi.nlm.nih.gov/genomes/all/GCF/008/082/155/GCF_008082155.1_ASM808215v1	Escherichia coli	missing	USA: Saint Louis, MO	None	stool	Homo sapiens	None	USA	O4:H5	B2	261959
146	ST000120096	GCF_008119905.1_ASM811990v1_genomic.fna	ST12	GCF_008119905.1_ASM811990v1	P099B P	SAMN09204102	PRJNA471164	GCA_008119905.1	Scaffold	5.07331	50.5	99	ftp://ftp.ncbi.nlm.nih.gov/genomes/all/GCA/008/119/905/GCA_008119905.1_ASM811990v1	ftp://ftp.ncbi.nlm.nih.gov/genomes/all/GCF/008/119/905/GCF_008119905.1_ASM811990v1	Escherichia coli	Dec-2016	United Kingdom: Norwich	None	feces	Homo sapiens	None	United Kingdom	O4:H5	B2	265805
147	ST000120098	GCF_009497235.1_ASM949723v1_genomic.fna	ST12	GCF_009497235.1_ASM949723v1	N10	SAMN12990274	PRJNA576337	GCA_009497235.1	Contig	5.08549	50.5	91	ftp://ftp.ncbi.nlm.nih.gov/genomes/all/GCA/009/497/235/GCA_009497235.1_ASM949723v1	ftp://ftp.ncbi.nlm.nih.gov/genomes/all/GCF/009/497/235/GCF_009497235.1_ASM949723v1	Escherichia coli	2017	France: Arcueil	None	vagina	dog	reproduction pathology	France	O4:H5	B2	343476
148	ST000120100	GCF_010706435.1_ASM1070643v1_genomic.fna	ST12	GCF_010706435.1_ASM1070643v1	GW-AmxH19	SAMN13976059	PRJNA524094	GCA_010706435.1	Complete	5.16429	50.5	2	ftp://ftp.ncbi.nlm.nih.gov/genomes/all/GCA/010/706/435/GCA_010706435.1_ASM1070643v1	ftp://ftp.ncbi.nlm.nih.gov/genomes/all/GCF/010/706/435/GCF_010706435.1_ASM1070643v1	Escherichia coli	29-Mar-2017	Germany: University Hospital Effluent, Greifswald	None	wastewater	None	None	Germany	O4:H5	B2	5037322
149	ST000120104	GCF_900448225.1_54466_D01_genomic.fna	ST12	GCF_900448225.1_54466_D01	NCTC11560	SAMEA103924397	PRJEB6403	GCA_900448225.1	Contig	5.34661	50.6	26	ftp://ftp.ncbi.nlm.nih.gov/genomes/all/GCA/900/448/225/GCA_900448225.1_54466_D01	ftp://ftp.ncbi.nlm.nih.gov/genomes/all/GCF/900/448/225/GCF_900448225.1_54466_D01	Escherichia coli	1900/1983	None	None	not available: to be reported later	not available	None	Missing	-:H5	B2	294208
150	ST000380001	GCF_000351385.1_Esch_coli_KTE236_V1_genomic.fna	ST38	GCF_000351385.1_Esch_coli_KTE236_V1	KTE236	SAMN00974089	PRJNA163481	GCA_000351385.1	Scaffold	5.38335	50.6	17	ftp://ftp.ncbi.nlm.nih.gov/genomes/all/GCA/000/351/385/GCA_000351385.1_Esch_coli_KTE236_V1	ftp://ftp.ncbi.nlm.nih.gov/genomes/all/GCF/000/351/385/GCF_000351385.1_Esch_coli_KTE236_V1	None	2010	None	None	None	Homo sapiens	None	Missing	O86:H18	D	814331
151	ST000380002	GCF_000351405.1_Esch_coli_KTE237_V1_genomic.fna	ST38	GCF_000351405.1_Esch_coli_KTE237_V1	KTE237	SAMN00974090	PRJNA163483	GCA_000351405.1	Scaffold	5.48069	50.5	10	ftp://ftp.ncbi.nlm.nih.gov/genomes/all/GCA/000/351/405/GCA_000351405.1_Esch_coli_KTE237_V1	ftp://ftp.ncbi.nlm.nih.gov/genomes/all/GCF/000/351/405/GCF_000351405.1_Esch_coli_KTE237_V1	None	2010	None	None	None	Homo sapiens	None	Missing	O86:H18	D	2980973
152	ST000380003	GCF_000351705.1_Esch_coli_KTE76_V1_genomic.fna	ST38	GCF_000351705.1_Esch_coli_KTE76_V1	KTE76	SAMN00854635	PRJNA164909	GCA_000351705.1	Scaffold	5.39326	50.6	6	ftp://ftp.ncbi.nlm.nih.gov/genomes/all/GCA/000/351/705/GCA_000351705.1_Esch_coli_KTE76_V1	ftp://ftp.ncbi.nlm.nih.gov/genomes/all/GCF/000/351/705/GCF_000351705.1_Esch_coli_KTE76_V1	None	2010	Denmark	None	None	Homo sapiens	None	Denmark	O153:H30	D	1504711
153	ST000380004	GCF_000408165.1_Esch_coli_KTE199_V1_genomic.fna	ST38	GCF_000408165.1_Esch_coli_KTE199_V1	KTE199	SAMN00974054	PRJNA163411	GCA_000408165.1	Scaffold	5.42915	50.5	13	ftp://ftp.ncbi.nlm.nih.gov/genomes/all/GCA/000/408/165/GCA_000408165.1_Esch_coli_KTE199_V1	ftp://ftp.ncbi.nlm.nih.gov/genomes/all/GCF/000/408/165/GCF_000408165.1_Esch_coli_KTE199_V1	None	2010	None	None	None	Homo sapiens	None	Missing	O86:H18	D	1305671
154	ST000380005	GCF_000408665.1_Esch_coli_KTE121_V1_genomic.fna	ST38	GCF_000408665.1_Esch_coli_KTE121_V1	KTE121	SAMN00854663	PRJNA164965	GCA_000408665.1	Scaffold	5.47592	50.5	6	ftp://ftp.ncbi.nlm.nih.gov/genomes/all/GCA/000/408/665/GCA_000408665.1_Esch_coli_KTE121_V1	ftp://ftp.ncbi.nlm.nih.gov/genomes/all/GCF/000/408/665/GCF_000408665.1_Esch_coli_KTE121_V1	None	2010	Denmark	None	None	Homo sapiens	None	Denmark	O86:H18	D	3119279
155	ST000380006	GCF_000456645.1_Esch_coli_HVH_41_4-2677849_V1_genomic.fna	ST38	GCF_000456645.1_Esch_coli_HVH_41_4-2677849_V1	HVH 41 (4-2677849)	SAMN01885703	PRJNA186073	GCA_000456645.1	Scaffold	5.47233	50.5	21	ftp://ftp.ncbi.nlm.nih.gov/genomes/all/GCA/000/456/645/GCA_000456645.1_Esch_coli_HVH_41_4-2677849_V1	ftp://ftp.ncbi.nlm.nih.gov/genomes/all/GCF/000/456/645/GCF_000456645.1_Esch_coli_HVH_41_4-2677849_V1	None	2003	Denmark	None	blood	Homo sapiens	UTI induced bacteremia	Denmark	O86:H18	D	900768
156	ST000380007	GCF_000459995.1_Esch_coli_UMEA_3033-1_V1_genomic.fna	ST38	GCF_000459995.1_Esch_coli_UMEA_3033-1_V1	UMEA 3033-1	SAMN01885887	PRJNA186277	GCA_000459995.1	Scaffold	5.39334	50.6	11	ftp://ftp.ncbi.nlm.nih.gov/genomes/all/GCA/000/459/995/GCA_000459995.1_Esch_coli_UMEA_3033-1_V1	ftp://ftp.ncbi.nlm.nih.gov/genomes/all/GCF/000/459/995/GCF_000459995.1_Esch_coli_UMEA_3033-1_V1	None	1995	Sweden	None	urine	Homo sapiens	UTI induced bacteremia	Sweden	O86:H18	D	1050884
157	ST000380008	GCF_000460495.1_Esch_coli_UMEA_3163-1_V1_genomic.fna	ST38	GCF_000460495.1_Esch_coli_UMEA_3163-1_V1	UMEA 3163-1	SAMN01885913	PRJNA186303	GCA_000460495.1	Scaffold	5.16869	50.5	7	ftp://ftp.ncbi.nlm.nih.gov/genomes/all/GCA/000/460/495/GCA_000460495.1_Esch_coli_UMEA_3163-1_V1	ftp://ftp.ncbi.nlm.nih.gov/genomes/all/GCF/000/460/495/GCF_000460495.1_Esch_coli_UMEA_3163-1_V1	None	1997	Sweden	None	urine	Homo sapiens	UTI induced bacteremia	Sweden	O1:H15	D	2949875
158	ST000380010	GCF_000692875.1_Esch_coli_UCI_65_V1_genomic.fna	ST38	GCF_000692875.1_Esch_coli_UCI_65_V1	UCI 65	SAMN02581271	PRJNA234138	GCA_000692875.1	Scaffold	5.55429	50.5	12	ftp://ftp.ncbi.nlm.nih.gov/genomes/all/GCA/000/692/875/GCA_000692875.1_Esch_coli_UCI_65_V1	ftp://ftp.ncbi.nlm.nih.gov/genomes/all/GCF/000/692/875/GCF_000692875.1_Esch_coli_UCI_65_V1	None	2013	USA: California	None	urine	Homo sapiens	None	USA	O1:H15	D	3268328
159	ST000380020	GCF_001466755.1_ASM146675v1_genomic.fna	ST38	GCF_001466755.1_ASM146675v1	NCCP 15653	SAMN02729951	PRJNA201389	GCA_001466755.1	Contig	5.36187	50.6	43	ftp://ftp.ncbi.nlm.nih.gov/genomes/all/GCA/001/466/755/GCA_001466755.1_ASM146675v1	ftp://ftp.ncbi.nlm.nih.gov/genomes/all/GCF/001/466/755/GCF_001466755.1_ASM146675v1	Escherichia coli NCCP 15653	None	None	None	None	None	None	Missing	O153:H18	D	242877
160	ST000380024	GCF_001890365.1_ASM189036v1_genomic.fna	ST38	GCF_001890365.1_ASM189036v1	MRSN346647	SAMN06067968	PRJNA353939	GCA_001890365.1	Complete	5.15861	50.6323	3	ftp://ftp.ncbi.nlm.nih.gov/genomes/all/GCA/001/890/365/GCA_001890365.1_ASM189036v1	ftp://ftp.ncbi.nlm.nih.gov/genomes/all/GCF/001/890/365/GCF_001890365.1_ASM189036v1	Escherichia coli	Jul-2016	USA	None	clinical	Homo sapiens	Unknown	USA	O153:H9	D	5041399
161	ST000380025	GCF_001900295.1_ASM190029v1_genomic.fna	ST38	GCF_001900295.1_ASM190029v1	C1	SAMN03252409	PRJNA269191	GCA_001900295.1	Complete	4.84302	50.5	1	ftp://ftp.ncbi.nlm.nih.gov/genomes/all/GCA/001/900/295/GCA_001900295.1_ASM190029v1	ftp://ftp.ncbi.nlm.nih.gov/genomes/all/GCF/001/900/295/GCF_001900295.1_ASM190029v1	Escherichia coli	missing	missing	missing	None	cow	None	Missing	O153:H9	D	4843023
162	ST000380026	GCF_002012045.1_ASM201204v1_genomic.fna	ST38	GCF_002012045.1_ASM201204v1	Ecol_545	SAMN05511169	PRJNA316786	GCA_002012045.1	Complete	5.27603	50.6119	6	ftp://ftp.ncbi.nlm.nih.gov/genomes/all/GCA/002/012/045/GCA_002012045.1_ASM201204v1	ftp://ftp.ncbi.nlm.nih.gov/genomes/all/GCF/002/012/045/GCF_002012045.1_ASM201204v1	Escherichia coli	2011	Viet Nam: Ho Chi Minh City	None		Homo sapiens		Viet Nam	O153:H9	D	5031843
163	ST000380036	GCF_002310595.1_ASM231059v1_genomic.fna	ST38	GCF_002310595.1_ASM231059v1	144	SAMN07618126	PRJNA402083	GCA_002310595.1	Complete	5.36125	50.5299	3	ftp://ftp.ncbi.nlm.nih.gov/genomes/all/GCA/002/310/595/GCA_002310595.1_ASM231059v1	ftp://ftp.ncbi.nlm.nih.gov/genomes/all/GCF/002/310/595/GCF_002310595.1_ASM231059v1	Escherichia coli	2002	United Kingdom: Scotland, Edinburgh	None	missing	canine	None	United Kingdom	O1:H15	D	5134443
164	ST000380038	GCF_002441995.1_ASM244199v1_genomic.fna	ST38	GCF_002441995.1_ASM244199v1	22_Esco_HA-NL	SAMN05977343	PRJNA352198	GCA_002441995.1	Scaffold	5.14201	50.6	89	ftp://ftp.ncbi.nlm.nih.gov/genomes/all/GCA/002/441/995/GCA_002441995.1_ASM244199v1	ftp://ftp.ncbi.nlm.nih.gov/genomes/all/GCF/002/441/995/GCF_002441995.1_ASM244199v1	Escherichia coli	2012	Netherlands	None	rectal swab	Homo sapiens	None	Netherlands	O86:H18	D	147942
165	ST000380045	GCF_002631455.1_ASM263145v1_genomic.fna	ST38	GCF_002631455.1_ASM263145v1	38_Esco_HA-DE	SAMN05977364	PRJNA352198	GCA_002631455.1	Contig	4.98671	50.6	84	ftp://ftp.ncbi.nlm.nih.gov/genomes/all/GCA/002/631/455/GCA_002631455.1_ASM263145v1	ftp://ftp.ncbi.nlm.nih.gov/genomes/all/GCF/002/631/455/GCF_002631455.1_ASM263145v1	Escherichia coli	2012	Germany	None	rectal swab	Homo sapiens	None	Germany	-:H18	D	164628
166	ST000380050	GCF_002946715.1_ASM294671v1_genomic.fna	ST38	GCF_002946715.1_ASM294671v1	266917_2	SAMN08498861	PRJNA315192	GCA_002946715.1	Complete	5.88745	50.3097	6	ftp://ftp.ncbi.nlm.nih.gov/genomes/all/GCA/002/946/715/GCA_002946715.1_ASM294671v1	ftp://ftp.ncbi.nlm.nih.gov/genomes/all/GCF/002/946/715/GCF_002946715.1_ASM294671v1	Escherichia coli	2016-06-08	United Kingdom	None	feces	Homo sapiens	None	United Kingdom	O51:H30	D	5492922
167	ST000380051	GCF_003000595.1_ASM300059v1_genomic.fna	ST38	GCF_003000595.1_ASM300059v1	AR_0368	SAMN07291511	PRJNA316321	GCA_003000595.1	Contig	5.30583	50.5	7	ftp://ftp.ncbi.nlm.nih.gov/genomes/all/GCA/003/000/595/GCA_003000595.1_ASM300059v1	ftp://ftp.ncbi.nlm.nih.gov/genomes/all/GCF/003/000/595/GCF_003000595.1_ASM300059v1	Escherichia coli	missing	missing	None	missing	missing	missing	Missing	O86:H18	D	5135754
168	ST000380064	GCF_003399885.1_ASM339988v1_genomic.fna	ST38	GCF_003399885.1_ASM339988v1	CFSAN061763	SAMN06909723	PRJNA230969	GCA_003399885.1	Contig	5.00272	50.6	99	ftp://ftp.ncbi.nlm.nih.gov/genomes/all/GCA/003/399/885/GCA_003399885.1_ASM339988v1	ftp://ftp.ncbi.nlm.nih.gov/genomes/all/GCF/003/399/885/GCF_003399885.1_ASM339988v1	Escherichia coli	2016	Egypt	None	Raw milk cheese	missing	missing	Egypt	O153:H9	D	152573
169	ST000380066	GCF_003730535.1_ASM373053v1_genomic.fna	ST38	GCF_003730535.1_ASM373053v1	HE-MDREc12	SAMD00052635	PRJDB4868	GCA_003730535.1	Contig	5.2546	50.6	87	ftp://ftp.ncbi.nlm.nih.gov/genomes/all/GCA/003/730/535/GCA_003730535.1_ASM373053v1	ftp://ftp.ncbi.nlm.nih.gov/genomes/all/GCF/003/730/535/GCF_003730535.1_ASM373053v1	Escherichia coli	2013	USA	not applicable	None	Homo sapiens	None	USA	O86:H18	D	147057
170	ST000380067	GCF_003731215.1_ASM373121v1_genomic.fna	ST38	GCF_003731215.1_ASM373121v1	HE-MDREc48	SAMD00052668	PRJDB4868	GCA_003731215.1	Contig	5.28952	50.6	79	ftp://ftp.ncbi.nlm.nih.gov/genomes/all/GCA/003/731/215/GCA_003731215.1_ASM373121v1	ftp://ftp.ncbi.nlm.nih.gov/genomes/all/GCF/003/731/215/GCF_003731215.1_ASM373121v1	Escherichia coli	2011	USA	not applicable	None	Homo sapiens	None	USA	O86:H18	D	202887
171	ST000380071	GCF_004380545.1_ASM438054v1_genomic.fna	ST38	GCF_004380545.1_ASM438054v1	P58	SAMN06011354	PRJNA353170	GCA_004380545.1	Scaffold	5.27775	50.5	94	ftp://ftp.ncbi.nlm.nih.gov/genomes/all/GCA/004/380/545/GCA_004380545.1_ASM438054v1	ftp://ftp.ncbi.nlm.nih.gov/genomes/all/GCF/004/380/545/GCF_004380545.1_ASM438054v1	Escherichia coli	2011	Denmark	None	urine	Homo sapiens	None	Denmark	O2/O50:H30	D	167680
172	ST000380073	GCF_004566405.1_ASM456640v1_genomic.fna	ST38	GCF_004566405.1_ASM456640v1	URMC_9	SAMN10620089	PRJNA510429	GCA_004566405.1	Contig	5.4969	50.6084	71	ftp://ftp.ncbi.nlm.nih.gov/genomes/all/GCA/004/566/405/GCA_004566405.1_ASM456640v1	ftp://ftp.ncbi.nlm.nih.gov/genomes/all/GCF/004/566/405/GCF_004566405.1_ASM456640v1	Escherichia coli	2017	USA: Rochester, NY	None	urine	Homo sapiens	urinary tract infection	USA	O86:H18	D	171024
173	ST000380081	GCF_004568115.1_ASM456811v1_genomic.fna	ST38	GCF_004568115.1_ASM456811v1	URMC_172	SAMN10625653	PRJNA510429	GCA_004568115.1	Contig	4.92909	50.6	81	ftp://ftp.ncbi.nlm.nih.gov/genomes/all/GCA/004/568/115/GCA_004568115.1_ASM456811v1	ftp://ftp.ncbi.nlm.nih.gov/genomes/all/GCF/004/568/115/GCF_004568115.1_ASM456811v1	Escherichia coli	2018	USA: Rochester, NY	None	urine	Homo sapiens	urinary tract infection	USA	O86:H18	D	145745
174	ST000380082	GCF_004568125.1_ASM456812v1_genomic.fna	ST38	GCF_004568125.1_ASM456812v1	URMC_174	SAMN10625655	PRJNA510429	GCA_004568125.1	Contig	5.22817	50.5	74	ftp://ftp.ncbi.nlm.nih.gov/genomes/all/GCA/004/568/125/GCA_004568125.1_ASM456812v1	ftp://ftp.ncbi.nlm.nih.gov/genomes/all/GCF/004/568/125/GCF_004568125.1_ASM456812v1	Escherichia coli	2018	USA: Rochester, NY	None	urine	Homo sapiens	urinary tract infection	USA	O86:H18	D	161211
175	ST000380085	GCF_004569755.1_ASM456975v1_genomic.fna	ST38	GCF_004569755.1_ASM456975v1	URMC_135	SAMN10625621	PRJNA510429	GCA_004569755.1	Contig	4.98188	50.6	68	ftp://ftp.ncbi.nlm.nih.gov/genomes/all/GCA/004/569/755/GCA_004569755.1_ASM456975v1	ftp://ftp.ncbi.nlm.nih.gov/genomes/all/GCF/004/569/755/GCF_004569755.1_ASM456975v1	Escherichia coli	2018	USA: Rochester, NY	None	urine	Homo sapiens	urinary tract infection	USA	O86:H18	D	147906
176	ST000380087	GCF_004759025.1_ASM475902v1_genomic.fna	ST38	GCF_004759025.1_ASM475902v1	28Eco12	SAMN08963308	PRJNA451184	GCA_004759025.1	Complete	5.43539	50.5543	2	ftp://ftp.ncbi.nlm.nih.gov/genomes/all/GCA/004/759/025/GCA_004759025.1_ASM475902v1	ftp://ftp.ncbi.nlm.nih.gov/genomes/all/GCF/004/759/025/GCF_004759025.1_ASM475902v1	Escherichia coli	05-Sep-2013	Colombia	None	urine	Homo sapiens	Urinary tract infection	Colombia	O102:H6	D	5343367
177	ST000380091	GCF_005386065.1_ASM538606v1_genomic.fna	ST38	GCF_005386065.1_ASM538606v1	JML071	SAMD00077173	PRJDB5579	GCA_005386065.1	Scaffold	5.00424	50.6	72	ftp://ftp.ncbi.nlm.nih.gov/genomes/all/GCA/005/386/065/GCA_005386065.1_ASM538606v1	ftp://ftp.ncbi.nlm.nih.gov/genomes/all/GCF/005/386/065/GCF_005386065.1_ASM538606v1	Escherichia coli	2015	Japan	feces	None	Homo sapiens	None	Japan	O7:H15	D	181124
178	ST000380092	GCF_005386485.1_ASM538648v1_genomic.fna	ST38	GCF_005386485.1_ASM538648v1	JML094	SAMD00077194	PRJDB5579	GCA_005386485.1	Scaffold	4.98844	50.6	84	ftp://ftp.ncbi.nlm.nih.gov/genomes/all/GCA/005/386/485/GCA_005386485.1_ASM538648v1	ftp://ftp.ncbi.nlm.nih.gov/genomes/all/GCF/005/386/485/GCF_005386485.1_ASM538648v1	Escherichia coli	2015	Japan	feces	None	Homo sapiens	None	Japan	O86:H18	D	155124
179	ST000380097	GCF_005399885.1_ASM539988v1_genomic.fna	ST38	GCF_005399885.1_ASM539988v1	44-H78-B	SAMD00148612	PRJDB5579	GCA_005399885.1	Scaffold	5.2559	50.6	47	ftp://ftp.ncbi.nlm.nih.gov/genomes/all/GCA/005/399/885/GCA_005399885.1_ASM539988v1	ftp://ftp.ncbi.nlm.nih.gov/genomes/all/GCF/005/399/885/GCF_005399885.1_ASM539988v1	Escherichia coli	2011	France	missing	None	Bos taurus	None	France	O7:H18	D	288165
180	ST000380098	GCF_005399925.1_ASM539992v1_genomic.fna	ST38	GCF_005399925.1_ASM539992v1	46-I43-A	SAMD00148614	PRJDB5579	GCA_005399925.1	Scaffold	5.10548	50.5	50	ftp://ftp.ncbi.nlm.nih.gov/genomes/all/GCA/005/399/925/GCA_005399925.1_ASM539992v1	ftp://ftp.ncbi.nlm.nih.gov/genomes/all/GCF/005/399/925/GCF_005399925.1_ASM539992v1	Escherichia coli	2011	France	missing	None	Bos taurus	None	France	O7:H18	D	439325
181	ST000380099	GCF_005886035.1_ASM588603v1_genomic.fna	ST38	GCF_005886035.1_ASM588603v1	A1_136	SAMN10887812	PRJNA521419	GCA_005886035.1	Complete	5.30571	50.6	1	ftp://ftp.ncbi.nlm.nih.gov/genomes/all/GCA/005/886/035/GCA_005886035.1_ASM588603v1	ftp://ftp.ncbi.nlm.nih.gov/genomes/all/GCF/005/886/035/GCF_005886035.1_ASM588603v1	Escherichia coli	20-Jun-2016	USA: Alaska, Kasilof River	None	feces	Larus sp. (gull)	None	USA	O2/O50:H30	D	5305706
182	ST000380120	GCF_006965465.1_ASM696546v1_genomic.fna	ST38	GCF_006965465.1_ASM696546v1	U1	SAMN11231229	PRJNA528569	GCA_006965465.1	Complete	5.45003	50.5095	2	ftp://ftp.ncbi.nlm.nih.gov/genomes/all/GCA/006/965/465/GCA_006965465.1_ASM696546v1	ftp://ftp.ncbi.nlm.nih.gov/genomes/all/GCF/006/965/465/GCF_006965465.1_ASM696546v1	Escherichia coli	2019-02-01	Japan: Hokkaido	None	None	missing	None	Japan	O86:H18	D	5320024
183	ST000380121	GCF_008642395.1_ASM864239v1_genomic.fna	ST38	GCF_008642395.1_ASM864239v1	631	SAMN10784800	PRJNA516196	GCA_008642395.1	Complete	5.40603	50.5551	6	ftp://ftp.ncbi.nlm.nih.gov/genomes/all/GCA/008/642/395/GCA_008642395.1_ASM864239v1	ftp://ftp.ncbi.nlm.nih.gov/genomes/all/GCF/008/642/395/GCF_008642395.1_ASM864239v1	Escherichia coli	Oct-2014/Nov-2015	Norway	None	marine environment	Bivalve mollusk	None	Norway	O102:H6	D	5191486
184	ST000380122	GCF_008807655.1_ASM880765v1_genomic.fna	ST38	GCF_008807655.1_ASM880765v1	15.TR.026_OXA	SAMN09976386	PRJNA489349	GCA_008807655.1	Complete	5.26044	50.6	1	ftp://ftp.ncbi.nlm.nih.gov/genomes/all/GCA/008/807/655/GCA_008807655.1_ASM880765v1	ftp://ftp.ncbi.nlm.nih.gov/genomes/all/GCF/008/807/655/GCF_008807655.1_ASM880765v1	Escherichia coli	Jan-2015	Turkey: Kadikoy, Istanbul	None	None	Larus michahellis	None	Turkey	O2/O50:H30	D	5260440
185	ST000380128	GCF_009790825.1_ASM979082v1_genomic.fna	ST38	GCF_009790825.1_ASM979082v1	IM24c	SAMN13556353	PRJNA595483	GCA_009790825.1	Contig	5.00038	50.6	93	ftp://ftp.ncbi.nlm.nih.gov/genomes/all/GCA/009/790/825/GCA_009790825.1_ASM979082v1	ftp://ftp.ncbi.nlm.nih.gov/genomes/all/GCF/009/790/825/GCF_009790825.1_ASM979082v1	Escherichia coli	2016-10-19T11:00:11Z	Czech Republic: Brno	None	municipal wastewater	None	None	Czech Republic	O86:H18	D	151521
186	ST000380133	GCF_011742905.1_ASM1174290v1_genomic.fna	ST38	GCF_011742905.1_ASM1174290v1	65	SAMN14402782	PRJNA604100	GCA_011742905.1	Contig	5.1751	50.5	36	ftp://ftp.ncbi.nlm.nih.gov/genomes/all/GCA/011/742/905/GCA_011742905.1_ASM1174290v1	ftp://ftp.ncbi.nlm.nih.gov/genomes/all/GCF/011/742/905/GCF_011742905.1_ASM1174290v1	Escherichia coli	2019	Switzerland	None	environment	None	None	Switzerland	O86:H30	D	699061
187	ST000380134	GCF_012658965.1_ASM1265896v1_genomic.fna	ST38	GCF_012658965.1_ASM1265896v1	ED1	SAMN14391604	PRJNA613056	GCA_012658965.1	Scaffold	5.15971	50.6	50	ftp://ftp.ncbi.nlm.nih.gov/genomes/all/GCA/012/658/965/GCA_012658965.1_ASM1265896v1	ftp://ftp.ncbi.nlm.nih.gov/genomes/all/GCF/012/658/965/GCF_012658965.1_ASM1265896v1	Escherichia coli	2016	Italy	None	None	Daphnia obtusa	None	Italy	O7:H18	D	239553
188	ST000380135	GCF_012934815.1_ASM1293481v1_genomic.fna	ST38	GCF_012934815.1_ASM1293481v1	SCU-486	SAMN14609802	PRJNA624897	GCA_012934815.1	Complete	5.28273	50.5176	2	ftp://ftp.ncbi.nlm.nih.gov/genomes/all/GCA/012/934/815/GCA_012934815.1_ASM1293481v1	ftp://ftp.ncbi.nlm.nih.gov/genomes/all/GCF/012/934/815/GCF_012934815.1_ASM1293481v1	Escherichia coli	2018	USA: California	None	rectal swab from healthy college student	Homo sapiens	None	USA	O153:H18	D	5198439
189	ST000380136	GCF_013282275.1_ASM1328227v1_genomic.fna	ST38	GCF_013282275.1_ASM1328227v1	NMBU_W05E18	SAMN12560240	PRJNA559807	GCA_013282275.1	Complete	5.54892	50.6042	4	ftp://ftp.ncbi.nlm.nih.gov/genomes/all/GCA/013/282/275/GCA_013282275.1_ASM1328227v1	ftp://ftp.ncbi.nlm.nih.gov/genomes/all/GCF/013/282/275/GCF_013282275.1_ASM1328227v1	Escherichia coli	2018-03	Norway:Aas	None	surface water	None	None	Norway	O86:H18	D	5299922
190	ST000380137	GCF_013347985.1_ASM1334798v1_genomic.fna	ST38	GCF_013347985.1_ASM1334798v1	SCU-164	SAMN14609788	PRJNA624897	GCA_013347985.1	Chromosome	5.53539	50.6097	2	ftp://ftp.ncbi.nlm.nih.gov/genomes/all/GCA/013/347/985/GCA_013347985.1_ASM1334798v1	ftp://ftp.ncbi.nlm.nih.gov/genomes/all/GCF/013/347/985/GCF_013347985.1_ASM1334798v1	Escherichia coli	missing	USA: California	None	rectal swab from healthy college student	Homo sapiens	None	USA	O86:H18	D	5401338
191	ST000380141	GCF_013389355.1_ASM1338935v1_genomic.fna	ST38	GCF_013389355.1_ASM1338935v1	NIFDS_EC2015_I58	SAMN15391199	PRJNA599028	GCA_013389355.1	Contig	5.17672	50.6	99	ftp://ftp.ncbi.nlm.nih.gov/genomes/all/GCA/013/389/355/GCA_013389355.1_ASM1338935v1	ftp://ftp.ncbi.nlm.nih.gov/genomes/all/GCF/013/389/355/GCF_013389355.1_ASM1338935v1	Escherichia coli	2015-08	South Korea	None	Imported chicken meat	None	None	South Korea	-:H18	D	140026
192	ST000380144	GCF_014157395.1_ASM1415739v1_genomic.fna	ST38	GCF_014157395.1_ASM1415739v1	WP2-W18-ESBL-10	SAMD00194359	PRJDB6962	GCA_014157395.1	Complete	4.99398	50.7	1	ftp://ftp.ncbi.nlm.nih.gov/genomes/all/GCA/014/157/395/GCA_014157395.1_ASM1415739v1	ftp://ftp.ncbi.nlm.nih.gov/genomes/all/GCF/014/157/395/GCF_014157395.1_ASM1415739v1	Escherichia coli	2018-02-13	Japan:Tokyo	wastewater	None	None	None	Japan	O86:H18	D	4993983
193	ST000380145	GCF_014162235.1_ASM1416223v1_genomic.fna	ST38	GCF_014162235.1_ASM1416223v1	WP8-S17-ESBL-08	SAMD00194600	PRJDB6962	GCA_014162235.1	Complete	5.0116	50.7	1	ftp://ftp.ncbi.nlm.nih.gov/genomes/all/GCA/014/162/235/GCA_014162235.1_ASM1416223v1	ftp://ftp.ncbi.nlm.nih.gov/genomes/all/GCF/014/162/235/GCF_014162235.1_ASM1416223v1	Escherichia coli	2017-08-23	Japan:Tokyo	wastewater	None	None	None	Japan	O2/O50:H30	D	5011599
194	ST000380146	GCF_014169395.1_ASM1416939v1_genomic.fna	ST38	GCF_014169395.1_ASM1416939v1	WP5-S18-ESBL-07	SAMD00194533	PRJDB6962	GCA_014169395.1	Complete	5.18776	50.5927	2	ftp://ftp.ncbi.nlm.nih.gov/genomes/all/GCA/014/169/395/GCA_014169395.1_ASM1416939v1	ftp://ftp.ncbi.nlm.nih.gov/genomes/all/GCF/014/169/395/GCF_014169395.1_ASM1416939v1	Escherichia coli	2018-08-06	Japan:Tokyo	wastewater	None	None	None	Japan	O2/O50:H30	D	5092774
195	ST000380147	GCF_014169855.1_ASM1416985v1_genomic.fna	ST38	GCF_014169855.1_ASM1416985v1	WP9-S17-ESBL-11	SAMD00194670	PRJDB6962	GCA_014169855.1	Complete	5.4418	50.5091	3	ftp://ftp.ncbi.nlm.nih.gov/genomes/all/GCA/014/169/855/GCA_014169855.1_ASM1416985v1	ftp://ftp.ncbi.nlm.nih.gov/genomes/all/GCF/014/169/855/GCF_014169855.1_ASM1416985v1	Escherichia coli	2017-07-10	Japan:Tokyo	wastewater	None	None	None	Japan	O2/O50:H30	D	5232187
196	ST000380158	GCF_900607705.1_ecoli010_genomic.fna	ST38	GCF_900607705.1_ecoli010	ecoli010	SAMEA4916055	PRJEB28660	GCA_900607705.1	Contig	5.53092	50.5	7	ftp://ftp.ncbi.nlm.nih.gov/genomes/all/GCA/900/607/705/GCA_900607705.1_ecoli010	ftp://ftp.ncbi.nlm.nih.gov/genomes/all/GCF/900/607/705/GCF_900607705.1_ecoli010	Escherichia coli	2013-06-14	Switzerland	None	hospital	Homo sapiens	None	Switzerland	O2/O50:H30	D	5282659
197	ST000380159	GCF_900607965.1_ecoli014_genomic.fna	ST38	GCF_900607965.1_ecoli014	ecoli014	SAMEA4916081	PRJEB28660	GCA_900607965.1	Contig	5.62587	50.4	8	ftp://ftp.ncbi.nlm.nih.gov/genomes/all/GCA/900/607/965/GCA_900607965.1_ecoli014	ftp://ftp.ncbi.nlm.nih.gov/genomes/all/GCF/900/607/965/GCF_900607965.1_ecoli014	Escherichia coli	2013	Switzerland	None	hospital	Homo sapiens	None	Switzerland	O2/O50:H30	D	5270751
198	ST000380163	GCF_902859425.1_PBIO876_genomic.fna	ST38	GCF_902859425.1_PBIO876	PBIO876	SAMEA6638417	PRJEB36861	GCA_902859425.1	Contig	4.98186	50.6	99	ftp://ftp.ncbi.nlm.nih.gov/genomes/all/GCA/902/859/425/GCA_902859425.1_PBIO876	ftp://ftp.ncbi.nlm.nih.gov/genomes/all/GCF/902/859/425/GCF_902859425.1_PBIO876	None	2017-07-06	Mongolia	organic material	cloacal swab	demoiselle crane	None	Mongolia	O1:H18	D	214047
199	ST000380164	GCF_902859455.1_PBIO879_genomic.fna	ST38	GCF_902859455.1_PBIO879	PBIO879	SAMEA6638420	PRJEB36861	GCA_902859455.1	Contig	4.98069	50.6	99	ftp://ftp.ncbi.nlm.nih.gov/genomes/all/GCA/902/859/455/GCA_902859455.1_PBIO879	ftp://ftp.ncbi.nlm.nih.gov/genomes/all/GCF/902/859/455/GCF_902859455.1_PBIO879	None	2017-07-22	Mongolia	organic material	cloacal swab	demoiselle crane	None	Mongolia	O1:H18	D	205006
200	ST000480001	GCF_000190815.1_ASM19081v1_genomic.fna	ST48	GCF_000190815.1_ASM19081v1	E1520	SAMN02595401	PRJNA38945	GCA_000190815.1	Scaffold	4.93214	50.6	35	ftp://ftp.ncbi.nlm.nih.gov/genomes/all/GCA/000/190/815/GCA_000190815.1_ASM19081v1	ftp://ftp.ncbi.nlm.nih.gov/genomes/all/GCF/000/190/815/GCF_000190815.1_ASM19081v1	None	None	None	None	None	None	None	Missing	-:H11	A	2638487
201	ST000480002	GCF_000210475.1_ASM21047v1_genomic.fna	ST48	GCF_000210475.1_ASM21047v1	ETEC H10407	SAMEA2272237	PRJEA42749	GCA_000210475.1	Complete	5.32589	50.7287	5	ftp://ftp.ncbi.nlm.nih.gov/genomes/all/GCA/000/210/475/GCA_000210475.1_ASM21047v1	ftp://ftp.ncbi.nlm.nih.gov/genomes/all/GCF/000/210/475/GCF_000210475.1_ASM21047v1	Escherichia coli ETEC H10407	None	None	None	None	None	None	Missing	O78:H11	A	5153435
202	ST000480004	GCF_000700225.1_ASM70022v1_genomic.fna	ST48	GCF_000700225.1_ASM70022v1	3-373-03_S3_C1	SAMN02687499	PRJNA233798	GCA_000700225.1	Contig	4.62721	50.8	117	ftp://ftp.ncbi.nlm.nih.gov/genomes/all/GCA/000/700/225/GCA_000700225.1_ASM70022v1	ftp://ftp.ncbi.nlm.nih.gov/genomes/all/GCF/000/700/225/GCF_000700225.1_ASM70022v1	None	16-Apr-2009	Tanzania	None	stool	Homo sapiens	None	Tanzania	O9:H11	A	86243
203	ST000480007	GCF_000987875.1_ASM98787v1_genomic.fna	ST48	GCF_000987875.1_ASM98787v1	SEC470	SAMN03576594	PRJNA244370	GCA_000987875.1	Complete	5.15343	50.8	1	ftp://ftp.ncbi.nlm.nih.gov/genomes/all/GCA/000/987/875/GCA_000987875.1_ASM98787v1	ftp://ftp.ncbi.nlm.nih.gov/genomes/all/GCF/000/987/875/GCF_000987875.1_ASM98787v1	Escherichia coli	None	None	None	None	None	None	Missing	O78:H11	A	5153435
204	ST000480010	GCF_001616935.1_ASM161693v1_genomic.fna	ST48	GCF_001616935.1_ASM161693v1	sheep40	SAMN04376849	PRJNA307142	GCA_001616935.1	Contig	4.71753	50.8	76	ftp://ftp.ncbi.nlm.nih.gov/genomes/all/GCA/001/616/935/GCA_001616935.1_ASM161693v1	ftp://ftp.ncbi.nlm.nih.gov/genomes/all/GCF/001/616/935/GCF_001616935.1_ASM161693v1	Escherichia coli	2014	China:Qinghai	None	feces	Ovis aries	None	China	O5:H11	A	114991
205	ST000480014	GCF_001901365.1_ASM190136v1_genomic.fna	ST48	GCF_001901365.1_ASM190136v1	S30	SAMN03252453	PRJNA269191	GCA_001901365.1	Complete	5.07285	50.6299	4	ftp://ftp.ncbi.nlm.nih.gov/genomes/all/GCA/001/901/365/GCA_001901365.1_ASM190136v1	ftp://ftp.ncbi.nlm.nih.gov/genomes/all/GCF/001/901/365/GCF_001901365.1_ASM190136v1	Escherichia coli	missing	missing	missing	None		None	Missing	O8:H11	A	4664102
206	ST000480015	GCF_001969285.3_ASM196928v4_genomic.fna	ST48	GCF_001969285.3_ASM196928v4	WCHEC050613	SAMN06197014	PRJNA418674	GCA_001969285.4	Complete	5.12704	50.6192	6	ftp://ftp.ncbi.nlm.nih.gov/genomes/all/GCA/001/969/285/GCA_001969285.4_ASM196928v4	ftp://ftp.ncbi.nlm.nih.gov/genomes/all/GCF/001/969/285/GCF_001969285.3_ASM196928v4	Escherichia coli	2015-11	China: Sichuan, Chengdu	None	Sewage	None	None	China	O149:H11	A	4669790
207	ST000480021	GCF_002243815.1_ASM224381v1_genomic.fna	ST48	GCF_002243815.1_ASM224381v1	53-844	SAMN03262729	PRJNA269984	GCA_002243815.1	Scaffold	4.83577	50.8	11	ftp://ftp.ncbi.nlm.nih.gov/genomes/all/GCA/002/243/815/GCA_002243815.1_ASM224381v1	ftp://ftp.ncbi.nlm.nih.gov/genomes/all/GCF/002/243/815/GCF_002243815.1_ASM224381v1	Escherichia coli	missing	USA: Seattle	None	urine	missing	missing	USA	O61:H11	A	2726173
208	ST000480022	GCF_002243845.1_ASM224384v1_genomic.fna	ST48	GCF_002243845.1_ASM224384v1	53-936	SAMN03262730	PRJNA269984	GCA_002243845.1	Scaffold	4.82525	50.8	7	ftp://ftp.ncbi.nlm.nih.gov/genomes/all/GCA/002/243/845/GCA_002243845.1_ASM224384v1	ftp://ftp.ncbi.nlm.nih.gov/genomes/all/GCF/002/243/845/GCF_002243845.1_ASM224384v1	Escherichia coli	missing	USA: Seattle	None	urine	missing	missing	USA	O61:H11	A	3454374
209	ST000480024	GCF_002247765.2_ASM224776v2_genomic.fna	ST48	GCF_002247765.2_ASM224776v2	ECSW+08	SAMN07450631	PRJNA389557	GCA_002247765.2	Contig	4.9307	50.8	35	ftp://ftp.ncbi.nlm.nih.gov/genomes/all/GCA/002/247/765/GCA_002247765.2_ASM224776v2	ftp://ftp.ncbi.nlm.nih.gov/genomes/all/GCF/002/247/765/GCF_002247765.2_ASM224776v2	Escherichia coli	2015-03-08	Thailand: Lamphun	None	Rectal swab	Swine	Unknown	Thailand	O103:H43	A	1129517
210	ST000480027	GCF_002516065.1_ASM251606v1_genomic.fna	ST48	GCF_002516065.1_ASM251606v1	MOD1-EC3803	SAMN05440327	PRJNA230969	GCA_002516065.1	Contig	4.55032	50.7	98	ftp://ftp.ncbi.nlm.nih.gov/genomes/all/GCA/002/516/065/GCA_002516065.1_ASM251606v1	ftp://ftp.ncbi.nlm.nih.gov/genomes/all/GCF/002/516/065/GCF_002516065.1_ASM251606v1	Escherichia coli	2013-07-24	USA: KS	None	feces	Bos taurus	missing	USA	O8/O104:H11	A	158692
211	ST000480030	GCF_002741215.1_ASM274121v1_genomic.fna	ST48	GCF_002741215.1_ASM274121v1	90-9272	SAMN07656203	PRJNA218110	GCA_002741215.1	Complete	5.18114	50.7576	2	ftp://ftp.ncbi.nlm.nih.gov/genomes/all/GCA/002/741/215/GCA_002741215.1_ASM274121v1	ftp://ftp.ncbi.nlm.nih.gov/genomes/all/GCF/002/741/215/GCF_002741215.1_ASM274121v1	Escherichia coli O15:H11	1988	Bangladesh	None	missing	missing	missing	Bangladesh	O15:H11	A	4906680
212	ST000480031	GCF_002812545.1_ASM281254v1_genomic.fna	ST48	GCF_002812545.1_ASM281254v1	SC516	SAMN08104834	PRJNA420050	GCA_002812545.1	Complete	4.7924	50.8	1	ftp://ftp.ncbi.nlm.nih.gov/genomes/all/GCA/002/812/545/GCA_002812545.1_ASM281254v1	ftp://ftp.ncbi.nlm.nih.gov/genomes/all/GCF/002/812/545/GCF_002812545.1_ASM281254v1	Escherichia coli	12-Jan-2015	China: Sichuan	None	liver	Chicken	colibacillosis	China	O8:H18	A	4792402
213	ST000480032	GCF_002848325.1_ASM284832v1_genomic.fna	ST48	GCF_002848325.1_ASM284832v1	L12	SAMN08211922	PRJNA423149	GCA_002848325.1	Contig	4.81986	50.6	87	ftp://ftp.ncbi.nlm.nih.gov/genomes/all/GCA/002/848/325/GCA_002848325.1_ASM284832v1	ftp://ftp.ncbi.nlm.nih.gov/genomes/all/GCF/002/848/325/GCF_002848325.1_ASM284832v1	Escherichia coli	17-Sep-2013	Denmark	None	None	Chicken	None	Denmark	O15:H16	A	131973
214	ST000480035	GCF_002941985.1_ASM294198v1_genomic.fna	ST48	GCF_002941985.1_ASM294198v1	YH17135	SAMN08534262	PRJNA434044	GCA_002941985.1	Scaffold	4.76539	50.7	125	ftp://ftp.ncbi.nlm.nih.gov/genomes/all/GCA/002/941/985/GCA_002941985.1_ASM294198v1	ftp://ftp.ncbi.nlm.nih.gov/genomes/all/GCF/002/941/985/GCF_002941985.1_ASM294198v1	Escherichia coli	2016	China: Anhui	None	not collected	chicken	None	China	O5:H11	A	96768
215	ST000480036	GCF_002991625.1_ASM299162v1_genomic.fna	ST48	GCF_002991625.1_ASM299162v1	SC425	SAMN08446297	PRJNA432294	GCA_002991625.1	Contig	4.55375	50.7	119	ftp://ftp.ncbi.nlm.nih.gov/genomes/all/GCA/002/991/625/GCA_002991625.1_ASM299162v1	ftp://ftp.ncbi.nlm.nih.gov/genomes/all/GCF/002/991/625/GCF_002991625.1_ASM299162v1	Escherichia coli	2017-04	China	None	Environment	None	None	China	O118/O151:H29	A	90952
216	ST000480037	GCF_003013205.1_ASM301320v1_genomic.fna	ST48	GCF_003013205.1_ASM301320v1	RM14721	SAMN08581173	PRJNA341281	GCA_003013205.1	Complete	4.72645	50.8775	2	ftp://ftp.ncbi.nlm.nih.gov/genomes/all/GCA/003/013/205/GCA_003013205.1_ASM301320v1	ftp://ftp.ncbi.nlm.nih.gov/genomes/all/GCF/003/013/205/GCF_003013205.1_ASM301320v1	Escherichia coli	08-Jun-2011	missing	None	feces	dog	None	Missing	O145:H11	A	4620018
217	ST000480041	GCF_003302345.1_ASM330234v1_genomic.fna	ST48	GCF_003302345.1_ASM330234v1	A22	SAMN07556569	PRJNA400107	GCA_003302345.1	Scaffold	4.80323	50.9	116	ftp://ftp.ncbi.nlm.nih.gov/genomes/all/GCA/003/302/345/GCA_003302345.1_ASM330234v1	ftp://ftp.ncbi.nlm.nih.gov/genomes/all/GCF/003/302/345/GCF_003302345.1_ASM330234v1	Escherichia coli	2016-08	China	None	feces	Homo sapiens	None	China	O8:H11	A	126670
218	ST000480054	GCF_003334715.1_ASM333471v1_genomic.fna	ST48	GCF_003334715.1_ASM333471v1	MOD1-ECOR18	SAMN04158355	PRJNA230969	GCA_003334715.1	Contig	4.63453	50.8	112	ftp://ftp.ncbi.nlm.nih.gov/genomes/all/GCA/003/334/715/GCA_003334715.1_ASM333471v1	ftp://ftp.ncbi.nlm.nih.gov/genomes/all/GCF/003/334/715/GCF_003334715.1_ASM333471v1	Escherichia coli	missing	USA: WA	None	missing	Macaca nigra (Celebes ape)	missing	USA	O5:H11	A	104351
219	ST000480055	GCF_003443795.1_ASM344379v1_genomic.fna	ST48	GCF_003443795.1_ASM344379v1	E706	SAMN09287630	PRJNA473894	GCA_003443795.1	Complete	4.84802	50.953	2	ftp://ftp.ncbi.nlm.nih.gov/genomes/all/GCA/003/443/795/GCA_003443795.1_ASM344379v1	ftp://ftp.ncbi.nlm.nih.gov/genomes/all/GCF/003/443/795/GCF_003443795.1_ASM344379v1	Escherichia coli	2017	missing	None	air	None	None	Missing	O5:H11	A	4696142
220	ST000480057	GCF_003571765.1_ASM357176v1_genomic.fna	ST48	GCF_003571765.1_ASM357176v1	ECCWS199	SAMN10023797	PRJNA490024	GCA_003571765.1	Complete	5.05936	50.7609	3	ftp://ftp.ncbi.nlm.nih.gov/genomes/all/GCA/003/571/765/GCA_003571765.1_ASM357176v1	ftp://ftp.ncbi.nlm.nih.gov/genomes/all/GCF/003/571/765/GCF_003571765.1_ASM357176v1	Escherichia coli	2017-08	China:Zhejiang	None	stool	chicken	None	China	O86:H38	A	4737445
221	ST000480058	GCF_003711005.1_ASM371100v1_genomic.fna	ST48	GCF_003711005.1_ASM371100v1	L73	SAMN10319568	PRJNA498580	GCA_003711005.1	Complete	5.03009	50.8094	3	ftp://ftp.ncbi.nlm.nih.gov/genomes/all/GCA/003/711/005/GCA_003711005.1_ASM371100v1	ftp://ftp.ncbi.nlm.nih.gov/genomes/all/GCF/003/711/005/GCF_003711005.1_ASM371100v1	Escherichia coli	2017-11	China: JiangSu	None	goose anus swab	None	None	China	O45:H11	A	4849006
222	ST000480059	GCF_003795615.1_ASM379561v1_genomic.fna	ST48	GCF_003795615.1_ASM379561v1	12A	SAMN08290408	PRJNA427943	GCA_003795615.1	Scaffold	4.7478	50.8	125	ftp://ftp.ncbi.nlm.nih.gov/genomes/all/GCA/003/795/615/GCA_003795615.1_ASM379561v1	ftp://ftp.ncbi.nlm.nih.gov/genomes/all/GCF/003/795/615/GCF_003795615.1_ASM379561v1	Escherichia coli	05-Sep-2016	Bolivia	None	fecal sample	Homo sapiens	Colistin-resistant commensal bacteria	Bolivia	O19:H32	A	113291
223	ST000480060	GCF_003971215.1_ASM397121v1_genomic.fna	ST48	GCF_003971215.1_ASM397121v1	L37	SAMN10606937	PRJNA510537	GCA_003971215.1	Complete	4.81416	50.8436	4	ftp://ftp.ncbi.nlm.nih.gov/genomes/all/GCA/003/971/215/GCA_003971215.1_ASM397121v1	ftp://ftp.ncbi.nlm.nih.gov/genomes/all/GCF/003/971/215/GCF_003971215.1_ASM397121v1	Escherichia coli	2018-05-28	China	None	anus swab	None	None	China	-:H37	A	4546245
224	ST000480061	GCF_003999815.1_ASM399981v1_genomic.fna	ST48	GCF_003999815.1_ASM399981v1	L100	SAMN10623995	PRJNA511394	GCA_003999815.1	Chromosome	4.93005	50.6101	7	ftp://ftp.ncbi.nlm.nih.gov/genomes/all/GCA/003/999/815/GCA_003999815.1_ASM399981v1	ftp://ftp.ncbi.nlm.nih.gov/genomes/all/GCF/003/999/815/GCF_003999815.1_ASM399981v1	Escherichia coli	28-May-2018	China	None	missing	None	None	China	O100/O154:H5	A	4549801
225	ST000480063	GCF_003999855.1_ASM399985v1_genomic.fna	ST48	GCF_003999855.1_ASM399985v1	L53	SAMN10623914	PRJNA511394	GCA_003999855.1	Chromosome	4.80779	50.9347	4	ftp://ftp.ncbi.nlm.nih.gov/genomes/all/GCA/003/999/855/GCA_003999855.1_ASM399985v1	ftp://ftp.ncbi.nlm.nih.gov/genomes/all/GCF/003/999/855/GCF_003999855.1_ASM399985v1	Escherichia coli	28-May-2018	China	None	anal swab	None	None	China	-:H37	A	4547041
226	ST000480078	GCF_004801575.1_ASM480157v1_genomic.fna	ST48	GCF_004801575.1_ASM480157v1	PigCaeca_1	SAMN11268909	PRJNA529503	GCA_004801575.1	Complete	4.89848	50.7684	5	ftp://ftp.ncbi.nlm.nih.gov/genomes/all/GCA/004/801/575/GCA_004801575.1_ASM480157v1	ftp://ftp.ncbi.nlm.nih.gov/genomes/all/GCF/004/801/575/GCF_004801575.1_ASM480157v1	Escherichia coli	2015	United Kingdom: Yorkshire and the Humber	None	feces	pig	None	United Kingdom	O88:H25	A	4742390
227	ST000480083	GCF_008080655.1_ASM808065v1_genomic.fna	ST48	GCF_008080655.1_ASM808065v1	YY76-1	SAMN11967557	PRJNA547507	GCA_008080655.1	Complete	4.81566	50.7671	3	ftp://ftp.ncbi.nlm.nih.gov/genomes/all/GCA/008/080/655/GCA_008080655.1_ASM808065v1	ftp://ftp.ncbi.nlm.nih.gov/genomes/all/GCF/008/080/655/GCF_008080655.1_ASM808065v1	Escherichia coli	May-2018	China:Guangdong	None	feces	cow	missing	China	-:H20	A	4595444
228	ST000480085	GCF_008375335.1_ASM837533v1_genomic.fna	ST48	GCF_008375335.1_ASM837533v1	ETEC6	SAMN12263012	PRJNA554338	GCA_008375335.1	Complete	4.79066	50.9	1	ftp://ftp.ncbi.nlm.nih.gov/genomes/all/GCA/008/375/335/GCA_008375335.1_ASM837533v1	ftp://ftp.ncbi.nlm.nih.gov/genomes/all/GCF/008/375/335/GCF_008375335.1_ASM837533v1	Escherichia coli	24-Sep-2016	Bangladesh	None	missing	Homo sapiens	None	Bangladesh	O6:H16	A	4790657
229	ST000480089	GCF_009762385.1_ASM976238v1_genomic.fna	ST48	GCF_009762385.1_ASM976238v1	P276M	SAMN12789775	PRJNA566431	GCA_009762385.1	Complete	4.64246	50.658	2	ftp://ftp.ncbi.nlm.nih.gov/genomes/all/GCA/009/762/385/GCA_009762385.1_ASM976238v1	ftp://ftp.ncbi.nlm.nih.gov/genomes/all/GCF/009/762/385/GCF_009762385.1_ASM976238v1	Escherichia coli	2015	Cambodia	None	Healthy human (stool)	None	None	Cambodia	O113:H16	A	4544936
230	ST000480093	GCF_011492985.1_ASM1149298v1_genomic.fna	ST48	GCF_011492985.1_ASM1149298v1	T16R	SAMN13530296	PRJNA594788	GCA_011492985.1	Complete	5.03595	50.6012	4	ftp://ftp.ncbi.nlm.nih.gov/genomes/all/GCA/011/492/985/GCA_011492985.1_ASM1149298v1	ftp://ftp.ncbi.nlm.nih.gov/genomes/all/GCF/011/492/985/GCF_011492985.1_ASM1149298v1	Escherichia coli	2019-08	China: Henan	None	None	pet dog	None	China	-:H20	A	4639361
231	ST000480095	GCF_013201175.1_ASM1320117v1_genomic.fna	ST48	GCF_013201175.1_ASM1320117v1	CP131_Sichuan	SAMN14944006	PRJNA633463	GCA_013201175.1	Complete	4.93553	50.7394	3	ftp://ftp.ncbi.nlm.nih.gov/genomes/all/GCA/013/201/175/GCA_013201175.1_ASM1320117v1	ftp://ftp.ncbi.nlm.nih.gov/genomes/all/GCF/013/201/175/GCF_013201175.1_ASM1320117v1	Escherichia coli	July-2016	China: Sichuan	None	slaughterhouse	pig	None	China	-:H10	A	4549695
232	ST000480096	GCF_013201525.1_ASM1320152v1_genomic.fna	ST48	GCF_013201525.1_ASM1320152v1	J31	SAMEA6471236	PRJEB36175	GCA_013201525.1	Complete	4.95964	50.9	2	ftp://ftp.ncbi.nlm.nih.gov/genomes/all/GCA/013/201/525/GCA_013201525.1_ASM1320152v1	ftp://ftp.ncbi.nlm.nih.gov/genomes/all/GCF/013/201/525/GCF_013201525.1_ASM1320152v1	Escherichia coli	2006	Portugal	None	Wild boar	None	None	Portugal	O8:H11	A	4850975
233	ST000480098	GCF_013370055.1_ASM1337005v1_genomic.fna	ST48	GCF_013370055.1_ASM1337005v1	ME2L-18-24	SAMN09381054	PRJNA355857	GCA_013370055.1	Contig	4.75569	50.8	115	ftp://ftp.ncbi.nlm.nih.gov/genomes/all/GCA/013/370/055/GCA_013370055.1_ASM1337005v1	ftp://ftp.ncbi.nlm.nih.gov/genomes/all/GCF/013/370/055/GCF_013370055.1_ASM1337005v1	Escherichia coli	2014	USA:Kansas	None	feces	None	None	USA	-:H11	A	138594
234	ST000480099	GCF_013374315.1_ASM1337431v1_genomic.fna	ST48	GCF_013374315.1_ASM1337431v1	YJ6	SAMD00157547	PRJDB5126	GCA_013374315.1	Complete	4.71555	50.9401	2	ftp://ftp.ncbi.nlm.nih.gov/genomes/all/GCA/013/374/315/GCA_013374315.1_ASM1337431v1	ftp://ftp.ncbi.nlm.nih.gov/genomes/all/GCF/013/374/315/GCF_013374315.1_ASM1337431v1	Escherichia coli	2018-03	Myanmar:Yangon	human stool	None	Homo sapiens	None	Myanmar	O6:H16	A	4620933
235	ST000480100	GCF_013694285.1_ASM1369428v1_genomic.fna	ST48	GCF_013694285.1_ASM1369428v1	1506	SAMN15548965	PRJNA608094	GCA_013694285.1	Complete	4.84906	50.6723	6	ftp://ftp.ncbi.nlm.nih.gov/genomes/all/GCA/013/694/285/GCA_013694285.1_ASM1369428v1	ftp://ftp.ncbi.nlm.nih.gov/genomes/all/GCF/013/694/285/GCF_013694285.1_ASM1369428v1	Escherichia coli	Missing	China: Hangzhou	None	Missing	Homo sapiens	Missing	China	O88:H6	A	4587468
236	ST000480101	GCF_014075795.1_ASM1407579v1_genomic.fna	ST48	GCF_014075795.1_ASM1407579v1	58-3	SAMN14278029	PRJNA610125	GCA_014075795.1	Complete	4.73917	50.795	4	ftp://ftp.ncbi.nlm.nih.gov/genomes/all/GCA/014/075/795/GCA_014075795.1_ASM1407579v1	ftp://ftp.ncbi.nlm.nih.gov/genomes/all/GCF/014/075/795/GCF_014075795.1_ASM1407579v1	Escherichia coli	2019-05-12	China:Sichuan	None	None	broiler chicken	None	China	O103:H43	A	4688561
237	ST000480102	GCF_014075915.1_ASM1407591v1_genomic.fna	ST48	GCF_014075915.1_ASM1407591v1	33-6	SAMN14278028	PRJNA610125	GCA_014075915.1	Complete	4.73898	50.7767	5	ftp://ftp.ncbi.nlm.nih.gov/genomes/all/GCA/014/075/915/GCA_014075915.1_ASM1407591v1	ftp://ftp.ncbi.nlm.nih.gov/genomes/all/GCF/014/075/915/GCF_014075915.1_ASM1407591v1	Escherichia coli	2019-05-11	China:Sichuan	None	None	broiler chicken	None	China	O103:H43	A	4697753
238	ST000480104	GCF_014361285.1_ASM1436128v1_genomic.fna	ST48	GCF_014361285.1_ASM1436128v1	EC96	SAMN15903653	PRJNA659360	GCA_014361285.1	Complete	4.93939	50.9686	6	ftp://ftp.ncbi.nlm.nih.gov/genomes/all/GCA/014/361/285/GCA_014361285.1_ASM1436128v1	ftp://ftp.ncbi.nlm.nih.gov/genomes/all/GCF/014/361/285/GCF_014361285.1_ASM1436128v1	Escherichia coli	2015	China:Shanghai	None	bile	Homo sapiens	biliary tract infection	China	O181:H11	A	4461910
239	ST000480115	GCF_014679325.1_ASM1467932v1_genomic.fna	ST48	GCF_014679325.1_ASM1467932v1	HUE1	SAMD00241721	PRJDB10417	GCA_014679325.1	Complete	4.74235	50.7851	6	ftp://ftp.ncbi.nlm.nih.gov/genomes/all/GCA/014/679/325/GCA_014679325.1_ASM1467932v1	ftp://ftp.ncbi.nlm.nih.gov/genomes/all/GCF/014/679/325/GCF_014679325.1_ASM1467932v1	Escherichia coli	2008	not applicable	not applicable	None	None	None	Missing	-:H37	A	4557972
240	ST000480116	GCF_015476745.1_ASM1547674v1_genomic.fna	ST48	GCF_015476745.1_ASM1547674v1	hkcpe69	SAMN15904738	PRJNA595034	GCA_015476745.1	Contig	5.09685	50.5	57	ftp://ftp.ncbi.nlm.nih.gov/genomes/all/GCA/015/476/745/GCA_015476745.1_ASM1547674v1	ftp://ftp.ncbi.nlm.nih.gov/genomes/all/GCF/015/476/745/GCF_015476745.1_ASM1547674v1	Escherichia coli	2016-09-28	Hong Kong	None	rectal swab	Homo sapiens	not collected	Hong Kong	O8/O104:H9	A	1139576
241	ST000480117	GCF_015571815.1_ASM1557181v1_genomic.fna	ST48	GCF_015571815.1_ASM1557181v1	Res13-Lact-PEB14-36	SAMN16304205	PRJNA662792	GCA_015571815.1	Complete	5.01851	50.7521	6	ftp://ftp.ncbi.nlm.nih.gov/genomes/all/GCA/015/571/815/GCA_015571815.1_ASM1557181v1	ftp://ftp.ncbi.nlm.nih.gov/genomes/all/GCF/015/571/815/GCF_015571815.1_ASM1557181v1	Escherichia coli	13-Mar-2017	Canada: Quebec	None	feces	Sus scrofa domesticus	missing	Canada	-:H11	A	4747340
242	ST000480118	GCF_015571955.1_ASM1557195v1_genomic.fna	ST48	GCF_015571955.1_ASM1557195v1	Res13-Lact-EB12-05	SAMN16304132	PRJNA662792	GCA_015571955.1	Complete	5.01851	50.7521	6	ftp://ftp.ncbi.nlm.nih.gov/genomes/all/GCA/015/571/955/GCA_015571955.1_ASM1557195v1	ftp://ftp.ncbi.nlm.nih.gov/genomes/all/GCF/015/571/955/GCF_015571955.1_ASM1557195v1	Escherichia coli	13-Mar-2017	Canada: Quebec	None	feces	Sus scrofa domesticus	missing	Canada	-:H11	A	4747440
243	ST000480120	GCF_900196365.1_F2_70_genomic.fna	ST48	GCF_900196365.1_F2_70	F2_70	SAMEA104140549	PRJEB21464	GCA_900196365.1	Scaffold	5.14806	50.4	85	ftp://ftp.ncbi.nlm.nih.gov/genomes/all/GCA/900/196/365/GCA_900196365.1_F2_70	ftp://ftp.ncbi.nlm.nih.gov/genomes/all/GCF/900/196/365/GCF_900196365.1_F2_70	Escherichia coli	2007	Australia	None	Pig rectal swab	Sus scrofa	None	Australia	O61:H11	A	213501
244	ST000480121	GCF_900196385.1_F2_71_genomic.fna	ST48	GCF_900196385.1_F2_71	F2_71	SAMEA104140550	PRJEB21464	GCA_900196385.1	Scaffold	5.14798	50.5	92	ftp://ftp.ncbi.nlm.nih.gov/genomes/all/GCA/900/196/385/GCA_900196385.1_F2_71	ftp://ftp.ncbi.nlm.nih.gov/genomes/all/GCF/900/196/385/GCF_900196385.1_F2_71	Escherichia coli	2007	Australia	None	Pig rectal swab	Sus scrofa	None	Australia	O61:H11	A	156133
245	ST000480122	GCF_900196455.1_F2_72_genomic.fna	ST48	GCF_900196455.1_F2_72	F2_72	SAMEA104140551	PRJEB21464	GCA_900196455.1	Scaffold	4.83198	50.7	85	ftp://ftp.ncbi.nlm.nih.gov/genomes/all/GCA/900/196/455/GCA_900196455.1_F2_72	ftp://ftp.ncbi.nlm.nih.gov/genomes/all/GCF/900/196/455/GCF_900196455.1_F2_72	Escherichia coli	2007	Australia	None	Pig rectal swab	Sus scrofa	None	Australia	O9:H11	A	89562
246	ST000480123	GCF_900196515.1_F2_94_genomic.fna	ST48	GCF_900196515.1_F2_94	F2_94	SAMEA104140570	PRJEB21464	GCA_900196515.1	Scaffold	4.78342	50.9	112	ftp://ftp.ncbi.nlm.nih.gov/genomes/all/GCA/900/196/515/GCA_900196515.1_F2_94	ftp://ftp.ncbi.nlm.nih.gov/genomes/all/GCF/900/196/515/GCF_900196515.1_F2_94	Escherichia coli	2007	Australia	None	Pig rectal swab	Sus scrofa	None	Australia	O121:H11	A	105935
247	ST000480124	GCF_900199255.1_F2_69_genomic.fna	ST48	GCF_900199255.1_F2_69	F2_69	SAMEA104140548	PRJEB21464	GCA_900199255.1	Scaffold	5.15029	50.5	88	ftp://ftp.ncbi.nlm.nih.gov/genomes/all/GCA/900/199/255/GCA_900199255.1_F2_69	ftp://ftp.ncbi.nlm.nih.gov/genomes/all/GCF/900/199/255/GCF_900199255.1_F2_69	Escherichia coli	2007	Australia	None	Pig rectal swab	Sus scrofa	None	Australia	O61:H11	A	154093
248	ST000480125	GCF_900480075.1_17261_8_4_genomic.fna	ST48	GCF_900480075.1_17261_8_4	VREC0391	SAMEA3752377	PRJEB8774	GCA_900480075.1	Scaffold	4.83691	50.6	98	ftp://ftp.ncbi.nlm.nih.gov/genomes/all/GCA/900/480/075/GCA_900480075.1_17261_8_4	ftp://ftp.ncbi.nlm.nih.gov/genomes/all/GCF/900/480/075/GCF_900480075.1_17261_8_4	Escherichia coli	2014	United Kingdom	None	feces	Sus scrofa	None	United Kingdom	O113:H32	A	127868
249	ST000480126	GCF_900490245.1_17328_2_30_genomic.fna	ST48	GCF_900490245.1_17328_2_30	VREC0557	SAMEA3753071	PRJEB8774	GCA_900490245.1	Scaffold	5.21239	50.7	120	ftp://ftp.ncbi.nlm.nih.gov/genomes/all/GCA/900/490/245/GCA_900490245.1_17328_2_30	ftp://ftp.ncbi.nlm.nih.gov/genomes/all/GCF/900/490/245/GCF_900490245.1_17328_2_30	Escherichia coli	2015	United Kingdom	None	feces	Meleagris gallopavo	None	United Kingdom	O8:H11	A	121202
250	ST000580001	GCF_000194255.1_ASM19425v1_genomic.fna	ST58	GCF_000194255.1_ASM19425v1	95.0941	SAMN02436472	PRJNA51095	GCA_000194255.1	Scaffold	4.79272	50.9	36	ftp://ftp.ncbi.nlm.nih.gov/genomes/all/GCA/000/194/255/GCA_000194255.1_ASM19425v1	ftp://ftp.ncbi.nlm.nih.gov/genomes/all/GCF/000/194/255/GCF_000194255.1_ASM19425v1	None	None	None	None	None	Homo sapiens	None	Missing	O9/O30:H25	B1	4779125
251	ST000580003	GCF_000215285.1_ASM21528v2_genomic.fna	ST58	GCF_000215285.1_ASM21528v2	3.3884	SAMN02436475	PRJNA51125	GCA_000215285.2	Contig	5.22501	50.8	13	ftp://ftp.ncbi.nlm.nih.gov/genomes/all/GCA/000/215/285/GCA_000215285.2_ASM21528v2	ftp://ftp.ncbi.nlm.nih.gov/genomes/all/GCF/000/215/285/GCF_000215285.1_ASM21528v2	None	None	None	None	None	cow	None	Missing	O153:H25	B1	1794510
252	ST000580004	GCF_000261385.1_Esch_coli_B799_V1_genomic.fna	ST58	GCF_000261385.1_Esch_coli_B799_V1	B799	SAMN02596895	PRJNA38929	GCA_000261385.1	Scaffold	5.39341	50.5	13	ftp://ftp.ncbi.nlm.nih.gov/genomes/all/GCA/000/261/385/GCA_000261385.1_Esch_coli_B799_V1	ftp://ftp.ncbi.nlm.nih.gov/genomes/all/GCF/000/261/385/GCF_000261385.1_Esch_coli_B799_V1	None	None	None	None	None	None	None	Missing	O88:H21	B1	1426546
253	ST000580005	GCF_000352605.1_Esch_coli_KTE136_V1_genomic.fna	ST58	GCF_000352605.1_Esch_coli_KTE136_V1	KTE136	SAMN00854671	PRJNA164981	GCA_000352605.1	Scaffold	4.72997	50.8	7	ftp://ftp.ncbi.nlm.nih.gov/genomes/all/GCA/000/352/605/GCA_000352605.1_Esch_coli_KTE136_V1	ftp://ftp.ncbi.nlm.nih.gov/genomes/all/GCF/000/352/605/GCF_000352605.1_Esch_coli_KTE136_V1	None	2010	Denmark	None	None	Homo sapiens	None	Denmark	O154:H30	B1	4508696
254	ST000580014	GCF_000785325.1_ASM78532v1_genomic.fna	ST58	GCF_000785325.1_ASM78532v1	upec-203	SAMN02802024	PRJNA248737	GCA_000785325.1	Scaffold	4.99326	50.9	96	ftp://ftp.ncbi.nlm.nih.gov/genomes/all/GCA/000/785/325/GCA_000785325.1_ASM78532v1	ftp://ftp.ncbi.nlm.nih.gov/genomes/all/GCF/000/785/325/GCF_000785325.1_ASM78532v1	Escherichia coli	2011	USA: WA	None	patient with urinary tract infection	Homo sapiens	urinary tract infection	USA	O8:H25	B1	146179
255	ST000580020	GCF_001030545.1_Esch_coli_BIDMC103_V1_genomic.fna	ST58	GCF_001030545.1_Esch_coli_BIDMC103_V1	BIDMC103	SAMN03280211	PRJNA271899	GCA_001030545.1	Scaffold	4.87412	50.7	9	ftp://ftp.ncbi.nlm.nih.gov/genomes/all/GCA/001/030/545/GCA_001030545.1_Esch_coli_BIDMC103_V1	ftp://ftp.ncbi.nlm.nih.gov/genomes/all/GCF/001/030/545/GCF_001030545.1_Esch_coli_BIDMC103_V1	Escherichia coli	2014	missing	None	missing	Homo sapiens	missing	Missing	O8:H30	B1	2654392
256	ST000580024	GCF_001268325.1_YE23_genomic.fna	ST58	GCF_001268325.1_YE23	YS river water	SAMEA3498482	PRJEB10192	GCA_001268325.1	Contig	5.0805	50.6	79	ftp://ftp.ncbi.nlm.nih.gov/genomes/all/GCA/001/268/325/GCA_001268325.1_YE23	ftp://ftp.ncbi.nlm.nih.gov/genomes/all/GCF/001/268/325/GCF_001268325.1_YE23	Escherichia coli	None	None	None	None	None	None	Missing	-:H25	B1	185586
257	ST000580032	GCF_001616435.1_ASM161643v1_genomic.fna	ST58	GCF_001616435.1_ASM161643v1	sheep15	SAMN04376824	PRJNA307142	GCA_001616435.1	Contig	5.10418	50.6	74	ftp://ftp.ncbi.nlm.nih.gov/genomes/all/GCA/001/616/435/GCA_001616435.1_ASM161643v1	ftp://ftp.ncbi.nlm.nih.gov/genomes/all/GCF/001/616/435/GCF_001616435.1_ASM161643v1	Escherichia coli	2013	China:Qinghai	None	feces	Ovis aries	None	China	O88:H21	B1	178419
258	ST000580033	GCF_001616855.1_ASM161685v1_genomic.fna	ST58	GCF_001616855.1_ASM161685v1	sheep36	SAMN04376845	PRJNA307142	GCA_001616855.1	Contig	4.85767	50.7	53	ftp://ftp.ncbi.nlm.nih.gov/genomes/all/GCA/001/616/855/GCA_001616855.1_ASM161685v1	ftp://ftp.ncbi.nlm.nih.gov/genomes/all/GCF/001/616/855/GCF_001616855.1_ASM161685v1	Escherichia coli	2013	China:Qinghai	None	feces	Ovis aries	None	China	O153:H25	B1	193588
259	ST000580034	GCF_001617015.1_ASM161701v1_genomic.fna	ST58	GCF_001617015.1_ASM161701v1	sheep43	SAMN04376852	PRJNA307142	GCA_001617015.1	Contig	5.09915	50.7	81	ftp://ftp.ncbi.nlm.nih.gov/genomes/all/GCA/001/617/015/GCA_001617015.1_ASM161701v1	ftp://ftp.ncbi.nlm.nih.gov/genomes/all/GCF/001/617/015/GCF_001617015.1_ASM161701v1	Escherichia coli	2013	China:Qinghai	None	feces	Ovis aries	None	China	O88:H4	B1	227799
260	ST000580035	GCF_001617025.1_ASM161702v1_genomic.fna	ST58	GCF_001617025.1_ASM161702v1	sheep45	SAMN04376854	PRJNA307142	GCA_001617025.1	Contig	4.85921	50.7	41	ftp://ftp.ncbi.nlm.nih.gov/genomes/all/GCA/001/617/025/GCA_001617025.1_ASM161702v1	ftp://ftp.ncbi.nlm.nih.gov/genomes/all/GCF/001/617/025/GCF_001617025.1_ASM161702v1	Escherichia coli	2013	China:Qinghai	None	feces	Ovis aries	None	China	O153:H25	B1	236149
261	ST000580043	GCF_001900675.1_ASM190067v1_genomic.fna	ST58	GCF_001900675.1_ASM190067v1	D5	SAMN03252423	PRJNA269191	GCA_001900675.1	Complete	5.01909	50.8288	3	ftp://ftp.ncbi.nlm.nih.gov/genomes/all/GCA/001/900/675/GCA_001900675.1_ASM190067v1	ftp://ftp.ncbi.nlm.nih.gov/genomes/all/GCF/001/900/675/GCF_001900675.1_ASM190067v1	Escherichia coli	missing	missing	missing	None	dog	None	Missing	O9:H25	B1	4817460
262	ST000580045	GCF_002006865.1_ASM200686v1_genomic.fna	ST58	GCF_002006865.1_ASM200686v1	BG1	SAMN05954874	PRJNA351833	GCA_002006865.1	Contig	4.77591	50.7	84	ftp://ftp.ncbi.nlm.nih.gov/genomes/all/GCA/002/006/865/GCA_002006865.1_ASM200686v1	ftp://ftp.ncbi.nlm.nih.gov/genomes/all/GCF/002/006/865/GCF_002006865.1_ASM200686v1	Escherichia coli	Jan-2009	France	None	small intestine content of a cow at a French slaughterhouse (INRA)	Bos taurus	None	France	O159:H21	B1	236140
263	ST000580046	GCF_002152015.1_ASM215201v1_genomic.fna	ST58	GCF_002152015.1_ASM215201v1	BWH69	SAMN04521876	PRJNA271899	GCA_002152015.1	Scaffold	5.05196	50.9	21	ftp://ftp.ncbi.nlm.nih.gov/genomes/all/GCA/002/152/015/GCA_002152015.1_ASM215201v1	ftp://ftp.ncbi.nlm.nih.gov/genomes/all/GCF/002/152/015/GCF_002152015.1_ASM215201v1	Escherichia coli	2015	USA: Massachusetts, Boston	None	blood	Homo sapiens	missing	USA	O9:H17	B1	3282949
264	ST000580048	GCF_002193375.1_ASM219337v1_genomic.fna	ST58	GCF_002193375.1_ASM219337v1	5951	SAMN07137394	PRJNA387025	GCA_002193375.1	Contig	4.96733	50.8	73	ftp://ftp.ncbi.nlm.nih.gov/genomes/all/GCA/002/193/375/GCA_002193375.1_ASM219337v1	ftp://ftp.ncbi.nlm.nih.gov/genomes/all/GCF/002/193/375/GCF_002193375.1_ASM219337v1	Escherichia coli	2015	Canada	None	manure	Bos taurus	None	Canada	O25:H11	B1	151608
265	ST000580074	GCF_002512685.1_ASM251268v1_genomic.fna	ST58	GCF_002512685.1_ASM251268v1	MOD1-EC6334	SAMN05440431	PRJNA230969	GCA_002512685.1	Contig	4.8509	50.7	100	ftp://ftp.ncbi.nlm.nih.gov/genomes/all/GCA/002/512/685/GCA_002512685.1_ASM251268v1	ftp://ftp.ncbi.nlm.nih.gov/genomes/all/GCF/002/512/685/GCF_002512685.1_ASM251268v1	Escherichia coli	04-Aug-1987	USA: MI	None	ground beef	None	missing	USA	-:H30	B1	139551
266	ST000580076	GCF_002514355.1_ASM251435v1_genomic.fna	ST58	GCF_002514355.1_ASM251435v1	MOD1-EC5980	SAMN05464545	PRJNA230969	GCA_002514355.1	Contig	4.79744	50.8	93	ftp://ftp.ncbi.nlm.nih.gov/genomes/all/GCA/002/514/355/GCA_002514355.1_ASM251435v1	ftp://ftp.ncbi.nlm.nih.gov/genomes/all/GCF/002/514/355/GCF_002514355.1_ASM251435v1	Escherichia coli	08-Feb-1983	USA: PA	None	pleural cavity	Sus scrofa scrofa	missing	USA	O8:H25	B1	135643
267	ST000580077	GCF_002516075.1_ASM251607v1_genomic.fna	ST58	GCF_002516075.1_ASM251607v1	MOD1-EC3802	SAMN05440280	PRJNA230969	GCA_002516075.1	Contig	4.61361	50.7	74	ftp://ftp.ncbi.nlm.nih.gov/genomes/all/GCA/002/516/075/GCA_002516075.1_ASM251607v1	ftp://ftp.ncbi.nlm.nih.gov/genomes/all/GCF/002/516/075/GCF_002516075.1_ASM251607v1	Escherichia coli	2013-07-24	USA: KS	None	feces	Bos taurus	missing	USA	O8/O104:H21	B1	204558
268	ST000580081	GCF_002518165.1_ASM251816v1_genomic.fna	ST58	GCF_002518165.1_ASM251816v1	MOD1-EC5770	SAMN05468023	PRJNA230969	GCA_002518165.1	Contig	4.71318	50.7	91	ftp://ftp.ncbi.nlm.nih.gov/genomes/all/GCA/002/518/165/GCA_002518165.1_ASM251816v1	ftp://ftp.ncbi.nlm.nih.gov/genomes/all/GCF/002/518/165/GCF_002518165.1_ASM251816v1	Escherichia coli	16-Sep-1982	USA: PA	None	lung	Ovis aries	missing	USA	O39:H21	B1	224680
269	ST000580086	GCF_002520605.1_ASM252060v1_genomic.fna	ST58	GCF_002520605.1_ASM252060v1	MOD1-EC6848	SAMN04992214	PRJNA230969	GCA_002520605.1	Contig	4.91415	50.7	75	ftp://ftp.ncbi.nlm.nih.gov/genomes/all/GCA/002/520/605/GCA_002520605.1_ASM252060v1	ftp://ftp.ncbi.nlm.nih.gov/genomes/all/GCF/002/520/605/GCF_002520605.1_ASM252060v1	Escherichia coli	09-Jul-1996	USA: CA	None	rectum	calamain deer	missing	USA	O25:H21	B1	245099
270	ST000580097	GCF_002741455.1_ASM274145v1_genomic.fna	ST58	GCF_002741455.1_ASM274145v1	90-9281	SAMN07656206	PRJNA218110	GCA_002741455.1	Complete	5.13063	50.5644	2	ftp://ftp.ncbi.nlm.nih.gov/genomes/all/GCA/002/741/455/GCA_002741455.1_ASM274145v1	ftp://ftp.ncbi.nlm.nih.gov/genomes/all/GCF/002/741/455/GCF_002741455.1_ASM274145v1	Escherichia coli O128:H27	1988	Bangladesh	None	missing	missing	missing	Bangladesh	O128:H27	B1	4978613
271	ST000580100	GCF_002943145.1_ASM294314v1_genomic.fna	ST58	GCF_002943145.1_ASM294314v1	SWEC1124	SAMN08533369	PRJNA433998	GCA_002943145.1	Contig	4.97218	50.6	65	ftp://ftp.ncbi.nlm.nih.gov/genomes/all/GCA/002/943/145/GCA_002943145.1_ASM294314v1	ftp://ftp.ncbi.nlm.nih.gov/genomes/all/GCF/002/943/145/GCF_002943145.1_ASM294314v1	Escherichia coli	Jul-2015	Canada: Alberta	None	Feedlot constructed wetland	None	None	Canada	O36:H5	B1	195257
272	ST000580102	GCF_002943225.1_ASM294322v1_genomic.fna	ST58	GCF_002943225.1_ASM294322v1	CowEC377	SAMN08533373	PRJNA433998	GCA_002943225.1	Contig	5.09748	50.5	69	ftp://ftp.ncbi.nlm.nih.gov/genomes/all/GCA/002/943/225/GCA_002943225.1_ASM294322v1	ftp://ftp.ncbi.nlm.nih.gov/genomes/all/GCF/002/943/225/GCF_002943225.1_ASM294322v1	Escherichia coli	Apr-2015	Canada: Alberta	None	feces	Bos taurus	None	Canada	O8:H9	B1	193453
273	ST000580103	GCF_002943305.1_ASM294330v1_genomic.fna	ST58	GCF_002943305.1_ASM294330v1	CowEC013	SAMN08533372	PRJNA433998	GCA_002943305.1	Contig	4.95432	50.6	66	ftp://ftp.ncbi.nlm.nih.gov/genomes/all/GCA/002/943/305/GCA_002943305.1_ASM294330v1	ftp://ftp.ncbi.nlm.nih.gov/genomes/all/GCF/002/943/305/GCF_002943305.1_ASM294330v1	Escherichia coli	Apr-2014	Canada: Alberta	None	feces	Bos taurus	None	Canada	O8:H9	B1	193453
274	ST000580106	GCF_002968935.1_ASM296893v1_genomic.fna	ST58	GCF_002968935.1_ASM296893v1	13P460A	SAMN06219552	PRJNA361032	GCA_002968935.1	Complete	5.06406	50.7923	3	ftp://ftp.ncbi.nlm.nih.gov/genomes/all/GCA/002/968/935/GCA_002968935.1_ASM296893v1	ftp://ftp.ncbi.nlm.nih.gov/genomes/all/GCF/002/968/935/GCF_002968935.1_ASM296893v1	Escherichia coli	Mar-2013	Hong Kong	None	stool	pig	None	Hong Kong	O9:H9	B1	4765102
275	ST000580109	GCF_003144835.1_ASM314483v1_genomic.fna	ST58	GCF_003144835.1_ASM314483v1	Win2013_WWKa_OUT_1	SAMN06641931	PRJNA380388	GCA_003144835.1	Scaffold	4.70762	50.8	94	ftp://ftp.ncbi.nlm.nih.gov/genomes/all/GCA/003/144/835/GCA_003144835.1_ASM314483v1	ftp://ftp.ncbi.nlm.nih.gov/genomes/all/GCF/003/144/835/GCF_003144835.1_ASM314483v1	Escherichia coli	17-Dec-2013	Germany: Dresden-Kaditz	None	wastewater outflow	not applicable	None	Germany	O152:H2	B1	99730
276	ST000580141	GCF_005042685.1_ASM504268v1_genomic.fna	ST58	GCF_005042685.1_ASM504268v1	FWSEC0333	SAMN08797205	PRJNA287560	GCA_005042685.1	Scaffold	4.92013	50.6	75	ftp://ftp.ncbi.nlm.nih.gov/genomes/all/GCA/005/042/685/GCA_005042685.1_ASM504268v1	ftp://ftp.ncbi.nlm.nih.gov/genomes/all/GCF/005/042/685/GCF_005042685.1_ASM504268v1	Escherichia coli	07-Aug-2013	Canada:Ontario	None	river water	None	None	Canada	-:H21	B1	174882
277	ST000580142	GCF_005042875.1_ASM504287v1_genomic.fna	ST58	GCF_005042875.1_ASM504287v1	FWSEC0289	SAMN08797172	PRJNA287560	GCA_005042875.1	Scaffold	4.90925	50.8	90	ftp://ftp.ncbi.nlm.nih.gov/genomes/all/GCA/005/042/875/GCA_005042875.1_ASM504287v1	ftp://ftp.ncbi.nlm.nih.gov/genomes/all/GCF/005/042/875/GCF_005042875.1_ASM504287v1	Escherichia coli	2013	Canada:Ontario	None	manure from farm	bovine	None	Canada	O153:H25	B1	177305
278	ST000580153	GCF_005396425.1_ASM539642v1_genomic.fna	ST58	GCF_005396425.1_ASM539642v1	SI-NP033	SAMD00077668	PRJDB5579	GCA_005396425.1	Scaffold	4.87358	50.6	86	ftp://ftp.ncbi.nlm.nih.gov/genomes/all/GCA/005/396/425/GCA_005396425.1_ASM539642v1	ftp://ftp.ncbi.nlm.nih.gov/genomes/all/GCF/005/396/425/GCF_005396425.1_ASM539642v1	Escherichia coli	2014	Japan	feces	None	Bos taurus	None	Japan	-:H21	B1	133574
279	ST000580179	GCF_009867035.1_ASM986703v1_genomic.fna	ST58	GCF_009867035.1_ASM986703v1	CFS3313	SAMN08522770	PRJNA433820	GCA_009867035.1	Complete	5.23538	50.8595	4	ftp://ftp.ncbi.nlm.nih.gov/genomes/all/GCA/009/867/035/GCA_009867035.1_ASM986703v1	ftp://ftp.ncbi.nlm.nih.gov/genomes/all/GCF/009/867/035/GCF_009867035.1_ASM986703v1	Escherichia coli	20-Jan-2010	France	None	Bovine adult	Bos taurus	None	France	O9:H12	B1	4936627
280	ST000580185	GCF_011383085.1_ASM1138308v1_genomic.fna	ST58	GCF_011383085.1_ASM1138308v1	JL05	SAMN14331243	PRJNA611092	GCA_011383085.1	Complete	4.85909	50.8183	2	ftp://ftp.ncbi.nlm.nih.gov/genomes/all/GCA/011/383/085/GCA_011383085.1_ASM1138308v1	ftp://ftp.ncbi.nlm.nih.gov/genomes/all/GCF/011/383/085/GCF_011383085.1_ASM1138308v1	Escherichia coli	2017-11-15	China	None	milk	None	None	China	O126:H20	B1	4731796
281	ST000580186	GCF_011492925.1_ASM1149292v1_genomic.fna	ST58	GCF_011492925.1_ASM1149292v1	IBS28	SAMN14342226	PRJNA591373	GCA_011492925.1	Complete	4.93403	50.7	1	ftp://ftp.ncbi.nlm.nih.gov/genomes/all/GCA/011/492/925/GCA_011492925.1_ASM1149292v1	ftp://ftp.ncbi.nlm.nih.gov/genomes/all/GCF/011/492/925/GCF_011492925.1_ASM1149292v1	Escherichia coli	2012	Australia: New South Wales	None	Nest scat	Threskiornis spinicollis	None	Australia	O153:H25	B1	4934027
282	ST000580188	GCF_012062995.1_ASM1206299v1_genomic.fna	ST58	GCF_012062995.1_ASM1206299v1	NIFDS_EC2016_I174	SAMN13738062	PRJNA599028	GCA_012062995.1	Scaffold	5.05771	50.7	86	ftp://ftp.ncbi.nlm.nih.gov/genomes/all/GCA/012/062/995/GCA_012062995.1_ASM1206299v1	ftp://ftp.ncbi.nlm.nih.gov/genomes/all/GCF/012/062/995/GCF_012062995.1_ASM1206299v1	Escherichia coli	2016	South Korea	None	Imported chicken meat	None	None	South Korea	O8:H25	B1	134788
283	ST000580189	GCF_012063165.1_ASM1206316v1_genomic.fna	ST58	GCF_012063165.1_ASM1206316v1	NIFDS_EC2017_I216	SAMN13738176	PRJNA599028	GCA_012063165.1	Scaffold	5.13214	50.8	97	ftp://ftp.ncbi.nlm.nih.gov/genomes/all/GCA/012/063/165/GCA_012063165.1_ASM1206316v1	ftp://ftp.ncbi.nlm.nih.gov/genomes/all/GCF/012/063/165/GCF_012063165.1_ASM1206316v1	Escherichia coli	2017-05	South Korea	None	Imported pork meat	None	None	South Korea	O8:H25	B1	126045
284	ST000580192	GCF_013085865.1_ASM1308586v1_genomic.fna	ST58	GCF_013085865.1_ASM1308586v1	SCU-308	SAMN14609792	PRJNA624897	GCA_013085865.1	Complete	5.20208	50.7277	3	ftp://ftp.ncbi.nlm.nih.gov/genomes/all/GCA/013/085/865/GCA_013085865.1_ASM1308586v1	ftp://ftp.ncbi.nlm.nih.gov/genomes/all/GCF/013/085/865/GCF_013085865.1_ASM1308586v1	Escherichia coli	2017	USA: California	None	rectal swab from healthy college student	Homo sapiens	None	USA	O8:H25	B1	4982336
285	ST000580196	GCF_013389205.1_ASM1338920v1_genomic.fna	ST58	GCF_013389205.1_ASM1338920v1	NIFDS_EC2016_I183	SAMN15391205	PRJNA599028	GCA_013389205.1	Contig	5.0823	50.4	69	ftp://ftp.ncbi.nlm.nih.gov/genomes/all/GCA/013/389/205/GCA_013389205.1_ASM1338920v1	ftp://ftp.ncbi.nlm.nih.gov/genomes/all/GCF/013/389/205/GCF_013389205.1_ASM1338920v1	Escherichia coli	2016-09	South Korea	None	Imported chicken meat	None	None	South Korea	O159:H21	B1	225501
286	ST000580199	GCF_014160155.1_ASM1416015v1_genomic.fna	ST58	GCF_014160155.1_ASM1416015v1	WP5-S17-ESBL-11	SAMD00194507	PRJDB6962	GCA_014160155.1	Complete	4.78183	50.7	1	ftp://ftp.ncbi.nlm.nih.gov/genomes/all/GCA/014/160/155/GCA_014160155.1_ASM1416015v1	ftp://ftp.ncbi.nlm.nih.gov/genomes/all/GCF/014/160/155/GCF_014160155.1_ASM1416015v1	Escherichia coli	2017-07-10	Japan:Tokyo	wastewater	None	None	None	Japan	O8:H30	B1	4781831
287	ST000580200	GCF_014170975.1_ASM1417097v1_genomic.fna	ST58	GCF_014170975.1_ASM1417097v1	268.2	SAMN13613889	PRJNA596173	GCA_014170975.1	Complete	5.07345	50.725	6	ftp://ftp.ncbi.nlm.nih.gov/genomes/all/GCA/014/170/975/GCA_014170975.1_ASM1417097v1	ftp://ftp.ncbi.nlm.nih.gov/genomes/all/GCF/014/170/975/GCF_014170975.1_ASM1417097v1	Escherichia coli	2016/2017	Canada	None	None	Turkey	None	Canada	O8:H10	B1	4883081
288	ST000580205	GCF_015229745.1_ASM1522974v1_genomic.fna	ST58	GCF_015229745.1_ASM1522974v1	B1-1-R8	SAMN13836691	PRJNA596168	GCA_015229745.1	Contig	4.93077	50.7	75	ftp://ftp.ncbi.nlm.nih.gov/genomes/all/GCA/015/229/745/GCA_015229745.1_ASM1522974v1	ftp://ftp.ncbi.nlm.nih.gov/genomes/all/GCF/015/229/745/GCF_015229745.1_ASM1522974v1	Escherichia coli	27-Dec-2018	South Africa:KwaZulu-Natal	None	feces	animal	not applicable	South Africa	-:H27	B1	133288
289	ST000580206	GCF_015230685.1_ASM1523068v1_genomic.fna	ST58	GCF_015230685.1_ASM1523068v1	8B1-1	SAMN14257461	PRJNA609650	GCA_015230685.1	Contig	4.92938	50.8	98	ftp://ftp.ncbi.nlm.nih.gov/genomes/all/GCA/015/230/685/GCA_015230685.1_ASM1523068v1	ftp://ftp.ncbi.nlm.nih.gov/genomes/all/GCF/015/230/685/GCF_015230685.1_ASM1523068v1	Escherichia coli	11-Nov-2018	South Africa:KwaZulu-Natal	None	soil	Environment	not applicable	South Africa	-:H27	B1	133271
290	ST000580208	GCF_900110665.1_IMG-taxon_2608642106_annotated_assembly_genomic.fna	ST58	GCF_900110665.1_IMG-taxon_2608642106_annotated_assembly	PA-3	SAMN04487822	PRJEB16952	GCA_900110665.1	Scaffold	4.87844	50.7	78	ftp://ftp.ncbi.nlm.nih.gov/genomes/all/GCA/900/110/665/GCA_900110665.1_IMG-taxon_2608642106_annotated_assembly	ftp://ftp.ncbi.nlm.nih.gov/genomes/all/GCF/900/110/665/GCF_900110665.1_IMG-taxon_2608642106_annotated_assembly	Escherichia coli	not collected	missing	missing	None	None	None	Missing	O8:H25	B1	126279
291	ST000580211	GCF_900479115.1_17261_8_40_genomic.fna	ST58	GCF_900479115.1_17261_8_40	VREC0430	SAMEA3472089	PRJEB8774	GCA_900479115.1	Scaffold	5.22737	50.7	96	ftp://ftp.ncbi.nlm.nih.gov/genomes/all/GCA/900/479/115/GCA_900479115.1_17261_8_40	ftp://ftp.ncbi.nlm.nih.gov/genomes/all/GCF/900/479/115/GCF_900479115.1_17261_8_40	Escherichia coli	2015	United Kingdom	None	feces	Bos taurus	None	United Kingdom	O49:H30	B1	209049
292	ST000580214	GCF_900480565.1_17328_2_79_genomic.fna	ST58	GCF_900480565.1_17328_2_79	VREC0614	SAMEA3753107	PRJEB8774	GCA_900480565.1	Scaffold	5.03112	50.7	78	ftp://ftp.ncbi.nlm.nih.gov/genomes/all/GCA/900/480/565/GCA_900480565.1_17328_2_79	ftp://ftp.ncbi.nlm.nih.gov/genomes/all/GCF/900/480/565/GCF_900480565.1_17328_2_79	Escherichia coli	2015	United Kingdom	None	feces	Bos taurus	None	United Kingdom	O88:H25	B1	210079
293	ST000580215	GCF_900480595.1_17328_2_78_genomic.fna	ST58	GCF_900480595.1_17328_2_78	VREC0613	SAMEA3753312	PRJEB8774	GCA_900480595.1	Scaffold	5.03126	50.7	72	ftp://ftp.ncbi.nlm.nih.gov/genomes/all/GCA/900/480/595/GCA_900480595.1_17328_2_78	ftp://ftp.ncbi.nlm.nih.gov/genomes/all/GCF/900/480/595/GCF_900480595.1_17328_2_78	Escherichia coli	2015	United Kingdom	None	feces	Bos taurus	None	United Kingdom	O88:H25	B1	210090
294	ST000580217	GCF_902809925.1_SC410_genomic.fna	ST58	GCF_902809925.1_SC410	SC410	SAMEA6595215	PRJEB36951	GCA_902809925.1	Contig	5.00832	50.6	2	ftp://ftp.ncbi.nlm.nih.gov/genomes/all/GCA/902/809/925/GCA_902809925.1_SC410	ftp://ftp.ncbi.nlm.nih.gov/genomes/all/GCF/902/809/925/GCF_902809925.1_SC410	None	None	USA	None	Water	None	None	USA	O39:H21	B1	5001654
295	ST000580218	GCF_902809945.1_SC403_genomic.fna	ST58	GCF_902809945.1_SC403	SC403	SAMEA6595212	PRJEB36951	GCA_902809945.1	Contig	5.14544	50.7	2	ftp://ftp.ncbi.nlm.nih.gov/genomes/all/GCA/902/809/945/GCA_902809945.1_SC403	ftp://ftp.ncbi.nlm.nih.gov/genomes/all/GCF/902/809/945/GCF_902809945.1_SC403	None	None	USA	None	Water	None	None	USA	O39:H21	B1	5089116
296	ST000580219	GCF_902810275.1_SC422_genomic.fna	ST58	GCF_902810275.1_SC422	SC422	SAMEA6595219	PRJEB36951	GCA_902810275.1	Complete	5.00395	50.6	1	ftp://ftp.ncbi.nlm.nih.gov/genomes/all/GCA/902/810/275/GCA_902810275.1_SC422	ftp://ftp.ncbi.nlm.nih.gov/genomes/all/GCF/902/810/275/GCF_902810275.1_SC422	None	None	USA	None	Sediment	None	None	USA	O39:H21	B1	5003951
297	ST000580220	GCF_902810285.1_SC406_genomic.fna	ST58	GCF_902810285.1_SC406	SC406	SAMEA6595213	PRJEB36951	GCA_902810285.1	Complete	4.9581	50.7	1	ftp://ftp.ncbi.nlm.nih.gov/genomes/all/GCA/902/810/285/GCA_902810285.1_SC406	ftp://ftp.ncbi.nlm.nih.gov/genomes/all/GCF/902/810/285/GCF_902810285.1_SC406	None	None	USA	None	Water	None	None	USA	O39:H21	B1	4958102
298	ST000580221	GCF_902810295.1_SC407_genomic.fna	ST58	GCF_902810295.1_SC407	SC407	SAMEA6595214	PRJEB36951	GCA_902810295.1	Complete	5.08887	50.7	1	ftp://ftp.ncbi.nlm.nih.gov/genomes/all/GCA/902/810/295/GCA_902810295.1_SC407	ftp://ftp.ncbi.nlm.nih.gov/genomes/all/GCF/902/810/295/GCF_902810295.1_SC407	None	None	USA	None	Water	None	None	USA	O39:H21	B1	5088866
299	ST000580222	GCF_902810305.1_SC368_genomic.fna	ST58	GCF_902810305.1_SC368	SC368	SAMEA6595206	PRJEB36951	GCA_902810305.1	Complete	5.102	50.7	1	ftp://ftp.ncbi.nlm.nih.gov/genomes/all/GCA/902/810/305/GCA_902810305.1_SC368	ftp://ftp.ncbi.nlm.nih.gov/genomes/all/GCF/902/810/305/GCF_902810305.1_SC368	None	None	USA	None	Water	None	None	USA	O39:H21	B1	5101998
300	ST000690009	GCF_000350625.1_Esch_coli_KTE2_V1_genomic.fna	ST69	GCF_000350625.1_Esch_coli_KTE2_V1	KTE2	SAMN00847642	PRJNA157567	GCA_000350625.1	Scaffold	5.39764	50.7	14	ftp://ftp.ncbi.nlm.nih.gov/genomes/all/GCA/000/350/625/GCA_000350625.1_Esch_coli_KTE2_V1	ftp://ftp.ncbi.nlm.nih.gov/genomes/all/GCF/000/350/625/GCF_000350625.1_Esch_coli_KTE2_V1		None	None	None	None	None	None	Missing	O77/O17/O44/O106/O73:H18	D	959151
301	ST000690010	GCF_000350825.1_Esch_coli_KTE26_V1_genomic.fna	ST69	GCF_000350825.1_Esch_coli_KTE26_V1	KTE26	SAMN00847663	PRJNA157609	GCA_000350825.1	Scaffold	5.30884	50.7	11	ftp://ftp.ncbi.nlm.nih.gov/genomes/all/GCA/000/350/825/GCA_000350825.1_Esch_coli_KTE26_V1	ftp://ftp.ncbi.nlm.nih.gov/genomes/all/GCF/000/350/825/GCF_000350825.1_Esch_coli_KTE26_V1		None	None	None	None	None	None	Missing	O77/O17/O44/O106/O73:H18	D	1142640
302	ST000690012	GCF_000351065.1_Esch_coli_KTE204_V1_genomic.fna	ST69	GCF_000351065.1_Esch_coli_KTE204_V1	KTE204	SAMN00974059	PRJNA163421	GCA_000351065.1	Scaffold	5.25526	50.7	10	ftp://ftp.ncbi.nlm.nih.gov/genomes/all/GCA/000/351/065/GCA_000351065.1_Esch_coli_KTE204_V1	ftp://ftp.ncbi.nlm.nih.gov/genomes/all/GCF/000/351/065/GCF_000351065.1_Esch_coli_KTE204_V1	None	2010	None	None	None	Homo sapiens	None	Missing	O11:H4	D	796843
303	ST000690013	GCF_000351125.1_Esch_coli_KTE208_V1_genomic.fna	ST69	GCF_000351125.1_Esch_coli_KTE208_V1	KTE208	SAMN00974063	PRJNA163429	GCA_000351125.1	Scaffold	5.35512	50.6	12	ftp://ftp.ncbi.nlm.nih.gov/genomes/all/GCA/000/351/125/GCA_000351125.1_Esch_coli_KTE208_V1	ftp://ftp.ncbi.nlm.nih.gov/genomes/all/GCF/000/351/125/GCF_000351125.1_Esch_coli_KTE208_V1	None	2010	None	None	None	Homo sapiens	None	Missing	O25:H18	D	726648
304	ST000690014	GCF_000351285.1_Esch_coli_KTE228_V1_genomic.fna	ST69	GCF_000351285.1_Esch_coli_KTE228_V1	KTE228	SAMN00974083	PRJNA163469	GCA_000351285.1	Scaffold	5.23523	50.6	7	ftp://ftp.ncbi.nlm.nih.gov/genomes/all/GCA/000/351/285/GCA_000351285.1_Esch_coli_KTE228_V1	ftp://ftp.ncbi.nlm.nih.gov/genomes/all/GCF/000/351/285/GCF_000351285.1_Esch_coli_KTE228_V1	None	2010	None	None	None	Homo sapiens	None	Missing	O15:H18	D	5031549
305	ST000690017	GCF_000351785.1_Esch_coli_KTE83_V1_genomic.fna	ST69	GCF_000351785.1_Esch_coli_KTE83_V1	KTE83	SAMN00854641	PRJNA164921	GCA_000351785.1	Scaffold	5.3515	50.7	16	ftp://ftp.ncbi.nlm.nih.gov/genomes/all/GCA/000/351/785/GCA_000351785.1_Esch_coli_KTE83_V1	ftp://ftp.ncbi.nlm.nih.gov/genomes/all/GCF/000/351/785/GCF_000351785.1_Esch_coli_KTE83_V1	None	2009	Denmark	None	None	Homo sapiens	None	Denmark	O77/O17/O44/O106/O73:H18	D	660548
306	ST000690018	GCF_000351885.1_Esch_coli_KTE116_V1_genomic.fna	ST69	GCF_000351885.1_Esch_coli_KTE116_V1	KTE116	SAMN00854660	PRJNA164959	GCA_000351885.1	Scaffold	5.34924	50.7	6	ftp://ftp.ncbi.nlm.nih.gov/genomes/all/GCA/000/351/885/GCA_000351885.1_Esch_coli_KTE116_V1	ftp://ftp.ncbi.nlm.nih.gov/genomes/all/GCF/000/351/885/GCF_000351885.1_Esch_coli_KTE116_V1	None	2010	Denmark	None	None	Homo sapiens	None	Denmark	O77/O17/O44/O106/O73:H18	D	4540571
307	ST000690019	GCF_000352345.1_Esch_coli_KTE54_V1_genomic.fna	ST69	GCF_000352345.1_Esch_coli_KTE54_V1	KTE54	SAMN00854613	PRJNA164865	GCA_000352345.1	Scaffold	4.80564	50.5	2	ftp://ftp.ncbi.nlm.nih.gov/genomes/all/GCA/000/352/345/GCA_000352345.1_Esch_coli_KTE54_V1	ftp://ftp.ncbi.nlm.nih.gov/genomes/all/GCF/000/352/345/GCF_000352345.1_Esch_coli_KTE54_V1	None	2010	Denmark	None	None	Homo sapiens	None	Denmark	O77/O17/O44/O106/O73:H18	D	4727557
308	ST000690021	GCF_000352825.1_Esch_coli_KTE190_V1_genomic.fna	ST69	GCF_000352825.1_Esch_coli_KTE190_V1	KTE190	SAMN00974045	PRJNA163393	GCA_000352825.1	Scaffold	5.13213	50.5	5	ftp://ftp.ncbi.nlm.nih.gov/genomes/all/GCA/000/352/825/GCA_000352825.1_Esch_coli_KTE190_V1	ftp://ftp.ncbi.nlm.nih.gov/genomes/all/GCF/000/352/825/GCF_000352825.1_Esch_coli_KTE190_V1	None	2010	None	None	None	Homo sapiens	None	Missing	O77/O17/O44/O106/O73:H18	D	4909054
309	ST000690023	GCF_000407665.1_Esch_coli_KTE1_V1_genomic.fna	ST69	GCF_000407665.1_Esch_coli_KTE1_V1	KTE1	SAMN00847633	PRJNA157549	GCA_000407665.1	Scaffold	5.3148	50.7	15	ftp://ftp.ncbi.nlm.nih.gov/genomes/all/GCA/000/407/665/GCA_000407665.1_Esch_coli_KTE1_V1	ftp://ftp.ncbi.nlm.nih.gov/genomes/all/GCF/000/407/665/GCF_000407665.1_Esch_coli_KTE1_V1		None	None	None	None	None	None	Missing	O77/O17/O44/O106/O73:H18	D	1153651
310	ST000690026	GCF_000408265.1_Esch_coli_KTE225_V1_genomic.fna	ST69	GCF_000408265.1_Esch_coli_KTE225_V1	KTE225	SAMN00974080	PRJNA163463	GCA_000408265.1	Scaffold	5.29628	50.6	11	ftp://ftp.ncbi.nlm.nih.gov/genomes/all/GCA/000/408/265/GCA_000408265.1_Esch_coli_KTE225_V1	ftp://ftp.ncbi.nlm.nih.gov/genomes/all/GCF/000/408/265/GCF_000408265.1_Esch_coli_KTE225_V1	None	2010	None	None	None	Homo sapiens	None	Missing	O25:H4	D	5136951
311	ST000690027	GCF_000408385.1_Esch_coli_KTE68_V1_genomic.fna	ST69	GCF_000408385.1_Esch_coli_KTE68_V1	KTE68	SAMN00854627	PRJNA164893	GCA_000408385.1	Scaffold	5.64995	50.7	19	ftp://ftp.ncbi.nlm.nih.gov/genomes/all/GCA/000/408/385/GCA_000408385.1_Esch_coli_KTE68_V1	ftp://ftp.ncbi.nlm.nih.gov/genomes/all/GCF/000/408/385/GCF_000408385.1_Esch_coli_KTE68_V1	None	2010	Denmark	None	None	Homo sapiens	None	Denmark	O77/O17/O44/O106/O73:H18	D	1259588
312	ST000690029	GCF_000408765.1_Esch_coli_KTE134_V1_genomic.fna	ST69	GCF_000408765.1_Esch_coli_KTE134_V1	KTE134	SAMN00854669	PRJNA164977	GCA_000408765.1	Scaffold	5.36403	50.6	10	ftp://ftp.ncbi.nlm.nih.gov/genomes/all/GCA/000/408/765/GCA_000408765.1_Esch_coli_KTE134_V1	ftp://ftp.ncbi.nlm.nih.gov/genomes/all/GCF/000/408/765/GCF_000408765.1_Esch_coli_KTE134_V1	None	2010	Denmark	None	None	Homo sapiens	None	Denmark	O25:H18	D	1859990
313	ST000690030	GCF_000408825.1_Esch_coli_KTE170_V1_genomic.fna	ST69	GCF_000408825.1_Esch_coli_KTE170_V1	KTE170	SAMN00854689	PRJNA165017	GCA_000408825.1	Scaffold	5.48924	50.6	13	ftp://ftp.ncbi.nlm.nih.gov/genomes/all/GCA/000/408/825/GCA_000408825.1_Esch_coli_KTE170_V1	ftp://ftp.ncbi.nlm.nih.gov/genomes/all/GCF/000/408/825/GCF_000408825.1_Esch_coli_KTE170_V1	None	2010	Denmark	None	None	Homo sapiens	None	Denmark	O25:H4	D	2831413
314	ST000690035	GCF_000456925.1_Esch_coli_HVH_63_4-2542528_V1_genomic.fna	ST69	GCF_000456925.1_Esch_coli_HVH_63_4-2542528_V1	HVH 63 (4-2542528)	SAMN01885719	PRJNA186092	GCA_000456925.1	Scaffold	5.38856	50.7	12	ftp://ftp.ncbi.nlm.nih.gov/genomes/all/GCA/000/456/925/GCA_000456925.1_Esch_coli_HVH_63_4-2542528_V1	ftp://ftp.ncbi.nlm.nih.gov/genomes/all/GCF/000/456/925/GCF_000456925.1_Esch_coli_HVH_63_4-2542528_V1	None	2003	Denmark	None	blood	Homo sapiens	UTI induced bacteremia	Denmark	O77/O17/O44/O106/O73:H18	D	3179698
315	ST000690038	GCF_000457245.1_Esch_coli_HVH_88_4-5854636_V1_genomic.fna	ST69	GCF_000457245.1_Esch_coli_HVH_88_4-5854636_V1	HVH 88 (4-5854636)	SAMN01885737	PRJNA186110	GCA_000457245.1	Scaffold	5.38099	50.6	12	ftp://ftp.ncbi.nlm.nih.gov/genomes/all/GCA/000/457/245/GCA_000457245.1_Esch_coli_HVH_88_4-5854636_V1	ftp://ftp.ncbi.nlm.nih.gov/genomes/all/GCF/000/457/245/GCF_000457245.1_Esch_coli_HVH_88_4-5854636_V1	None	2004	Denmark	None	blood	Homo sapiens	UTI induced bacteremia	Denmark	O77/O17/O44/O106/O73:H18	D	849960
316	ST000690039	GCF_000457475.1_Esch_coli_HVH_106_4-6881831_V1_genomic.fna	ST69	GCF_000457475.1_Esch_coli_HVH_106_4-6881831_V1	HVH 106 (4-6881831)	SAMN01885754	PRJNA186127	GCA_000457475.1	Scaffold	5.32421	50.8	12	ftp://ftp.ncbi.nlm.nih.gov/genomes/all/GCA/000/457/475/GCA_000457475.1_Esch_coli_HVH_106_4-6881831_V1	ftp://ftp.ncbi.nlm.nih.gov/genomes/all/GCF/000/457/475/GCF_000457475.1_Esch_coli_HVH_106_4-6881831_V1	None	2004	Denmark	None	blood	Homo sapiens	UTI induced bacteremia	Denmark	O77/O17/O44/O106/O73:H18	D	3735794
317	ST000690045	GCF_000457935.1_Esch_coli_HVH_133_4-4466519_V1_genomic.fna	ST69	GCF_000457935.1_Esch_coli_HVH_133_4-4466519_V1	HVH 133 (4-4466519)	SAMN01885778	PRJNA186155	GCA_000457935.1	Scaffold	5.28192	50.6	8	ftp://ftp.ncbi.nlm.nih.gov/genomes/all/GCA/000/457/935/GCA_000457935.1_Esch_coli_HVH_133_4-4466519_V1	ftp://ftp.ncbi.nlm.nih.gov/genomes/all/GCF/000/457/935/GCF_000457935.1_Esch_coli_HVH_133_4-4466519_V1	None	2004	Denmark	None	blood	Homo sapiens	UTI induced bacteremia	Denmark	O77/O17/O44/O106/O73:H18	D	3446418
318	ST000690046	GCF_000457955.1_Esch_coli_HVH_134_4-6073441_V1_genomic.fna	ST69	GCF_000457955.1_Esch_coli_HVH_134_4-6073441_V1	HVH 134 (4-6073441)	SAMN01885779	PRJNA186157	GCA_000457955.1	Scaffold	5.29662	50.7	5	ftp://ftp.ncbi.nlm.nih.gov/genomes/all/GCA/000/457/955/GCA_000457955.1_Esch_coli_HVH_134_4-6073441_V1	ftp://ftp.ncbi.nlm.nih.gov/genomes/all/GCF/000/457/955/GCF_000457955.1_Esch_coli_HVH_134_4-6073441_V1	None	2004	Denmark	None	blood	Homo sapiens	UTI induced bacteremia	Denmark	O77/O17/O44/O106:H18	D	4488297
319	ST000690047	GCF_000457975.1_Esch_coli_HVH_135_4-4449320_V1_genomic.fna	ST69	GCF_000457975.1_Esch_coli_HVH_135_4-4449320_V1	HVH 135 (4-4449320)	SAMN01885780	PRJNA186159	GCA_000457975.1	Scaffold	5.23014	50.7	9	ftp://ftp.ncbi.nlm.nih.gov/genomes/all/GCA/000/457/975/GCA_000457975.1_Esch_coli_HVH_135_4-4449320_V1	ftp://ftp.ncbi.nlm.nih.gov/genomes/all/GCF/000/457/975/GCF_000457975.1_Esch_coli_HVH_135_4-4449320_V1	None	2004	Denmark	None	blood	Homo sapiens	UTI induced bacteremia	Denmark	O77/O17/O44/O106/O73:H18	D	5036540
320	ST000690050	GCF_000458255.1_Esch_coli_HVH_151_4-5755573_V1_genomic.fna	ST69	GCF_000458255.1_Esch_coli_HVH_151_4-5755573_V1	HVH 151 (4-5755573)	SAMN01885796	PRJNA186183	GCA_000458255.1	Scaffold	5.31908	50.7	10	ftp://ftp.ncbi.nlm.nih.gov/genomes/all/GCA/000/458/255/GCA_000458255.1_Esch_coli_HVH_151_4-5755573_V1	ftp://ftp.ncbi.nlm.nih.gov/genomes/all/GCF/000/458/255/GCF_000458255.1_Esch_coli_HVH_151_4-5755573_V1	None	2004	Denmark	None	blood	Homo sapiens	UTI induced bacteremia	Denmark	O77/O17/O44/O106/O73:H18	D	1142648
321	ST000690051	GCF_000458315.1_Esch_coli_HVH_155_4-4509048_V1_genomic.fna	ST69	GCF_000458315.1_Esch_coli_HVH_155_4-4509048_V1	HVH 155 (4-4509048)	SAMN01885800	PRJNA186187	GCA_000458315.1	Scaffold	5.27208	50.7	9	ftp://ftp.ncbi.nlm.nih.gov/genomes/all/GCA/000/458/315/GCA_000458315.1_Esch_coli_HVH_155_4-4509048_V1	ftp://ftp.ncbi.nlm.nih.gov/genomes/all/GCF/000/458/315/GCF_000458315.1_Esch_coli_HVH_155_4-4509048_V1	None	2004	Denmark	None	blood	Homo sapiens	UTI induced bacteremia	Denmark	O77/O17/O44/O106/O73:H18	D	3591830
322	ST000690052	GCF_000458475.1_Esch_coli_HVH_163_4-4697553_V1_genomic.fna	ST69	GCF_000458475.1_Esch_coli_HVH_163_4-4697553_V1	HVH 163 (4-4697553)	SAMN01885808	PRJNA186195	GCA_000458475.1	Scaffold	5.39301	50.6	9	ftp://ftp.ncbi.nlm.nih.gov/genomes/all/GCA/000/458/475/GCA_000458475.1_Esch_coli_HVH_163_4-4697553_V1	ftp://ftp.ncbi.nlm.nih.gov/genomes/all/GCF/000/458/475/GCF_000458475.1_Esch_coli_HVH_163_4-4697553_V1	None	2004	Denmark	None	blood	Homo sapiens	UTI induced bacteremia	Denmark	O77/O17/O44/O106:H18	D	4693653
323	ST000690053	GCF_000458515.1_Esch_coli_HVH_167_4-6073565_V1_genomic.fna	ST69	GCF_000458515.1_Esch_coli_HVH_167_4-6073565_V1	HVH 167 (4-6073565)	SAMN01885810	PRJNA186197	GCA_000458515.1	Scaffold	5.25096	50.7	5	ftp://ftp.ncbi.nlm.nih.gov/genomes/all/GCA/000/458/515/GCA_000458515.1_Esch_coli_HVH_167_4-6073565_V1	ftp://ftp.ncbi.nlm.nih.gov/genomes/all/GCF/000/458/515/GCF_000458515.1_Esch_coli_HVH_167_4-6073565_V1	None	2004	Denmark	None	blood	Homo sapiens	UTI induced bacteremia	Denmark	O77/O17/O44/O106/O73:H18	D	4590580
324	ST000690055	GCF_000458725.1_Esch_coli_HVH_183_4-3205932_V1_genomic.fna	ST69	GCF_000458725.1_Esch_coli_HVH_183_4-3205932_V1	HVH 183 (4-3205932)	SAMN01885822	PRJNA186209	GCA_000458725.1	Scaffold	5.48852	50.7	14	ftp://ftp.ncbi.nlm.nih.gov/genomes/all/GCA/000/458/725/GCA_000458725.1_Esch_coli_HVH_183_4-3205932_V1	ftp://ftp.ncbi.nlm.nih.gov/genomes/all/GCF/000/458/725/GCF_000458725.1_Esch_coli_HVH_183_4-3205932_V1	None	2003	Denmark	None	blood	Homo sapiens	UTI induced bacteremia	Denmark	O77/O17/O44/O106/O73:H18	D	3688644
325	ST000690056	GCF_000458845.1_Esch_coli_HVH_189_4-3220125_V1_genomic.fna	ST69	GCF_000458845.1_Esch_coli_HVH_189_4-3220125_V1	HVH 189 (4-3220125)	SAMN01885828	PRJNA186215	GCA_000458845.1	Scaffold	5.49197	50.6	19	ftp://ftp.ncbi.nlm.nih.gov/genomes/all/GCA/000/458/845/GCA_000458845.1_Esch_coli_HVH_189_4-3220125_V1	ftp://ftp.ncbi.nlm.nih.gov/genomes/all/GCF/000/458/845/GCF_000458845.1_Esch_coli_HVH_189_4-3220125_V1	None	2003	Denmark	None	blood	Homo sapiens	UTI induced bacteremia	Denmark	O86:H18	D	960031
326	ST000690058	GCF_000459215.1_Esch_coli_HVH_208_4-3112292_V1_genomic.fna	ST69	GCF_000459215.1_Esch_coli_HVH_208_4-3112292_V1	HVH 208 (4-3112292)	SAMN01885847	PRJNA186235	GCA_000459215.1	Scaffold	5.37793	50.7	14	ftp://ftp.ncbi.nlm.nih.gov/genomes/all/GCA/000/459/215/GCA_000459215.1_Esch_coli_HVH_208_4-3112292_V1	ftp://ftp.ncbi.nlm.nih.gov/genomes/all/GCF/000/459/215/GCF_000459215.1_Esch_coli_HVH_208_4-3112292_V1	None	2003	Denmark	None	blood	Homo sapiens	UTI induced bacteremia	Denmark	O77/O17/O44/O106/O73:H18	D	3673815
327	ST000690063	GCF_000459875.1_Esch_coli_KOEGE_73_195a_V1_genomic.fna	ST69	GCF_000459875.1_Esch_coli_KOEGE_73_195a_V1	KOEGE 73 (195a)	SAMN01885881	PRJNA186271	GCA_000459875.1	Scaffold	5.55824	50.7	11	ftp://ftp.ncbi.nlm.nih.gov/genomes/all/GCA/000/459/875/GCA_000459875.1_Esch_coli_KOEGE_73_195a_V1	ftp://ftp.ncbi.nlm.nih.gov/genomes/all/GCF/000/459/875/GCF_000459875.1_Esch_coli_KOEGE_73_195a_V1	None	2006	Denmark	None	urine	Homo sapiens	UTI induced bacteremia	Denmark	O77/O17/O44/O106/O73:H18	D	3808451
328	ST000690072	GCF_000692775.1_Esch_coli_MGH_58_V1_genomic.fna	ST69	GCF_000692775.1_Esch_coli_MGH_58_V1	MGH 58	SAMN02581390	PRJNA234257	GCA_000692775.1	Scaffold	5.42516	50.7	7	ftp://ftp.ncbi.nlm.nih.gov/genomes/all/GCA/000/692/775/GCA_000692775.1_Esch_coli_MGH_58_V1	ftp://ftp.ncbi.nlm.nih.gov/genomes/all/GCF/000/692/775/GCF_000692775.1_Esch_coli_MGH_58_V1	None	2013	USA: Boston	None	urine	Homo sapiens	None	USA	O77/O17/O44/O106/O73:H18	D	3840470
329	ST000690099	GCF_001621905.2_ASM162190v2_genomic.fna	ST69	GCF_001621905.2_ASM162190v2	GN06007	SAMN04393298	PRJNA290784	GCA_001621905.2	Contig	5.41784	50.7	4	ftp://ftp.ncbi.nlm.nih.gov/genomes/all/GCA/001/621/905/GCA_001621905.2_ASM162190v2	ftp://ftp.ncbi.nlm.nih.gov/genomes/all/GCF/001/621/905/GCF_001621905.2_ASM162190v2	Escherichia coli	2014	USA	None	Unknown	Homo sapiens	Bloodstream infection	USA	O77/O17/O44/O106/O73:H18	D	5215159
330	ST000690119	GCF_002278115.2_ASM227811v2_genomic.fna	ST69	GCF_002278115.2_ASM227811v2	CFSAN061770	SAMN06928086	PRJNA230969	GCA_002278115.2	Complete	5.71165	50.4727	4	ftp://ftp.ncbi.nlm.nih.gov/genomes/all/GCA/002/278/115/GCA_002278115.2_ASM227811v2	ftp://ftp.ncbi.nlm.nih.gov/genomes/all/GCF/002/278/115/GCF_002278115.2_ASM227811v2	Escherichia coli	2016	Egypt	None	Raw milk cheese	missing	missing	Egypt	O77/O17/O44/O106:H18	D	5292297
331	ST000690121	GCF_002443135.1_ASM244313v1_genomic.fna	ST69	GCF_002443135.1_ASM244313v1	M12	SAMN07679697	PRJNA408166	GCA_002443135.1	Chromosome	4.98414	50.7	1	ftp://ftp.ncbi.nlm.nih.gov/genomes/all/GCA/002/443/135/GCA_002443135.1_ASM244313v1	ftp://ftp.ncbi.nlm.nih.gov/genomes/all/GCF/002/443/135/GCF_002443135.1_ASM244313v1	Escherichia coli M12	Aug-2014	USA	None	None	cow	None	USA	O15:H18	D	4984145
332	ST000690149	GCF_003308975.1_ASM330897v1_genomic.fna	ST69	GCF_003308975.1_ASM330897v1	2017C-4173W12	SAMN09534372	PRJNA218110	GCA_003308975.1	Complete	5.47712	50.7058	3	ftp://ftp.ncbi.nlm.nih.gov/genomes/all/GCA/003/308/975/GCA_003308975.1_ASM330897v1	ftp://ftp.ncbi.nlm.nih.gov/genomes/all/GCF/003/308/975/GCF_003308975.1_ASM330897v1	Escherichia coli	missing	missing	None	missing	missing	missing	Missing	O153:H2	D	5300308
333	ST000690155	GCF_003627855.1_ASM362785v1_genomic.fna	ST69	GCF_003627855.1_ASM362785v1	118UI	SAMN10112494	PRJNA492884	GCA_003627855.1	Complete	5.30073	50.7073	3	ftp://ftp.ncbi.nlm.nih.gov/genomes/all/GCA/003/627/855/GCA_003627855.1_ASM362785v1	ftp://ftp.ncbi.nlm.nih.gov/genomes/all/GCF/003/627/855/GCF_003627855.1_ASM362785v1	Escherichia coli	28-Jan-2009	Mexico: Mexico City	None	urine	Homo sapiens	Cystitis	Mexico	O15:H18	D	5205677
334	ST000690195	GCF_007107705.1_ASM710770v1_genomic.fna	ST69	GCF_007107705.1_ASM710770v1	69	SAMN12163104	PRJNA551684	GCA_007107705.1	Chromosome	5.41794	50.7068	4	ftp://ftp.ncbi.nlm.nih.gov/genomes/all/GCA/007/107/705/GCA_007107705.1_ASM710770v1	ftp://ftp.ncbi.nlm.nih.gov/genomes/all/GCF/007/107/705/GCF_007107705.1_ASM710770v1	Escherichia coli	2014	USA	None	blood	Homo sapiens	Bloodstream infection	USA	O77/O17/O44/O106/O73:H18	D	5215259
335	ST000690218	GCF_011751305.1_ASM1175130v1_genomic.fna	ST69	GCF_011751305.1_ASM1175130v1	UMB1800_23	SAMN12212555	PRJNA400628	GCA_011751305.1	Contig	5.37114	50.7	8	ftp://ftp.ncbi.nlm.nih.gov/genomes/all/GCA/011/751/305/GCA_011751305.1_ASM1175130v1	ftp://ftp.ncbi.nlm.nih.gov/genomes/all/GCF/011/751/305/GCF_011751305.1_ASM1175130v1	Escherichia coli	missing	USA: Missouri	None	missing	Homo sapiens	missing	USA	O25:H4	D	5207331
336	ST000690219	GCF_011751405.1_ASM1175140v1_genomic.fna	ST69	GCF_011751405.1_ASM1175140v1	UMB1800_15	SAMN12212552	PRJNA400628	GCA_011751405.1	Contig	5.25907	50.7	7	ftp://ftp.ncbi.nlm.nih.gov/genomes/all/GCA/011/751/405/GCA_011751405.1_ASM1175140v1	ftp://ftp.ncbi.nlm.nih.gov/genomes/all/GCF/011/751/405/GCF_011751405.1_ASM1175140v1	Escherichia coli	missing	USA: Missouri	None	missing	Homo sapiens	missing	USA	O25:H4	D	5154989
337	ST000690221	GCF_012934715.1_ASM1293471v1_genomic.fna	ST69	GCF_012934715.1_ASM1293471v1	SCU-313	SAMN14609793	PRJNA624897	GCA_012934715.1	Complete	5.26451	50.8326	4	ftp://ftp.ncbi.nlm.nih.gov/genomes/all/GCA/012/934/715/GCA_012934715.1_ASM1293471v1	ftp://ftp.ncbi.nlm.nih.gov/genomes/all/GCF/012/934/715/GCF_012934715.1_ASM1293471v1	Escherichia coli	2017	USA: California	None	rectal swab from healthy college student	Homo sapiens	None	USA	O25:H18	D	5087909
338	ST000690222	GCF_012952555.1_ASM1295255v1_genomic.fna	ST69	GCF_012952555.1_ASM1295255v1	EC00688	SAMN14265982	PRJNA609916	GCA_012952555.1	Contig	5.42853	50.5	14	ftp://ftp.ncbi.nlm.nih.gov/genomes/all/GCA/012/952/555/GCA_012952555.1_ASM1295255v1	ftp://ftp.ncbi.nlm.nih.gov/genomes/all/GCF/012/952/555/GCF_012952555.1_ASM1295255v1	Escherichia coli	2018	USA: Pennsylvania, Pittsburgh	None	tissue	Homo sapiens	Unknown	USA	O15:H6	D	3116215
339	ST000690223	GCF_012952605.1_ASM1295260v1_genomic.fna	ST69	GCF_012952605.1_ASM1295260v1	EC00668	SAMN14265981	PRJNA609916	GCA_012952605.1	Contig	5.25685	50.9	6	ftp://ftp.ncbi.nlm.nih.gov/genomes/all/GCA/012/952/605/GCA_012952605.1_ASM1295260v1	ftp://ftp.ncbi.nlm.nih.gov/genomes/all/GCF/012/952/605/GCF_012952605.1_ASM1295260v1	Escherichia coli	2017	USA: Pennsylvania, Pittsburgh	None	urine	Homo sapiens	Unknown	USA	O15:H18	D	5006248
340	ST000690224	GCF_013085025.1_ASM1308502v1_genomic.fna	ST69	GCF_013085025.1_ASM1308502v1	SCU-482	SAMN14609798	PRJNA624897	GCA_013085025.1	Complete	5.30426	50.7492	4	ftp://ftp.ncbi.nlm.nih.gov/genomes/all/GCA/013/085/025/GCA_013085025.1_ASM1308502v1	ftp://ftp.ncbi.nlm.nih.gov/genomes/all/GCF/013/085/025/GCF_013085025.1_ASM1308502v1	Escherichia coli	2018	USA: California	None	rectal swab from healthy college student	Homo sapiens	None	USA	O77/O17/O44/O106:H18	D	5152539
341	ST000690239	GCF_013282335.1_ASM1328233v1_genomic.fna	ST69	GCF_013282335.1_ASM1328233v1	NMBU-W13E19	SAMN12640810	PRJNA559807	GCA_013282335.1	Complete	5.33138	50.7515	8	ftp://ftp.ncbi.nlm.nih.gov/genomes/all/GCA/013/282/335/GCA_013282335.1_ASM1328233v1	ftp://ftp.ncbi.nlm.nih.gov/genomes/all/GCF/013/282/335/GCF_013282335.1_ASM1328233v1	Escherichia coli	Feb-2019	Norway:Aas	None	surface water	None	None	Norway	O25:H18	D	5127396
342	ST000690242	GCF_013388275.1_ASM1338827v1_genomic.fna	ST69	GCF_013388275.1_ASM1338827v1	550	SAMN15348021	PRJNA641257	GCA_013388275.1	Complete	5.22562	50.7733	3	ftp://ftp.ncbi.nlm.nih.gov/genomes/all/GCA/013/388/275/GCA_013388275.1_ASM1338827v1	ftp://ftp.ncbi.nlm.nih.gov/genomes/all/GCF/013/388/275/GCF_013388275.1_ASM1338827v1	Escherichia coli	02-May-2018	Italy: Milan	None	Rectal swab	Homo sapiens		Italy	O15:H18	D	4962702
343	ST000690244	GCF_013402895.1_ASM1340289v1_genomic.fna	ST69	GCF_013402895.1_ASM1340289v1	EC1	SAMN15410927	PRJNA643009	GCA_013402895.1	Complete	5.29207	50.8534	4	ftp://ftp.ncbi.nlm.nih.gov/genomes/all/GCA/013/402/895/GCA_013402895.1_ASM1340289v1	ftp://ftp.ncbi.nlm.nih.gov/genomes/all/GCF/013/402/895/GCF_013402895.1_ASM1340289v1	Escherichia coli	2019	Australia	None	urinary tract	Homo sapiens	urinary tract infection	Australia	O15:H1	D	5078198
344	ST000690245	GCF_014169455.1_ASM1416945v1_genomic.fna	ST69	GCF_014169455.1_ASM1416945v1	WP7-S17-ESBL-01	SAMD00194553	PRJDB6962	GCA_014169455.1	Complete	5.33387	50.7414	4	ftp://ftp.ncbi.nlm.nih.gov/genomes/all/GCA/014/169/455/GCA_014169455.1_ASM1416945v1	ftp://ftp.ncbi.nlm.nih.gov/genomes/all/GCF/014/169/455/GCF_014169455.1_ASM1416945v1	Escherichia coli	2017-07-10	Japan:Tokyo	wastewater	None	None	None	Japan	O25:H4	D	5171886
345	ST000690246	GCF_014169615.1_ASM1416961v1_genomic.fna	ST69	GCF_014169615.1_ASM1416961v1	WP8-S17-ESBL-12	SAMD00194604	PRJDB6962	GCA_014169615.1	Complete	5.28066	50.7408	5	ftp://ftp.ncbi.nlm.nih.gov/genomes/all/GCA/014/169/615/GCA_014169615.1_ASM1416961v1	ftp://ftp.ncbi.nlm.nih.gov/genomes/all/GCF/014/169/615/GCF_014169615.1_ASM1416961v1	Escherichia coli	2017-08-23	Japan:Tokyo	wastewater	None	None	None	Japan	O15:H18	D	4978079
346	ST000690250	GCF_014962565.1_ASM1496256v1_genomic.fna	ST69	GCF_014962565.1_ASM1496256v1	M7424	SAMN16435111	PRJNA662169	GCA_014962565.1	Complete	5.15428	50.5173	4	ftp://ftp.ncbi.nlm.nih.gov/genomes/all/GCA/014/962/565/GCA_014962565.1_ASM1496256v1	ftp://ftp.ncbi.nlm.nih.gov/genomes/all/GCF/014/962/565/GCF_014962565.1_ASM1496256v1	Escherichia coli	2014	Australia	None	feces	Homo sapiens	Hemolytic-Uremic Syndrome	Australia	O17/O77/O44/O106/O73:H18	D	4866010
347	ST000690265	GCF_900622685.1_MS14387_genomic.fna	ST69	GCF_900622685.1_MS14387	MS14387	SAMEA5128445	PRJEB29930	GCA_900622685.1	Complete	5.23233	50.7347	3	ftp://ftp.ncbi.nlm.nih.gov/genomes/all/GCA/900/622/685/GCA_900622685.1_MS14387	ftp://ftp.ncbi.nlm.nih.gov/genomes/all/GCF/900/622/685/GCF_900622685.1_MS14387	Escherichia coli	2009-09-03	Australia	None	blood	Homo sapiens	None	Australia	O77/O17/O44/O106:H18	D	5094870
348	ST000690272	GCF_902668585.1_EC1_36_assembly_genomic.fna	ST69	GCF_902668585.1_EC1_36_assembly	blood	SAMEA5818786	PRJEB33761	GCA_902668585.1	Contig	5.3211	50.8	5	ftp://ftp.ncbi.nlm.nih.gov/genomes/all/GCA/902/668/585/GCA_902668585.1_EC1_36_assembly	ftp://ftp.ncbi.nlm.nih.gov/genomes/all/GCF/902/668/585/GCF_902668585.1_EC1_36_assembly	None	2015	United Kingdom	None	None	Human	None	United Kingdom	O77/O17/O44/O106:H18	D	5160211
349	ST000690274	GCF_902668645.1_EC1_5_assembly_genomic.fna	ST69	GCF_902668645.1_EC1_5_assembly	blood	SAMEA5818793	PRJEB33761	GCA_902668645.1	Contig	5.34403	50.8	2	ftp://ftp.ncbi.nlm.nih.gov/genomes/all/GCA/902/668/645/GCA_902668645.1_EC1_5_assembly	ftp://ftp.ncbi.nlm.nih.gov/genomes/all/GCF/902/668/645/GCF_902668645.1_EC1_5_assembly	None	2015	United Kingdom	None	None	Human	None	United Kingdom	O77/O17/O44/O106/O73:H18	D	5196341
350	ST000730001	GCF_000007445.1_ASM744v1_genomic.fna	ST73	GCF_000007445.1_ASM744v1	CFT073	SAMN02604094	PRJNA313	GCA_000007445.1	Complete	5.23143	50.5	1	ftp://ftp.ncbi.nlm.nih.gov/genomes/all/GCA/000/007/445/GCA_000007445.1_ASM744v1	ftp://ftp.ncbi.nlm.nih.gov/genomes/all/GCF/000/007/445/GCF_000007445.1_ASM744v1	None	None	None	None	None	None	None	Missing	O6:H1	B2	5231428
351	ST000730002	GCF_000148365.1_ASM14836v1_genomic.fna	ST73	GCF_000148365.1_ASM14836v1	ABU 83972	SAMN02603258	PRJNA38725	GCA_000148365.1	Complete	5.13296	50.6001	2	ftp://ftp.ncbi.nlm.nih.gov/genomes/all/GCA/000/148/365/GCA_000148365.1_ASM14836v1	ftp://ftp.ncbi.nlm.nih.gov/genomes/all/GCF/000/148/365/GCF_000148365.1_ASM14836v1	None	None	None	None	isolate from a young female with long term asymptomatic bacteriuria (ABU)	Homo sapiens	None	Missing	O25:H1	B2	5131397
352	ST000730007	GCF_000233875.1_ASM23387v1_genomic.fna	ST73	GCF_000233875.1_ASM23387v1	clone D i2	SAMN02603902	PRJNA52021	GCA_000233875.1	Complete	5.03839	50.6	1	ftp://ftp.ncbi.nlm.nih.gov/genomes/all/GCA/000/233/875/GCA_000233875.1_ASM23387v1	ftp://ftp.ncbi.nlm.nih.gov/genomes/all/GCF/000/233/875/GCF_000233875.1_ASM23387v1	None	None	None	None	None	None	None	Missing	O6:H1	B2	5038386
353	ST000730008	GCF_000233895.1_ASM23389v1_genomic.fna	ST73	GCF_000233895.1_ASM23389v1	clone D i14	SAMN02603903	PRJNA52023	GCA_000233895.1	Complete	5.03839	50.6	1	ftp://ftp.ncbi.nlm.nih.gov/genomes/all/GCA/000/233/895/GCA_000233895.1_ASM23389v1	ftp://ftp.ncbi.nlm.nih.gov/genomes/all/GCF/000/233/895/GCF_000233895.1_ASM23389v1	None	None	None	None	None	None	None	Missing	O6:H1	B2	5038386
354	ST000730020	GCF_000350865.1_Esch_coli_KTE39_V1_genomic.fna	ST73	GCF_000350865.1_Esch_coli_KTE39_V1	KTE39	SAMN00847674	PRJNA157631	GCA_000350865.1	Scaffold	5.2935	50.5	10	ftp://ftp.ncbi.nlm.nih.gov/genomes/all/GCA/000/350/865/GCA_000350865.1_Esch_coli_KTE39_V1	ftp://ftp.ncbi.nlm.nih.gov/genomes/all/GCF/000/350/865/GCF_000350865.1_Esch_coli_KTE39_V1		None	None	None	None	None	None	Missing	O25:H1	B2	1506718
355	ST000730022	GCF_000351045.1_Esch_coli_KTE201_V1_genomic.fna	ST73	GCF_000351045.1_Esch_coli_KTE201_V1	KTE201	SAMN00974056	PRJNA163415	GCA_000351045.1	Scaffold	5.28166	50.5	13	ftp://ftp.ncbi.nlm.nih.gov/genomes/all/GCA/000/351/045/GCA_000351045.1_Esch_coli_KTE201_V1	ftp://ftp.ncbi.nlm.nih.gov/genomes/all/GCF/000/351/045/GCF_000351045.1_Esch_coli_KTE201_V1	None	2010	None	None	None	Homo sapiens	None	Missing	O18:H1	B2	795454
356	ST000730025	GCF_000351305.1_Esch_coli_KTE230_V1_genomic.fna	ST73	GCF_000351305.1_Esch_coli_KTE230_V1	KTE230	SAMN00974085	PRJNA163473	GCA_000351305.1	Scaffold	5.2279	50.5	15	ftp://ftp.ncbi.nlm.nih.gov/genomes/all/GCA/000/351/305/GCA_000351305.1_Esch_coli_KTE230_V1	ftp://ftp.ncbi.nlm.nih.gov/genomes/all/GCF/000/351/305/GCF_000351305.1_Esch_coli_KTE230_V1	None	2010	None	None	None	Homo sapiens	None	Missing	O25:H1	B2	858126
357	ST000730026	GCF_000351485.1_Esch_coli_KTE53_V1_genomic.fna	ST73	GCF_000351485.1_Esch_coli_KTE53_V1	KTE53	SAMN00854612	PRJNA164863	GCA_000351485.1	Scaffold	5.21147	50.4	15	ftp://ftp.ncbi.nlm.nih.gov/genomes/all/GCA/000/351/485/GCA_000351485.1_Esch_coli_KTE53_V1	ftp://ftp.ncbi.nlm.nih.gov/genomes/all/GCF/000/351/485/GCF_000351485.1_Esch_coli_KTE53_V1	None	2010	Denmark	None	None	Homo sapiens	None	Denmark	O6:H1	B2	694981
358	ST000730027	GCF_000351645.1_Esch_coli_KTE67_V1_genomic.fna	ST73	GCF_000351645.1_Esch_coli_KTE67_V1	KTE67	SAMN00854626	PRJNA164891	GCA_000351645.1	Scaffold	5.02949	50.5	5	ftp://ftp.ncbi.nlm.nih.gov/genomes/all/GCA/000/351/645/GCA_000351645.1_Esch_coli_KTE67_V1	ftp://ftp.ncbi.nlm.nih.gov/genomes/all/GCF/000/351/645/GCF_000351645.1_Esch_coli_KTE67_V1	None	2010	Denmark	None	None	Homo sapiens	None	Denmark	O2:H1	B2	2026616
359	ST000730038	GCF_000408285.1_Esch_coli_KTE226_V1_genomic.fna	ST73	GCF_000408285.1_Esch_coli_KTE226_V1	KTE226	SAMN00974081	PRJNA163465	GCA_000408285.1	Scaffold	5.13654	50.5	18	ftp://ftp.ncbi.nlm.nih.gov/genomes/all/GCA/000/408/285/GCA_000408285.1_Esch_coli_KTE226_V1	ftp://ftp.ncbi.nlm.nih.gov/genomes/all/GCF/000/408/285/GCF_000408285.1_Esch_coli_KTE226_V1	None	2010	None	None	None	Homo sapiens	None	Missing	O6:H1	B2	661789
360	ST000730042	GCF_000456205.1_Esch_coli_HVH_16_4-7649002_V1_genomic.fna	ST73	GCF_000456205.1_Esch_coli_HVH_16_4-7649002_V1	HVH 16 (4-7649002)	SAMN01885679	PRJNA186049	GCA_000456205.1	Scaffold	5.18427	50.6	11	ftp://ftp.ncbi.nlm.nih.gov/genomes/all/GCA/000/456/205/GCA_000456205.1_Esch_coli_HVH_16_4-7649002_V1	ftp://ftp.ncbi.nlm.nih.gov/genomes/all/GCF/000/456/205/GCF_000456205.1_Esch_coli_HVH_16_4-7649002_V1	None	2005	Denmark	None	blood	Homo sapiens	UTI induced bacteremia	Denmark	O6:H1	B2	963095
361	ST000730043	GCF_000456285.1_Esch_coli_HVH_20_4-5865042_V1_genomic.fna	ST73	GCF_000456285.1_Esch_coli_HVH_20_4-5865042_V1	HVH 20 (4-5865042)	SAMN01885683	PRJNA186053	GCA_000456285.1	Scaffold	5.23055	50.4	14	ftp://ftp.ncbi.nlm.nih.gov/genomes/all/GCA/000/456/285/GCA_000456285.1_Esch_coli_HVH_20_4-5865042_V1	ftp://ftp.ncbi.nlm.nih.gov/genomes/all/GCF/000/456/285/GCF_000456285.1_Esch_coli_HVH_20_4-5865042_V1	None	2004	Denmark	None	blood	Homo sapiens	UTI induced bacteremia	Denmark	O6:H1	B2	3027399
362	ST000730044	GCF_000456405.1_Esch_coli_HVH_27_4-7449267_V1_genomic.fna	ST73	GCF_000456405.1_Esch_coli_HVH_27_4-7449267_V1	HVH 27 (4-7449267)	SAMN01885690	PRJNA186060	GCA_000456405.1	Scaffold	5.12334	50.5	15	ftp://ftp.ncbi.nlm.nih.gov/genomes/all/GCA/000/456/405/GCA_000456405.1_Esch_coli_HVH_27_4-7449267_V1	ftp://ftp.ncbi.nlm.nih.gov/genomes/all/GCF/000/456/405/GCF_000456405.1_Esch_coli_HVH_27_4-7449267_V1	None	2005	Denmark	None	blood	Homo sapiens	UTI induced bacteremia	Denmark	O6:H1	B2	790842
363	ST000730046	GCF_000456565.1_Esch_coli_HVH_37_4-2773848_V1_genomic.fna	ST73	GCF_000456565.1_Esch_coli_HVH_37_4-2773848_V1	HVH 37 (4-2773848)	SAMN01885699	PRJNA186069	GCA_000456565.1	Scaffold	5.15746	50.5	13	ftp://ftp.ncbi.nlm.nih.gov/genomes/all/GCA/000/456/565/GCA_000456565.1_Esch_coli_HVH_37_4-2773848_V1	ftp://ftp.ncbi.nlm.nih.gov/genomes/all/GCF/000/456/565/GCF_000456565.1_Esch_coli_HVH_37_4-2773848_V1	None	2003	Denmark	None	blood	Homo sapiens	UTI induced bacteremia	Denmark	O2/O50:H1	B2	799275
364	ST000730050	GCF_000456905.1_Esch_coli_HVH_61_4-2736020_V1_genomic.fna	ST73	GCF_000456905.1_Esch_coli_HVH_61_4-2736020_V1	HVH 61 (4-2736020)	SAMN01885718	PRJNA186091	GCA_000456905.1	Scaffold	5.22204	50.5	8	ftp://ftp.ncbi.nlm.nih.gov/genomes/all/GCA/000/456/905/GCA_000456905.1_Esch_coli_HVH_61_4-2736020_V1	ftp://ftp.ncbi.nlm.nih.gov/genomes/all/GCF/000/456/905/GCF_000456905.1_Esch_coli_HVH_61_4-2736020_V1	None	2003	Denmark	None	blood	Homo sapiens	UTI induced bacteremia	Denmark	O6:H1	B2	3048834
365	ST000730055	GCF_000457325.1_Esch_coli_HVH_92_4-5930790_V1_genomic.fna	ST73	GCF_000457325.1_Esch_coli_HVH_92_4-5930790_V1	HVH 92 (4-5930790)	SAMN01885741	PRJNA186114	GCA_000457325.1	Scaffold	5.39806	50.3	10	ftp://ftp.ncbi.nlm.nih.gov/genomes/all/GCA/000/457/325/GCA_000457325.1_Esch_coli_HVH_92_4-5930790_V1	ftp://ftp.ncbi.nlm.nih.gov/genomes/all/GCF/000/457/325/GCF_000457325.1_Esch_coli_HVH_92_4-5930790_V1	None	2004	Denmark	None	blood	Homo sapiens	UTI induced bacteremia	Denmark	O6:H1	B2	1658568
366	ST000730059	GCF_000457515.1_Esch_coli_HVH_109_4-6977162_V1_genomic.fna	ST73	GCF_000457515.1_Esch_coli_HVH_109_4-6977162_V1	HVH 109 (4-6977162)	SAMN01885757	PRJNA186130	GCA_000457515.1	Scaffold	5.58481	50.3	23	ftp://ftp.ncbi.nlm.nih.gov/genomes/all/GCA/000/457/515/GCA_000457515.1_Esch_coli_HVH_109_4-6977162_V1	ftp://ftp.ncbi.nlm.nih.gov/genomes/all/GCF/000/457/515/GCF_000457515.1_Esch_coli_HVH_109_4-6977162_V1	None	2004	Denmark	None	blood	Homo sapiens	UTI induced bacteremia	Denmark	O2/O50:H1	B2	921792
367	ST000730063	GCF_000457755.1_Esch_coli_HVH_120_4-6978681_V1_genomic.fna	ST73	GCF_000457755.1_Esch_coli_HVH_120_4-6978681_V1	HVH 120 (4-6978681)	SAMN01885769	PRJNA186142	GCA_000457755.1	Scaffold	5.06053	50.5	10	ftp://ftp.ncbi.nlm.nih.gov/genomes/all/GCA/000/457/755/GCA_000457755.1_Esch_coli_HVH_120_4-6978681_V1	ftp://ftp.ncbi.nlm.nih.gov/genomes/all/GCF/000/457/755/GCF_000457755.1_Esch_coli_HVH_120_4-6978681_V1	None	2004	Denmark	None	blood	Homo sapiens	UTI induced bacteremia	Denmark	O2/O50:H1	B2	1095304
368	ST000730065	GCF_000458095.1_Esch_coli_HVH_142_4-5627451_V1_genomic.fna	ST73	GCF_000458095.1_Esch_coli_HVH_142_4-5627451_V1	HVH 142 (4-5627451)	SAMN01885787	PRJNA186174	GCA_000458095.1	Scaffold	5.25817	50.5	24	ftp://ftp.ncbi.nlm.nih.gov/genomes/all/GCA/000/458/095/GCA_000458095.1_Esch_coli_HVH_142_4-5627451_V1	ftp://ftp.ncbi.nlm.nih.gov/genomes/all/GCF/000/458/095/GCF_000458095.1_Esch_coli_HVH_142_4-5627451_V1	None	2004	Denmark	None	blood	Homo sapiens	UTI induced bacteremia	Denmark	O6:H1	B2	1130504
369	ST000730066	GCF_000458135.1_Esch_coli_HVH_144_4-4451937_V1_genomic.fna	ST73	GCF_000458135.1_Esch_coli_HVH_144_4-4451937_V1	HVH 144 (4-4451937)	SAMN01885789	PRJNA186176	GCA_000458135.1	Scaffold	5.30126	50.3	12	ftp://ftp.ncbi.nlm.nih.gov/genomes/all/GCA/000/458/135/GCA_000458135.1_Esch_coli_HVH_144_4-4451937_V1	ftp://ftp.ncbi.nlm.nih.gov/genomes/all/GCF/000/458/135/GCF_000458135.1_Esch_coli_HVH_144_4-4451937_V1	None	2004	Denmark	None	blood	Homo sapiens	UTI induced bacteremia	Denmark	O6:H1	B2	914464
370	ST000730068	GCF_000458335.1_Esch_coli_HVH_156_4-3206505_V1_genomic.fna	ST73	GCF_000458335.1_Esch_coli_HVH_156_4-3206505_V1	HVH 156 (4-3206505)	SAMN01885801	PRJNA186188	GCA_000458335.1	Scaffold	5.32522	50.5	13	ftp://ftp.ncbi.nlm.nih.gov/genomes/all/GCA/000/458/335/GCA_000458335.1_Esch_coli_HVH_156_4-3206505_V1	ftp://ftp.ncbi.nlm.nih.gov/genomes/all/GCF/000/458/335/GCF_000458335.1_Esch_coli_HVH_156_4-3206505_V1	None	2003	Denmark	None	blood	Homo sapiens	UTI induced bacteremia	Denmark	O25:H1	B2	1433594
371	ST000730070	GCF_000458395.1_Esch_coli_HVH_159_4-5818141_V1_genomic.fna	ST73	GCF_000458395.1_Esch_coli_HVH_159_4-5818141_V1	HVH 159 (4-5818141)	SAMN01885804	PRJNA186191	GCA_000458395.1	Scaffold	5.25667	50.3	13	ftp://ftp.ncbi.nlm.nih.gov/genomes/all/GCA/000/458/395/GCA_000458395.1_Esch_coli_HVH_159_4-5818141_V1	ftp://ftp.ncbi.nlm.nih.gov/genomes/all/GCF/000/458/395/GCF_000458395.1_Esch_coli_HVH_159_4-5818141_V1	None	2004	Denmark	None	blood	Homo sapiens	UTI induced bacteremia	Denmark	O6:H1	B2	1053195
372	ST000730073	GCF_000458535.1_Esch_coli_HVH_169_4-1075578_V1_genomic.fna	ST73	GCF_000458535.1_Esch_coli_HVH_169_4-1075578_V1	HVH 169 (4-1075578)	SAMN01885811	PRJNA186198	GCA_000458535.1	Scaffold	5.19956	50.4	13	ftp://ftp.ncbi.nlm.nih.gov/genomes/all/GCA/000/458/535/GCA_000458535.1_Esch_coli_HVH_169_4-1075578_V1	ftp://ftp.ncbi.nlm.nih.gov/genomes/all/GCF/000/458/535/GCF_000458535.1_Esch_coli_HVH_169_4-1075578_V1	None	2003	Denmark	None	blood	Homo sapiens	UTI induced bacteremia	Denmark	O6:H1	B2	2841005
373	ST000730076	GCF_000459195.1_Esch_coli_HVH_207_4-3113221_V1_genomic.fna	ST73	GCF_000459195.1_Esch_coli_HVH_207_4-3113221_V1	HVH 207 (4-3113221)	SAMN01885846	PRJNA186234	GCA_000459195.1	Scaffold	5.24221	50.5	8	ftp://ftp.ncbi.nlm.nih.gov/genomes/all/GCA/000/459/195/GCA_000459195.1_Esch_coli_HVH_207_4-3113221_V1	ftp://ftp.ncbi.nlm.nih.gov/genomes/all/GCF/000/459/195/GCF_000459195.1_Esch_coli_HVH_207_4-3113221_V1	None	2003	Denmark	None	blood	Homo sapiens	UTI induced bacteremia	Denmark	O120:H31	B2	1498947
374	ST000730077	GCF_000459295.1_Esch_coli_HVH_212_3-9305343_V1_genomic.fna	ST73	GCF_000459295.1_Esch_coli_HVH_212_3-9305343_V1	HVH 212 (3-9305343)	SAMN01885851	PRJNA186239	GCA_000459295.1	Scaffold	5.40546	50.3	20	ftp://ftp.ncbi.nlm.nih.gov/genomes/all/GCA/000/459/295/GCA_000459295.1_Esch_coli_HVH_212_3-9305343_V1	ftp://ftp.ncbi.nlm.nih.gov/genomes/all/GCF/000/459/295/GCF_000459295.1_Esch_coli_HVH_212_3-9305343_V1	None	2003	Denmark	None	blood	Homo sapiens	UTI induced bacteremia	Denmark	O6:H1	B2	554718
375	ST000730084	GCF_000460215.1_Esch_coli_UMEA_3121-1_V1_genomic.fna	ST73	GCF_000460215.1_Esch_coli_UMEA_3121-1_V1	UMEA 3121-1	SAMN01885898	PRJNA186288	GCA_000460215.1	Scaffold	5.37134	50.3	13	ftp://ftp.ncbi.nlm.nih.gov/genomes/all/GCA/000/460/215/GCA_000460215.1_Esch_coli_UMEA_3121-1_V1	ftp://ftp.ncbi.nlm.nih.gov/genomes/all/GCF/000/460/215/GCF_000460215.1_Esch_coli_UMEA_3121-1_V1	None	1995	Sweden	None	urine	Homo sapiens	UTI induced bacteremia	Sweden	O6:H1	B2	1045796
376	ST000730096	GCF_000461075.1_Esch_coli_UMEA_3264-1_V1_genomic.fna	ST73	GCF_000461075.1_Esch_coli_UMEA_3264-1_V1	UMEA 3264-1	SAMN01885943	PRJNA186334	GCA_000461075.1	Scaffold	5.21097	50.5	13	ftp://ftp.ncbi.nlm.nih.gov/genomes/all/GCA/000/461/075/GCA_000461075.1_Esch_coli_UMEA_3264-1_V1	ftp://ftp.ncbi.nlm.nih.gov/genomes/all/GCF/000/461/075/GCF_000461075.1_Esch_coli_UMEA_3264-1_V1	None	1995	Sweden	None	urine	Homo sapiens	UTI induced bacteremia	Sweden	O6:H1	B2	1367870
377	ST000730099	GCF_000461355.1_Esch_coli_UMEA_3490-1_V1_genomic.fna	ST73	GCF_000461355.1_Esch_coli_UMEA_3490-1_V1	UMEA 3490-1	SAMN01885963	PRJNA186354	GCA_000461355.1	Scaffold	5.19806	50.5	9	ftp://ftp.ncbi.nlm.nih.gov/genomes/all/GCA/000/461/355/GCA_000461355.1_Esch_coli_UMEA_3490-1_V1	ftp://ftp.ncbi.nlm.nih.gov/genomes/all/GCF/000/461/355/GCF_000461355.1_Esch_coli_UMEA_3490-1_V1	None	1995	Sweden	None	urine	Homo sapiens	UTI induced bacteremia	Sweden	O25:H1	B2	817506
378	ST000730100	GCF_000461555.1_Esch_coli_UMEA_3687-1_V1_genomic.fna	ST73	GCF_000461555.1_Esch_coli_UMEA_3687-1_V1	UMEA 3687-1	SAMN01885974	PRJNA186365	GCA_000461555.1	Scaffold	5.13976	50.6	13	ftp://ftp.ncbi.nlm.nih.gov/genomes/all/GCA/000/461/555/GCA_000461555.1_Esch_coli_UMEA_3687-1_V1	ftp://ftp.ncbi.nlm.nih.gov/genomes/all/GCF/000/461/555/GCF_000461555.1_Esch_coli_UMEA_3687-1_V1	None	1996	Sweden	None	urine	Homo sapiens	UTI induced bacteremia	Sweden	O6:H1	B2	1940517
379	ST000730121	GCF_000714595.1_ASM71459v1_genomic.fna	ST73	GCF_000714595.1_ASM71459v1	Nissle 1917	SAMN02794012	PRJNA248167	GCA_000714595.1	Complete	5.4412	50.6	1	ftp://ftp.ncbi.nlm.nih.gov/genomes/all/GCA/000/714/595/GCA_000714595.1_ASM71459v1	ftp://ftp.ncbi.nlm.nih.gov/genomes/all/GCF/000/714/595/GCF_000714595.1_ASM71459v1	Escherichia coli Nissle 1917	1917	missing	None	feces	soldier	dysentery	Missing	O6:H1	B2	5441200
380	ST000730124	GCF_000743255.1_ASM74325v1_genomic.fna	ST73	GCF_000743255.1_ASM74325v1	ATCC 25922	SAMN02929659	PRJNA244551	GCA_000743255.1	Complete	5.20344	50.3906	3	ftp://ftp.ncbi.nlm.nih.gov/genomes/all/GCA/000/743/255/GCA_000743255.1_ASM74325v1	ftp://ftp.ncbi.nlm.nih.gov/genomes/all/GCF/000/743/255/GCF_000743255.1_ASM74325v1	Escherichia coli ATCC 25922	unknown	USA: Seattle, Washington	None	human	None	None	USA	O6:H1	B2	5130767
381	ST000730148	GCF_001030285.1_Esch_coli_BWH59_V1_genomic.fna	ST73	GCF_001030285.1_Esch_coli_BWH59_V1	BWH59	SAMN03280200	PRJNA271899	GCA_001030285.1	Scaffold	5.09319	50.6	8	ftp://ftp.ncbi.nlm.nih.gov/genomes/all/GCA/001/030/285/GCA_001030285.1_Esch_coli_BWH59_V1	ftp://ftp.ncbi.nlm.nih.gov/genomes/all/GCF/001/030/285/GCF_001030285.1_Esch_coli_BWH59_V1	Escherichia coli	2014	USA	None	missing	Homo sapiens	missing	USA	O18:H1	B2	798335
382	ST000730160	GCF_001693315.1_ASM169331v1_genomic.fna	ST73	GCF_001693315.1_ASM169331v1	UPEC 26-1	SAMN05392487	PRJNA329167	GCA_001693315.1	Complete	5.32975	50.5312	2	ftp://ftp.ncbi.nlm.nih.gov/genomes/all/GCA/001/693/315/GCA_001693315.1_ASM169331v1	ftp://ftp.ncbi.nlm.nih.gov/genomes/all/GCF/001/693/315/GCF_001693315.1_ASM169331v1	Escherichia coli	27-Oct-2012	South Korea: Daejeon	None	urine	Homo sapiens	Urinary tract infection	South Korea	O6:H1	B2	5178720
383	ST000730165	GCF_002087575.1_ASM208757v1_genomic.fna	ST73	GCF_002087575.1_ASM208757v1	OS_02_001_-1	SAMN04606409	PRJNA269984	GCA_002087575.1	Scaffold	5.09369	50.4	11	ftp://ftp.ncbi.nlm.nih.gov/genomes/all/GCA/002/087/575/GCA_002087575.1_ASM208757v1	ftp://ftp.ncbi.nlm.nih.gov/genomes/all/GCF/002/087/575/GCF_002087575.1_ASM208757v1	Escherichia coli	2014	USA: MO	None	urine	Homo sapiens	missing	USA	O6:H1	B2	1060629
384	ST000730224	GCF_003351485.1_ASM335148v1_genomic.fna	ST73	GCF_003351485.1_ASM335148v1	M16807	SAMN09704974	PRJNA428178	GCA_003351485.1	Complete	5.13348	50.5	1	ftp://ftp.ncbi.nlm.nih.gov/genomes/all/GCA/003/351/485/GCA_003351485.1_ASM335148v1	ftp://ftp.ncbi.nlm.nih.gov/genomes/all/GCF/003/351/485/GCF_003351485.1_ASM335148v1	Escherichia coli	not applicable	not applicable	None	not collected	Homo sapiens	not collected	Missing	O6:H1	B2	5133477
385	ST000730225	GCF_003352325.1_ASM335232v1_genomic.fna	ST73	GCF_003352325.1_ASM335232v1	SYNB1618	SAMN09694977	PRJNA482064	GCA_003352325.1	Chromosome	5.45679	50.5	1	ftp://ftp.ncbi.nlm.nih.gov/genomes/all/GCA/003/352/325/GCA_003352325.1_ASM335232v1	ftp://ftp.ncbi.nlm.nih.gov/genomes/all/GCF/003/352/325/GCF_003352325.1_ASM335232v1	Escherichia coli	Nov-2017	USA: Cambridge, MA	None	missing	None	None	USA	O6:H1	B2	5456795
386	ST000730227	GCF_003546975.1_ASM354697v1_genomic.fna	ST73	GCF_003546975.1_ASM354697v1	Nissle 1917	SAMN07451663	PRJNA397210	GCA_003546975.1	Complete	5.07233	50.5825	3	ftp://ftp.ncbi.nlm.nih.gov/genomes/all/GCA/003/546/975/GCA_003546975.1_ASM354697v1	ftp://ftp.ncbi.nlm.nih.gov/genomes/all/GCF/003/546/975/GCF_003546975.1_ASM354697v1	Escherichia coli Nissle 1917	1917	Germany: Freiburg	None	stool	Homo sapiens	None	Germany	O6:H1	B2	5055316
387	ST000730231	GCF_004135125.1_ASM413512v1_genomic.fna	ST73	GCF_004135125.1_ASM413512v1	NissleGFP_pZE21	SAMN10824104	PRJNA517280	GCA_004135125.1	Complete	5.06679	50.594	4	ftp://ftp.ncbi.nlm.nih.gov/genomes/all/GCA/004/135/125/GCA_004135125.1_ASM413512v1	ftp://ftp.ncbi.nlm.nih.gov/genomes/all/GCF/004/135/125/GCF_004135125.1_ASM413512v1	Escherichia coli	2014	USA:Missouri,Saint Louis	None	cell culture	None	None	USA	O6:H1	B2	5055966
388	ST000730234	GCF_004771135.1_ASM477113v1_genomic.fna	ST73	GCF_004771135.1_ASM477113v1	CFSAN067215	SAMN08737532	PRJNA230969	GCA_004771135.1	Complete	5.24284	50.649	4	ftp://ftp.ncbi.nlm.nih.gov/genomes/all/GCA/004/771/135/GCA_004771135.1_ASM477113v1	ftp://ftp.ncbi.nlm.nih.gov/genomes/all/GCF/004/771/135/GCF_004771135.1_ASM477113v1	Escherichia coli O18:H1	2000	USA:CA	None	missing	Homo sapiens	missing	USA	O18:H1	B2	5019440
389	ST000730279	GCF_010365325.1_ASM1036532v1_genomic.fna	ST73	GCF_010365325.1_ASM1036532v1	9	SAMN13951926	PRJNA604100	GCA_010365325.1	Complete	5.37587	50.4936	6	ftp://ftp.ncbi.nlm.nih.gov/genomes/all/GCA/010/365/325/GCA_010365325.1_ASM1036532v1	ftp://ftp.ncbi.nlm.nih.gov/genomes/all/GCF/010/365/325/GCF_010365325.1_ASM1036532v1	Escherichia coli	2019	Switzerland	None	environment	None	None	Switzerland	O6:H1	B2	4959978
390	ST000730280	GCF_011751425.1_ASM1175142v1_genomic.fna	ST73	GCF_011751425.1_ASM1175142v1	UMB080201_08	SAMN12212549	PRJNA400628	GCA_011751425.1	Contig	5.05922	50.5	2	ftp://ftp.ncbi.nlm.nih.gov/genomes/all/GCA/011/751/425/GCA_011751425.1_ASM1175142v1	ftp://ftp.ncbi.nlm.nih.gov/genomes/all/GCF/011/751/425/GCF_011751425.1_ASM1175142v1	Escherichia coli	missing	USA: Missouri	None	missing	Homo sapiens	missing	USA	O6:H1	B2	5052227
391	ST000730283	GCF_012934535.1_ASM1293453v1_genomic.fna	ST73	GCF_012934535.1_ASM1293453v1	SCU-112	SAMN14609776	PRJNA624897	GCA_012934535.1	Complete	5.19843	50.524	2	ftp://ftp.ncbi.nlm.nih.gov/genomes/all/GCA/012/934/535/GCA_012934535.1_ASM1293453v1	ftp://ftp.ncbi.nlm.nih.gov/genomes/all/GCF/012/934/535/GCF_012934535.1_ASM1293453v1	Escherichia coli	2015	USA: California	None	rectal swab from healthy college student	Homo sapiens	None	USA	O6:H1	B2	5094645
392	ST000730284	GCF_012974805.1_ASM1297480v1_genomic.fna	ST73	GCF_012974805.1_ASM1297480v1	ATCC 25922	SAMN11042946	PRJNA525188	GCA_012974805.1	Complete	5.12912	50.4424	2	ftp://ftp.ncbi.nlm.nih.gov/genomes/all/GCA/012/974/805/GCA_012974805.1_ASM1297480v1	ftp://ftp.ncbi.nlm.nih.gov/genomes/all/GCF/012/974/805/GCF_012974805.1_ASM1297480v1	Escherichia coli	2017-09-06	missing	None	missing	None	None	Missing	O6:H1	B2	5080721
393	ST000730285	GCF_013372385.1_ASM1337238v1_genomic.fna	ST73	GCF_013372385.1_ASM1337238v1	EcPF14	SAMN15075994	PRJNA636382	GCA_013372385.1	Complete	5.13701	50.4974	2	ftp://ftp.ncbi.nlm.nih.gov/genomes/all/GCA/013/372/385/GCA_013372385.1_ASM1337238v1	ftp://ftp.ncbi.nlm.nih.gov/genomes/all/GCF/013/372/385/GCF_013372385.1_ASM1337238v1	Escherichia coli	June-2018	USA: Dallas, Texas	None	urine	Homo sapiens	Chronic Cystitis	USA	O25:H1	B2	5129852
394	ST000730286	GCF_013372425.1_ASM1337242v1_genomic.fna	ST73	GCF_013372425.1_ASM1337242v1	EcPF5	SAMN15075992	PRJNA636382	GCA_013372425.1	Complete	5.28062	50.4527	3	ftp://ftp.ncbi.nlm.nih.gov/genomes/all/GCA/013/372/425/GCA_013372425.1_ASM1337242v1	ftp://ftp.ncbi.nlm.nih.gov/genomes/all/GCF/013/372/425/GCF_013372425.1_ASM1337242v1	Escherichia coli	Apr-2018	USA: Dallas, Texas	None	urine	Homo sapiens	Chronic Cystitis	USA	O6:H1	B2	5147412
395	ST000730287	GCF_014262945.1_ASM1426294v1_genomic.fna	ST73	GCF_014262945.1_ASM1426294v1	CFT073	SAMN14575425	PRJNA624646	GCA_014262945.1	Complete	5.24238	50.5	1	ftp://ftp.ncbi.nlm.nih.gov/genomes/all/GCA/014/262/945/GCA_014262945.1_ASM1426294v1	ftp://ftp.ncbi.nlm.nih.gov/genomes/all/GCF/014/262/945/GCF_014262945.1_ASM1426294v1	Escherichia coli CFT073	02-Nov-2016	USA:California	None	missing	None	None	USA	O6:H1	B2	5242376
396	ST000730289	GCF_014522245.1_ASM1452224v1_genomic.fna	ST73	GCF_014522245.1_ASM1452224v1	UPEC_U013	SAMN15421091	PRJNA643643	GCA_014522245.1	Complete	5.20397	50.4	1	ftp://ftp.ncbi.nlm.nih.gov/genomes/all/GCA/014/522/245/GCA_014522245.1_ASM1452224v1	ftp://ftp.ncbi.nlm.nih.gov/genomes/all/GCF/014/522/245/GCF_014522245.1_ASM1452224v1	Escherichia coli	2014-11-03	Taiwan: Chia-Yi	None	urine	Homo sapiens	UTI	Taiwan	O6:H1	B2	5203972
397	ST000730290	GCF_014541045.1_ASM1454104v1_genomic.fna	ST73	GCF_014541045.1_ASM1454104v1	DA61218	SAMN16073343	PRJNA662022	GCA_014541045.1	Complete	5.23402	50.5223	2	ftp://ftp.ncbi.nlm.nih.gov/genomes/all/GCA/014/541/045/GCA_014541045.1_ASM1454104v1	ftp://ftp.ncbi.nlm.nih.gov/genomes/all/GCF/014/541/045/GCF_014541045.1_ASM1454104v1	Escherichia coli	Feb-2017	Sweden	None	None	Homo sapiens	None	Sweden	O6:H1	U	5117558
398	ST000730293	GCF_015290725.1_ASM1529072v1_genomic.fna	ST73	GCF_015290725.1_ASM1529072v1	25DN	SAMN16622485	PRJNA673751	GCA_015290725.1	Complete	5.15946	50.4448	3	ftp://ftp.ncbi.nlm.nih.gov/genomes/all/GCA/015/290/725/GCA_015290725.1_ASM1529072v1	ftp://ftp.ncbi.nlm.nih.gov/genomes/all/GCF/015/290/725/GCF_015290725.1_ASM1529072v1	Escherichia coli	May-2017	China:Jinan	None	LAB	None	None	China	O6:H1	B2	5132098
399	ST000730317	GCF_900636215.1_39282_G02_genomic.fna	ST73	GCF_900636215.1_39282_G02	NCTC9022	SAMEA3446350	PRJEB6403	GCA_900636215.1	Complete	5.16768	50.6	1	ftp://ftp.ncbi.nlm.nih.gov/genomes/all/GCA/900/636/215/GCA_900636215.1_39282_G02	ftp://ftp.ncbi.nlm.nih.gov/genomes/all/GCF/900/636/215/GCF_900636215.1_39282_G02	Escherichia coli	1900/1952	None	None	not available: to be reported later	not available	None	Missing	O22:H1	B2	5167677
400	ST000950001	GCF_000013265.1_ASM1326v1_genomic.fna	ST95	GCF_000013265.1_ASM1326v1	UTI89	SAMN00000110	PRJNA16259	GCA_000013265.1	Complete	5.17997	50.6088	2	ftp://ftp.ncbi.nlm.nih.gov/genomes/all/GCA/000/013/265/GCA_000013265.1_ASM1326v1	ftp://ftp.ncbi.nlm.nih.gov/genomes/all/GCF/000/013/265/GCF_000013265.1_ASM1326v1	None	None	None	None	None	None	None	Missing	O18:H7	B2	5065741
401	ST000950002	GCF_000014845.1_ASM1484v1_genomic.fna	ST95	GCF_000014845.1_ASM1484v1	APEC O1	SAMN02603424	PRJNA16718	GCA_000014845.1	Complete	5.49765	50.2915	3	ftp://ftp.ncbi.nlm.nih.gov/genomes/all/GCA/000/014/845/GCA_000014845.1_ASM1484v1	ftp://ftp.ncbi.nlm.nih.gov/genomes/all/GCF/000/014/845/GCF_000014845.1_ASM1484v1	None	None	None	None	lesion site (lung) of a dead turkey with colibacillosis	None	None	Missing	O1:H7	B2	5082025
402	ST000950003	GCF_000025745.1_ASM2574v1_genomic.fna	ST95	GCF_000025745.1_ASM2574v1	IHE3034	SAMN02603334	PRJNA43693	GCA_000025745.1	Complete	5.10838	50.7	1	ftp://ftp.ncbi.nlm.nih.gov/genomes/all/GCA/000/025/745/GCA_000025745.1_ASM2574v1	ftp://ftp.ncbi.nlm.nih.gov/genomes/all/GCF/000/025/745/GCF_000025745.1_ASM2574v1	None	None	None	None	None	None	None	Missing	O18:H7	B2	5108383
403	ST000950004	GCF_000026285.1_ASM2628v2_genomic.fna	ST95	GCF_000026285.1_ASM2628v2	S88	SAMEA3138231	PRJNA33375	GCA_000026285.2	Complete	5.16612	50.6637	2	ftp://ftp.ncbi.nlm.nih.gov/genomes/all/GCA/000/026/285/GCA_000026285.2_ASM2628v2	ftp://ftp.ncbi.nlm.nih.gov/genomes/all/GCF/000/026/285/GCF_000026285.1_ASM2628v2	Escherichia coli S88	None	None	None	None	None	None	Missing	O45:H7	B2	5032268
404	ST000950005	GCF_000157115.2_Escherichia_sp_3_2_53FAA_V2_genomic.fna	ST95	GCF_000157115.2_Escherichia_sp_3_2_53FAA_V2	3_2_53FAA	SAMN02463704	PRJNA32465	GCA_000157115.2	Scaffold	5.15345	50.5	12	ftp://ftp.ncbi.nlm.nih.gov/genomes/all/GCA/000/157/115/GCA_000157115.2_Escherichia_sp_3_2_53FAA_V2	ftp://ftp.ncbi.nlm.nih.gov/genomes/all/GCF/000/157/115/GCF_000157115.2_Escherichia_sp_3_2_53FAA_V2	None	not determined	not determined	biological product [ENVO:02000043]	missing	Homo sapiens	None	Missing	O1:H7	B2	953648
405	ST000950014	GCF_000351565.1_Esch_coli_KTE58_V1_genomic.fna	ST95	GCF_000351565.1_Esch_coli_KTE58_V1	KTE58	SAMN00854617	PRJNA164873	GCA_000351565.1	Scaffold	5.30047	50.6	7	ftp://ftp.ncbi.nlm.nih.gov/genomes/all/GCA/000/351/565/GCA_000351565.1_Esch_coli_KTE58_V1	ftp://ftp.ncbi.nlm.nih.gov/genomes/all/GCF/000/351/565/GCF_000351565.1_Esch_coli_KTE58_V1	None	2010	Denmark	None	None	Homo sapiens	None	Denmark	O1:H7	B2	4856931
406	ST000950018	GCF_000352405.1_Esch_coli_KTE65_V1_genomic.fna	ST95	GCF_000352405.1_Esch_coli_KTE65_V1	KTE65	SAMN00854624	PRJNA164887	GCA_000352405.1	Scaffold	5.18222	50.5	4	ftp://ftp.ncbi.nlm.nih.gov/genomes/all/GCA/000/352/405/GCA_000352405.1_Esch_coli_KTE65_V1	ftp://ftp.ncbi.nlm.nih.gov/genomes/all/GCF/000/352/405/GCF_000352405.1_Esch_coli_KTE65_V1	None	2010	Denmark	None	None	Homo sapiens	None	Denmark	O1:H7	B2	3889032
407	ST000950019	GCF_000352545.1_Esch_coli_KTE118_V1_genomic.fna	ST95	GCF_000352545.1_Esch_coli_KTE118_V1	KTE118	SAMN00854661	PRJNA164961	GCA_000352545.1	Scaffold	5.22722	50.6	3	ftp://ftp.ncbi.nlm.nih.gov/genomes/all/GCA/000/352/545/GCA_000352545.1_Esch_coli_KTE118_V1	ftp://ftp.ncbi.nlm.nih.gov/genomes/all/GCF/000/352/545/GCF_000352545.1_Esch_coli_KTE118_V1	None	2010	Denmark	None	None	Homo sapiens	None	Denmark	O1:H7	B2	5005923
408	ST000950020	GCF_000352565.1_Esch_coli_KTE123_V1_genomic.fna	ST95	GCF_000352565.1_Esch_coli_KTE123_V1	KTE123	SAMN00854664	PRJNA164967	GCA_000352565.1	Scaffold	5.18039	50.6	5	ftp://ftp.ncbi.nlm.nih.gov/genomes/all/GCA/000/352/565/GCA_000352565.1_Esch_coli_KTE123_V1	ftp://ftp.ncbi.nlm.nih.gov/genomes/all/GCF/000/352/565/GCF_000352565.1_Esch_coli_KTE123_V1	None	2010	Denmark	None	None	Homo sapiens	None	Denmark	O1:H7	B2	4958192
409	ST000950028	GCF_000456085.1_Esch_coli_HVH_5_4-7148410_V1_genomic.fna	ST95	GCF_000456085.1_Esch_coli_HVH_5_4-7148410_V1	HVH 5 (4-7148410)	SAMN01885672	PRJNA186042	GCA_000456085.1	Scaffold	5.10343	50.6	6	ftp://ftp.ncbi.nlm.nih.gov/genomes/all/GCA/000/456/085/GCA_000456085.1_Esch_coli_HVH_5_4-7148410_V1	ftp://ftp.ncbi.nlm.nih.gov/genomes/all/GCF/000/456/085/GCF_000456085.1_Esch_coli_HVH_5_4-7148410_V1	None	2004	Denmark	None	blood	Homo sapiens	UTI induced bacteremia	Denmark	O1:H7	B2	2771715
410	ST000950031	GCF_000456505.1_Esch_coli_HVH_32_4-3773988_V1_genomic.fna	ST95	GCF_000456505.1_Esch_coli_HVH_32_4-3773988_V1	HVH 32 (4-3773988)	SAMN01885695	PRJNA186065	GCA_000456505.1	Scaffold	5.19633	50.6	10	ftp://ftp.ncbi.nlm.nih.gov/genomes/all/GCA/000/456/505/GCA_000456505.1_Esch_coli_HVH_32_4-3773988_V1	ftp://ftp.ncbi.nlm.nih.gov/genomes/all/GCF/000/456/505/GCF_000456505.1_Esch_coli_HVH_32_4-3773988_V1	None	2003	Denmark	None	blood	Homo sapiens	UTI induced bacteremia	Denmark	O2/O50:H4	B2	1411748
411	ST000950032	GCF_000456545.1_Esch_coli_HVH_35_4-2962667_V1_genomic.fna	ST95	GCF_000456545.1_Esch_coli_HVH_35_4-2962667_V1	HVH 35 (4-2962667)	SAMN01885697	PRJNA186067	GCA_000456545.1	Scaffold	5.21438	50.6	14	ftp://ftp.ncbi.nlm.nih.gov/genomes/all/GCA/000/456/545/GCA_000456545.1_Esch_coli_HVH_35_4-2962667_V1	ftp://ftp.ncbi.nlm.nih.gov/genomes/all/GCF/000/456/545/GCF_000456545.1_Esch_coli_HVH_35_4-2962667_V1	None	2003	Denmark	None	blood	Homo sapiens	UTI induced bacteremia	Denmark	O2/O50:H7	B2	1165424
412	ST000950035	GCF_000456885.1_Esch_coli_HVH_59_4-1119338_V1_genomic.fna	ST95	GCF_000456885.1_Esch_coli_HVH_59_4-1119338_V1	HVH 59 (4-1119338)	SAMN01885717	PRJNA186090	GCA_000456885.1	Scaffold	5.28905	50.7	18	ftp://ftp.ncbi.nlm.nih.gov/genomes/all/GCA/000/456/885/GCA_000456885.1_Esch_coli_HVH_59_4-1119338_V1	ftp://ftp.ncbi.nlm.nih.gov/genomes/all/GCF/000/456/885/GCF_000456885.1_Esch_coli_HVH_59_4-1119338_V1	None	2003	Denmark	None	blood	Homo sapiens	UTI induced bacteremia	Denmark	O2/O50:H4	B2	622599
413	ST000950038	GCF_000457455.1_Esch_coli_HVH_104_4-6977960_V1_genomic.fna	ST95	GCF_000457455.1_Esch_coli_HVH_104_4-6977960_V1	HVH 104 (4-6977960)	SAMN01885752	PRJNA186125	GCA_000457455.1	Scaffold	5.36177	50.6	14	ftp://ftp.ncbi.nlm.nih.gov/genomes/all/GCA/000/457/455/GCA_000457455.1_Esch_coli_HVH_104_4-6977960_V1	ftp://ftp.ncbi.nlm.nih.gov/genomes/all/GCF/000/457/455/GCF_000457455.1_Esch_coli_HVH_104_4-6977960_V1	None	2004	Denmark	None	blood	Homo sapiens	UTI induced bacteremia	Denmark	O25:H4	B2	861467
414	ST000950040	GCF_000457835.1_Esch_coli_HVH_126_4-6034225_V1_genomic.fna	ST95	GCF_000457835.1_Esch_coli_HVH_126_4-6034225_V1	HVH 126 (4-6034225)	SAMN01885773	PRJNA186146	GCA_000457835.1	Scaffold	5.59521	50.6	19	ftp://ftp.ncbi.nlm.nih.gov/genomes/all/GCA/000/457/835/GCA_000457835.1_Esch_coli_HVH_126_4-6034225_V1	ftp://ftp.ncbi.nlm.nih.gov/genomes/all/GCF/000/457/835/GCF_000457835.1_Esch_coli_HVH_126_4-6034225_V1	None	2004	Denmark	None	blood	Homo sapiens	UTI induced bacteremia	Denmark	O18:H7	B2	2816260
415	ST000950049	GCF_000459115.1_Esch_coli_HVH_203_4-3126218_V1_genomic.fna	ST95	GCF_000459115.1_Esch_coli_HVH_203_4-3126218_V1	HVH 203 (4-3126218)	SAMN01885842	PRJNA186230	GCA_000459115.1	Scaffold	5.03095	50.5	3	ftp://ftp.ncbi.nlm.nih.gov/genomes/all/GCA/000/459/115/GCA_000459115.1_Esch_coli_HVH_203_4-3126218_V1	ftp://ftp.ncbi.nlm.nih.gov/genomes/all/GCF/000/459/115/GCF_000459115.1_Esch_coli_HVH_203_4-3126218_V1	None	2003	Denmark	None	blood	Homo sapiens	UTI induced bacteremia	Denmark	O1:H7	B2	3730127
416	ST000950059	GCF_000461155.1_Esch_coli_UMEA_3298-1_V1_genomic.fna	ST95	GCF_000461155.1_Esch_coli_UMEA_3298-1_V1	UMEA 3298-1	SAMN01885948	PRJNA186339	GCA_000461155.1	Scaffold	5.26051	50.6	13	ftp://ftp.ncbi.nlm.nih.gov/genomes/all/GCA/000/461/155/GCA_000461155.1_Esch_coli_UMEA_3298-1_V1	ftp://ftp.ncbi.nlm.nih.gov/genomes/all/GCF/000/461/155/GCF_000461155.1_Esch_coli_UMEA_3298-1_V1	None	1995	Sweden	None	urine	Homo sapiens	UTI induced bacteremia	Sweden	O18:H7	B2	1303622
417	ST000950069	GCF_000495055.1_Esch_coli_HVH_178_4-3189163_V1_genomic.fna	ST95	GCF_000495055.1_Esch_coli_HVH_178_4-3189163_V1	HVH 178 (4-3189163)	SAMN01885819	PRJNA186206	GCA_000495055.1	Scaffold	5.14158	50.6	7	ftp://ftp.ncbi.nlm.nih.gov/genomes/all/GCA/000/495/055/GCA_000495055.1_Esch_coli_HVH_178_4-3189163_V1	ftp://ftp.ncbi.nlm.nih.gov/genomes/all/GCF/000/495/055/GCF_000495055.1_Esch_coli_HVH_178_4-3189163_V1	None	2003	Denmark	None	blood	Homo sapiens	UTI induced bacteremia	Denmark	O2/O50:H4	B2	1649116
418	ST000950107	GCF_001021615.1_APECO18_genomic.fna	ST95	GCF_001021615.1_APECO18	APEC O18	SAMN03761813	PRJNA219414	GCA_001021615.1	Complete	5.00657	50.7	1	ftp://ftp.ncbi.nlm.nih.gov/genomes/all/GCA/001/021/615/GCA_001021615.1_APECO18	ftp://ftp.ncbi.nlm.nih.gov/genomes/all/GCF/001/021/615/GCF_001021615.1_APECO18	Escherichia coli APEC O18	None	USA	None	pericardium/lung	chicken	None	USA	O18:H7	B2	5006568
419	ST000950112	GCF_001280325.1_ASM128032v1_genomic.fna	ST95	GCF_001280325.1_ASM128032v1	SF-088	SAMN04026225	PRJNA294467	GCA_001280325.1	Complete	5.207	50.6116	4	ftp://ftp.ncbi.nlm.nih.gov/genomes/all/GCA/001/280/325/GCA_001280325.1_ASM128032v1	ftp://ftp.ncbi.nlm.nih.gov/genomes/all/GCF/001/280/325/GCF_001280325.1_ASM128032v1	Escherichia coli	06-Sep-2007	USA: San Francisco	None	patient blood	Homo sapiens	bloodstream infection	USA	O1:H7	B2	5048243
420	ST000950113	GCF_001280345.1_ASM128034v1_genomic.fna	ST95	GCF_001280345.1_ASM128034v1	SF-468	SAMN04026228	PRJNA294467	GCA_001280345.1	Complete	5.35864	50.6061	6	ftp://ftp.ncbi.nlm.nih.gov/genomes/all/GCA/001/280/345/GCA_001280345.1_ASM128034v1	ftp://ftp.ncbi.nlm.nih.gov/genomes/all/GCF/001/280/345/GCF_001280345.1_ASM128034v1	Escherichia coli	05-Apr-2010	USA: San Francisco	None	patient blood	Homo sapiens	bloodstream infection	USA	O25:H4	B2	5142799
421	ST000950114	GCF_001280385.1_ASM128038v1_genomic.fna	ST95	GCF_001280385.1_ASM128038v1	SF-166	SAMN04026226	PRJNA294467	GCA_001280385.1	Complete	5.02518	50.6091	2	ftp://ftp.ncbi.nlm.nih.gov/genomes/all/GCA/001/280/385/GCA_001280385.1_ASM128038v1	ftp://ftp.ncbi.nlm.nih.gov/genomes/all/GCF/001/280/385/GCF_001280385.1_ASM128038v1	Escherichia coli	25-Jun-2008	USA: San Francisco	None	patient blood	Homo sapiens	bloodstream infection	USA	O1:H7	B2	4910962
422	ST000950115	GCF_001280405.1_ASM128040v1_genomic.fna	ST95	GCF_001280405.1_ASM128040v1	SF-173	SAMN04026227	PRJNA294467	GCA_001280405.1	Complete	5.15281	50.6434	2	ftp://ftp.ncbi.nlm.nih.gov/genomes/all/GCA/001/280/405/GCA_001280405.1_ASM128040v1	ftp://ftp.ncbi.nlm.nih.gov/genomes/all/GCF/001/280/405/GCF_001280405.1_ASM128040v1	Escherichia coli	27-May-2008	USA: San Francisco	None	patient blood	Homo sapiens	bloodstream infection	USA	O18:H7	B2	5059732
423	ST000950141	GCF_001881105.1_ASM188110v1_genomic.fna	ST95	GCF_001881105.1_ASM188110v1	SF-126	SAMN05608005	PRJNA294467	GCA_001881105.1	Contig	5.08913	50.7	19	ftp://ftp.ncbi.nlm.nih.gov/genomes/all/GCA/001/881/105/GCA_001881105.1_ASM188110v1	ftp://ftp.ncbi.nlm.nih.gov/genomes/all/GCF/001/881/105/GCF_001881105.1_ASM188110v1	Escherichia coli	2008-01-28	USA:San Francisco	None	blood	Homo sapiens	sepsis	USA	-:H7	B2	941853
424	ST000950161	GCF_002024865.1_ASM202486v1_genomic.fna	ST95	GCF_002024865.1_ASM202486v1	NU14	SAMN06314223	PRJNA373796	GCA_002024865.1	Complete	5.07662	50.6	1	ftp://ftp.ncbi.nlm.nih.gov/genomes/all/GCA/002/024/865/GCA_002024865.1_ASM202486v1	ftp://ftp.ncbi.nlm.nih.gov/genomes/all/GCF/002/024/865/GCF_002024865.1_ASM202486v1	Escherichia coli NU14	1986	USA	None	urine	Homo sapiens	Urinary tract infection	USA	O18:H7	B2	5076615
425	ST000950171	GCF_002028865.1_ASM202886v1_genomic.fna	ST95	GCF_002028865.1_ASM202886v1	SF-313	SAMN05552908	PRJNA294467	GCA_002028865.1	Contig	5.159	50.6	24	ftp://ftp.ncbi.nlm.nih.gov/genomes/all/GCA/002/028/865/GCA_002028865.1_ASM202886v1	ftp://ftp.ncbi.nlm.nih.gov/genomes/all/GCF/002/028/865/GCF_002028865.1_ASM202886v1	Escherichia coli	27-APR-2009	USA: San Francisco	None	blood	Homo sapiens	sepsis	USA	O2/O50:H7	B2	819925
426	ST000950198	GCF_002244125.1_ASM224412v1_genomic.fna	ST95	GCF_002244125.1_ASM224412v1	228-2945	SAMN03262745	PRJNA269984	GCA_002244125.1	Scaffold	5.19757	50.7	8	ftp://ftp.ncbi.nlm.nih.gov/genomes/all/GCA/002/244/125/GCA_002244125.1_ASM224412v1	ftp://ftp.ncbi.nlm.nih.gov/genomes/all/GCF/002/244/125/GCF_002244125.1_ASM224412v1	Escherichia coli	missing	USA: Seattle	None	urine	missing	missing	USA	O18:H7	B2	2625615
427	ST000950200	GCF_002285755.1_ASM228575v1_genomic.fna	ST95	GCF_002285755.1_ASM228575v1	PA45B	SAMN06920354	PRJNA385892	GCA_002285755.1	Complete	5.22193	50.531	2	ftp://ftp.ncbi.nlm.nih.gov/genomes/all/GCA/002/285/755/GCA_002285755.1_ASM228575v1	ftp://ftp.ncbi.nlm.nih.gov/genomes/all/GCF/002/285/755/GCF_002285755.1_ASM228575v1	Escherichia coli	2010	Australia: Brisbane	None	None	Homo sapiens	None	Australia	O2/O50:H7	B2	5074754
428	ST000950234	GCF_002844685.1_ASM284468v1_genomic.fna	ST95	GCF_002844685.1_ASM284468v1	ExPEC XM	SAMN08148591	PRJNA421631	GCA_002844685.1	Complete	5.43362	50.5947	2	ftp://ftp.ncbi.nlm.nih.gov/genomes/all/GCA/002/844/685/GCA_002844685.1_ASM284468v1	ftp://ftp.ncbi.nlm.nih.gov/genomes/all/GCF/002/844/685/GCF_002844685.1_ASM284468v1	Escherichia coli	2007	China:Shandong	None	Whole blood of a duck with colibacillosis	Duck	None	China	O2/O50:H7	B2	5146765
429	ST000950235	GCF_002846135.1_ASM284613v1_genomic.fna	ST95	GCF_002846135.1_ASM284613v1	MS8345	SAMN08148171	PRJNA421388	GCA_002846135.1	Complete	5.59542	50.3909	3	ftp://ftp.ncbi.nlm.nih.gov/genomes/all/GCA/002/846/135/GCA_002846135.1_ASM284613v1	ftp://ftp.ncbi.nlm.nih.gov/genomes/all/GCF/002/846/135/GCF_002846135.1_ASM284613v1	Escherichia coli	2016	Qatar	None	Respiratory secretions	Homo sapiens		Qatar	O2/O50:H4	B2	5220976
430	ST000950246	GCF_002953435.1_ASM295343v1_genomic.fna	ST95	GCF_002953435.1_ASM295343v1	HS13-1	SAMN08409128	PRJNA431867	GCA_002953435.1	Complete	5.55422	50.3941	4	ftp://ftp.ncbi.nlm.nih.gov/genomes/all/GCA/002/953/435/GCA_002953435.1_ASM295343v1	ftp://ftp.ncbi.nlm.nih.gov/genomes/all/GCF/002/953/435/GCF_002953435.1_ASM295343v1	Escherichia coli	2017	China:Shenzhen	None	faecal sample	Homo sapiens	diarrhea	China	O1:H7	B2	5087117
431	ST000950247	GCF_003020885.1_ASM302088v1_genomic.fna	ST95	GCF_003020885.1_ASM302088v1	MS7163	SAMN08469740	PRJNA427051	GCA_003020885.1	Complete	5.29251	50.7043	3	ftp://ftp.ncbi.nlm.nih.gov/genomes/all/GCA/003/020/885/GCA_003020885.1_ASM302088v1	ftp://ftp.ncbi.nlm.nih.gov/genomes/all/GCF/003/020/885/GCF_003020885.1_ASM302088v1	Escherichia coli	missing	Slovakia	None	urine	Homo sapiens	None	Slovakia	O45:H7	B2	5074586
432	ST000950249	GCF_003076395.1_ASM307639v1_genomic.fna	ST95	GCF_003076395.1_ASM307639v1	ZJ3920	SAMN06649969	PRJNA380845	GCA_003076395.1	Complete	5.34268	50.4633	4	ftp://ftp.ncbi.nlm.nih.gov/genomes/all/GCA/003/076/395/GCA_003076395.1_ASM307639v1	ftp://ftp.ncbi.nlm.nih.gov/genomes/all/GCF/003/076/395/GCF_003076395.1_ASM307639v1	Escherichia coli	2015	China: Hangzhou	None	bile	Homo sapiens	missing	China	O1:H7	B2	5020272
433	ST000950278	GCF_003697165.2_ASM369716v2_genomic.fna	ST95	GCF_003697165.2_ASM369716v2	ATCC 11775	SAMN10252913	PRJNA472652	GCA_003697165.2	Complete	5.03483	50.6635	2	ftp://ftp.ncbi.nlm.nih.gov/genomes/all/GCA/003/697/165/GCA_003697165.2_ASM369716v2	ftp://ftp.ncbi.nlm.nih.gov/genomes/all/GCF/003/697/165/GCF_003697165.2_ASM369716v2	Escherichia coli DSM 30083 = JCM 1649 = ATCC 11775	20-Mar-2018			None	None	None	Missing	O1:H7	B2	4903501
434	ST000950348	GCF_007107905.1_ASM710790v1_genomic.fna	ST95	GCF_007107905.1_ASM710790v1	95	SAMN12163102	PRJNA551684	GCA_007107905.1	Chromosome	5.06629	50.7189	3	ftp://ftp.ncbi.nlm.nih.gov/genomes/all/GCA/007/107/905/GCA_007107905.1_ASM710790v1	ftp://ftp.ncbi.nlm.nih.gov/genomes/all/GCF/007/107/905/GCF_007107905.1_ASM710790v1	Escherichia coli	2013	USA	None	blood	Homo sapiens	Bloodstream infection	USA	O2/O50:H4	B2	4959127
435	ST000950350	GCF_007833255.1_ASM783325v1_genomic.fna	ST95	GCF_007833255.1_ASM783325v1	PU-1	SAMN12389475	PRJNA557097	GCA_007833255.1	Complete	5.41219	50.5894	2	ftp://ftp.ncbi.nlm.nih.gov/genomes/all/GCA/007/833/255/GCA_007833255.1_ASM783325v1	ftp://ftp.ncbi.nlm.nih.gov/genomes/all/GCF/007/833/255/GCF_007833255.1_ASM783325v1	Escherichia coli	30-Nov-2013	China: Jiangxi province	None	blood from piglet with acute sepsis	Swine	None	China	O2/O50:H7	B2	5126272
436	ST000950351	GCF_007833295.1_ASM783329v1_genomic.fna	ST95	GCF_007833295.1_ASM783329v1	BCE049	SAMN12389518	PRJNA557100	GCA_007833295.1	Complete	5.38694	50.4306	4	ftp://ftp.ncbi.nlm.nih.gov/genomes/all/GCA/007/833/295/GCA_007833295.1_ASM783329v1	ftp://ftp.ncbi.nlm.nih.gov/genomes/all/GCF/007/833/295/GCF_007833295.1_ASM783329v1	Escherichia coli	17-Aug-2018	China: Anhui province	None	milk from dairy cow with acute mastitis	Dairy cow	None	China	O2:H5	B2	5084081
437	ST000950361	GCF_008632595.1_ASM863259v1_genomic.fna	ST95	GCF_008632595.1_ASM863259v1	ST95-32	SAMN12757101	PRJNA565670	GCA_008632595.1	Complete	5.51737	50.4541	3	ftp://ftp.ncbi.nlm.nih.gov/genomes/all/GCA/008/632/595/GCA_008632595.1_ASM863259v1	ftp://ftp.ncbi.nlm.nih.gov/genomes/all/GCF/008/632/595/GCF_008632595.1_ASM863259v1	Escherichia coli	2017-01-01	China:Nanjing	None	None	chicken	None	China	O2/O50:H7	B2	5099311
438	ST000950372	GCF_011751325.1_ASM1175132v1_genomic.fna	ST95	GCF_011751325.1_ASM1175132v1	UMB1800_22	SAMN12212554	PRJNA400628	GCA_011751325.1	Contig	5.25999	50.6	5	ftp://ftp.ncbi.nlm.nih.gov/genomes/all/GCA/011/751/325/GCA_011751325.1_ASM1175132v1	ftp://ftp.ncbi.nlm.nih.gov/genomes/all/GCF/011/751/325/GCF_011751325.1_ASM1175132v1	Escherichia coli	missing	USA: Missouri	None	missing	Homo sapiens	missing	USA	O1:H7	B2	5000521
439	ST000950376	GCF_012934475.1_ASM1293447v1_genomic.fna	ST95	GCF_012934475.1_ASM1293447v1	SCU-108	SAMN14609773	PRJNA624897	GCA_012934475.1	Complete	5.23911	50.6081	3	ftp://ftp.ncbi.nlm.nih.gov/genomes/all/GCA/012/934/475/GCA_012934475.1_ASM1293447v1	ftp://ftp.ncbi.nlm.nih.gov/genomes/all/GCF/012/934/475/GCF_012934475.1_ASM1293447v1	Escherichia coli	2015	USA: California	None	rectal swab from healthy college student	Homo sapiens	None	USA	O1:H7	B2	5050588
440	ST000950377	GCF_012934555.1_ASM1293455v1_genomic.fna	ST95	GCF_012934555.1_ASM1293455v1	SCU-116	SAMN14609778	PRJNA624897	GCA_012934555.1	Complete	5.16747	50.7189	6	ftp://ftp.ncbi.nlm.nih.gov/genomes/all/GCA/012/934/555/GCA_012934555.1_ASM1293455v1	ftp://ftp.ncbi.nlm.nih.gov/genomes/all/GCF/012/934/555/GCF_012934555.1_ASM1293455v1	Escherichia coli	2015	USA: California	None	rectal swab from healthy college student	Homo sapiens	None	USA	O2/O50:H4	B2	5007984
441	ST000950378	GCF_012934595.1_ASM1293459v1_genomic.fna	ST95	GCF_012934595.1_ASM1293459v1	SCU-122	SAMN14609782	PRJNA624897	GCA_012934595.1	Complete	5.02525	50.6091	2	ftp://ftp.ncbi.nlm.nih.gov/genomes/all/GCA/012/934/595/GCA_012934595.1_ASM1293459v1	ftp://ftp.ncbi.nlm.nih.gov/genomes/all/GCF/012/934/595/GCF_012934595.1_ASM1293459v1	Escherichia coli	2016	USA: California	None	rectal swab from healthy college student	Homo sapiens	None	USA	O1:H7	B2	4911026
442	ST000950379	GCF_012934615.1_ASM1293461v1_genomic.fna	ST95	GCF_012934615.1_ASM1293461v1	SCU-123	SAMN14609783	PRJNA624897	GCA_012934615.1	Complete	5.26	50.6462	3	ftp://ftp.ncbi.nlm.nih.gov/genomes/all/GCA/012/934/615/GCA_012934615.1_ASM1293461v1	ftp://ftp.ncbi.nlm.nih.gov/genomes/all/GCF/012/934/615/GCF_012934615.1_ASM1293461v1	Escherichia coli	2016	USA: California	None	rectal swab from healthy college student	Homo sapiens	None	USA	O1:H7	B2	5048496
443	ST000950380	GCF_013084945.1_ASM1308494v1_genomic.fna	ST95	GCF_013084945.1_ASM1308494v1	SCU-306	SAMN14609791	PRJNA624897	GCA_013084945.1	Complete	5.27026	50.5255	3	ftp://ftp.ncbi.nlm.nih.gov/genomes/all/GCA/013/084/945/GCA_013084945.1_ASM1308494v1	ftp://ftp.ncbi.nlm.nih.gov/genomes/all/GCF/013/084/945/GCF_013084945.1_ASM1308494v1	Escherichia coli	missing	USA: California	None	rectal swab from healthy college student	Homo sapiens	None	USA	O1:H7	B2	5029448
444	ST000950401	GCF_014858525.1_ASM1485852v1_genomic.fna	ST95	GCF_014858525.1_ASM1485852v1	UTI89	SAMN16237063	PRJNA664911	GCA_014858525.1	Complete	5.06574	50.6	1	ftp://ftp.ncbi.nlm.nih.gov/genomes/all/GCA/014/858/525/GCA_014858525.1_ASM1485852v1	ftp://ftp.ncbi.nlm.nih.gov/genomes/all/GCF/014/858/525/GCF_014858525.1_ASM1485852v1	Escherichia coli UTI89	20-Sep-2018	India: Thanjavur	None	urine pellicle	Homo sapiens	None	India	O18:H7	B2	5065741
445	ST000950405	GCF_900450415.1_40363_E01_genomic.fna	ST95	GCF_900450415.1_40363_E01	NCTC9434	SAMEA3492650	PRJEB6403	GCA_900450415.1	Contig	5.19951	50.7	2	ftp://ftp.ncbi.nlm.nih.gov/genomes/all/GCA/900/450/415/GCA_900450415.1_40363_E01	ftp://ftp.ncbi.nlm.nih.gov/genomes/all/GCF/900/450/415/GCF_900450415.1_40363_E01	Escherichia coli	1954	United Kingdom: London	None	Vagina/Urine	Homo sapiens	None	United Kingdom	O18:H7	B2	5068066
446	ST000950406	GCF_900450435.1_40363_D01_genomic.fna	ST95	GCF_900450435.1_40363_D01	NCTC9002	SAMEA3469437	PRJEB6403	GCA_900450435.1	Contig	5.18224	50.7	3	ftp://ftp.ncbi.nlm.nih.gov/genomes/all/GCA/900/450/435/GCA_900450435.1_40363_D01	ftp://ftp.ncbi.nlm.nih.gov/genomes/all/GCF/900/450/435/GCF_900450435.1_40363_D01	Escherichia coli	1900/1952	None	None	not available: to be reported later	not available	None	Missing	O2/O50:H4	B2	4960138
447	ST000950411	GCF_900635165.1_38670_F01_genomic.fna	ST95	GCF_900635165.1_38670_F01	NCTC11151	SAMEA3376930	PRJEB6403	GCA_900635165.1	Complete	4.96143	50.7	1	ftp://ftp.ncbi.nlm.nih.gov/genomes/all/GCA/900/635/165/GCA_900635165.1_38670_F01	ftp://ftp.ncbi.nlm.nih.gov/genomes/all/GCF/900/635/165/GCF_900635165.1_38670_F01	Escherichia coli	1900/1976	None	None	not available: to be reported later	not available	None	Missing	O2/O50:H4	B2	4961426
448	ST000950416	GCF_902703415.1_Combinated_assembly_ONT_-_Illumina_genomic.fna	ST95	GCF_902703415.1_Combinated_assembly_ONT_-_Illumina	BEN5202	SAMEA6109570	PRJEB35043	GCA_902703415.1	Complete	5.43297	50.6319	3	ftp://ftp.ncbi.nlm.nih.gov/genomes/all/GCA/902/703/415/GCA_902703415.1_Combinated_assembly_ONT_-_Illumina	ftp://ftp.ncbi.nlm.nih.gov/genomes/all/GCF/902/703/415/GCF_902703415.1_Combinated_assembly_ONT_-_Illumina	None	2009	France	None	laying hen withcolibacillosis	Gallus gallus	None	France	O2/O50:H4	B2	5116815
449	ST000950417	GCF_902705295.1_Combinated_assembly_ONT-Illumina_genomic.fna	ST95	GCF_902705295.1_Combinated_assembly_ONT-Illumina	BEN2908	SAMEA6109568	PRJEB35043	GCA_902705295.1	Complete	5.21374	50.5621	2	ftp://ftp.ncbi.nlm.nih.gov/genomes/all/GCA/902/705/295/GCA_902705295.1_Combinated_assembly_ONT-Illumina	ftp://ftp.ncbi.nlm.nih.gov/genomes/all/GCF/902/705/295/GCF_902705295.1_Combinated_assembly_ONT-Illumina	None	1977	France	None	chicken trachea	Gallus gallus	None	France	O2/O50:H5	B2	5061728
450	ST001010002	GCF_000179175.1_ASM17917v1_genomic.fna	ST101	GCF_000179175.1_ASM17917v1	MS 107-1	SAMN00189162	PRJNA40713	GCA_000179175.1	Contig	4.90515	50.6	72	ftp://ftp.ncbi.nlm.nih.gov/genomes/all/GCA/000/179/175/GCA_000179175.1_ASM17917v1	ftp://ftp.ncbi.nlm.nih.gov/genomes/all/GCF/000/179/175/GCF_000179175.1_ASM17917v1	None	not determined	not determined	biological product [ENVO:02000043]	missing	Homo sapiens	None	Missing	O160:H31	B1	148914
451	ST001010004	GCF_000352485.1_Esch_coli_KTE91_V1_genomic.fna	ST101	GCF_000352485.1_Esch_coli_KTE91_V1	KTE91	SAMN00854646	PRJNA164931	GCA_000352485.1	Scaffold	5.05826	50.5	5	ftp://ftp.ncbi.nlm.nih.gov/genomes/all/GCA/000/352/485/GCA_000352485.1_Esch_coli_KTE91_V1	ftp://ftp.ncbi.nlm.nih.gov/genomes/all/GCF/000/352/485/GCF_000352485.1_Esch_coli_KTE91_V1	None	2009	Denmark	None	None	Homo sapiens	None	Denmark	O88:H8	B1	3479663
452	ST001010005	GCF_000352885.1_Esch_coli_KTE184_V1_genomic.fna	ST101	GCF_000352885.1_Esch_coli_KTE184_V1	KTE184	SAMN00974039	PRJNA163381	GCA_000352885.1	Scaffold	5.0523	50.6	4	ftp://ftp.ncbi.nlm.nih.gov/genomes/all/GCA/000/352/885/GCA_000352885.1_Esch_coli_KTE184_V1	ftp://ftp.ncbi.nlm.nih.gov/genomes/all/GCF/000/352/885/GCF_000352885.1_Esch_coli_KTE184_V1	None	2009	None	None	None	Homo sapiens	None	Missing	-:H8	B1	4906876
453	ST001010006	GCF_000488035.1_Esch_coli_HVH_98_4-5799287_V1_genomic.fna	ST101	GCF_000488035.1_Esch_coli_HVH_98_4-5799287_V1	HVH 98 (4-5799287)	SAMN01885746	PRJNA186119	GCA_000488035.1	Scaffold	5.13383	50.5	19	ftp://ftp.ncbi.nlm.nih.gov/genomes/all/GCA/000/488/035/GCA_000488035.1_Esch_coli_HVH_98_4-5799287_V1	ftp://ftp.ncbi.nlm.nih.gov/genomes/all/GCF/000/488/035/GCF_000488035.1_Esch_coli_HVH_98_4-5799287_V1	None	2004	Denmark	None	blood	Homo sapiens	UTI induced bacteremia	Denmark	O11:H12	B1	3210558
454	ST001010022	GCF_001659805.1_ASM165980v1_genomic.fna	ST101	GCF_001659805.1_ASM165980v1	015PP2015	SAMN04880562	PRJNA319144	GCA_001659805.1	Contig	5.08157	50.5	68	ftp://ftp.ncbi.nlm.nih.gov/genomes/all/GCA/001/659/805/GCA_001659805.1_ASM165980v1	ftp://ftp.ncbi.nlm.nih.gov/genomes/all/GCF/001/659/805/GCF_001659805.1_ASM165980v1	Escherichia coli	2015	Poland	None	None	Gallus gallus domesticus (chicken)	None	Poland	O88:H8	B1	203619
455	ST001010023	GCF_001660545.2_ASM166054v3_genomic.fna	ST101	GCF_001660545.2_ASM166054v3	ICBEC72H	SAMN05172242	PRJNA322664	GCA_001660545.3	Contig	4.86717	50.6145	16	ftp://ftp.ncbi.nlm.nih.gov/genomes/all/GCA/001/660/545/GCA_001660545.3_ASM166054v3	ftp://ftp.ncbi.nlm.nih.gov/genomes/all/GCF/001/660/545/GCF_001660545.2_ASM166054v3	Escherichia coli	2016-03-10	Brazil: Natal	None	foot secretion	Homo sapiens	Diabetic foot infection	Brazil	O82:H8	B1	695891
456	ST001010028	GCF_001874845.1_ASM187484v1_genomic.fna	ST101	GCF_001874845.1_ASM187484v1	AR_0048	SAMN04014889	PRJNA292904	GCA_001874845.1	Contig	5.35378	50.5	10	ftp://ftp.ncbi.nlm.nih.gov/genomes/all/GCA/001/874/845/GCA_001874845.1_ASM187484v1	ftp://ftp.ncbi.nlm.nih.gov/genomes/all/GCF/001/874/845/GCF_001874845.1_ASM187484v1	Escherichia coli	missing	missing	None	missing	missing	missing	Missing	O84:H31	B1	4952051
457	ST001010044	GCF_001900815.1_ASM190081v1_genomic.fna	ST101	GCF_001900815.1_ASM190081v1	H3	SAMN03252431	PRJNA269191	GCA_001900815.1	Complete	4.67916	50.7938	2	ftp://ftp.ncbi.nlm.nih.gov/genomes/all/GCA/001/900/815/GCA_001900815.1_ASM190081v1	ftp://ftp.ncbi.nlm.nih.gov/genomes/all/GCF/001/900/815/GCF_001900815.1_ASM190081v1	Escherichia coli	missing	missing	missing	None		None	Missing	O28:H25	B1	4630919
458	ST001010046	GCF_002011945.1_ASM201194v1_genomic.fna	ST101	GCF_002011945.1_ASM201194v1	Ecol_224	SAMN05511177	PRJNA316786	GCA_002011945.1	Complete	5.2231	50.7285	9	ftp://ftp.ncbi.nlm.nih.gov/genomes/all/GCA/002/011/945/GCA_002011945.1_ASM201194v1	ftp://ftp.ncbi.nlm.nih.gov/genomes/all/GCF/002/011/945/GCF_002011945.1_ASM201194v1	Escherichia coli	2010	Viet Nam: Hanoi	None		Homo sapiens		Viet Nam	O131:H31	B1	4891786
459	ST001010047	GCF_002055635.1_ASM205563v1_genomic.fna	ST101	GCF_002055635.1_ASM205563v1	AR_0118	SAMN04014959	PRJNA292902	GCA_002055635.1	Complete	5.36507	50.6278	4	ftp://ftp.ncbi.nlm.nih.gov/genomes/all/GCA/002/055/635/GCA_002055635.1_ASM205563v1	ftp://ftp.ncbi.nlm.nih.gov/genomes/all/GCF/002/055/635/GCF_002055635.1_ASM205563v1	Escherichia coli	missing	missing	None	missing	missing	missing	Missing	O131:H31	B1	5018461
460	ST001010048	GCF_002152115.1_ASM215211v1_genomic.fna	ST101	GCF_002152115.1_ASM215211v1	BWH68	SAMN04521875	PRJNA271899	GCA_002152115.1	Scaffold	5.58329	50.6	13	ftp://ftp.ncbi.nlm.nih.gov/genomes/all/GCA/002/152/115/GCA_002152115.1_ASM215211v1	ftp://ftp.ncbi.nlm.nih.gov/genomes/all/GCF/002/152/115/GCF_002152115.1_ASM215211v1	Escherichia coli	2015	USA: Massachusetts, Boston	None	abdominal fluid	Homo sapiens	missing	USA	-:H31	B1	2061359
461	ST001010049	GCF_002163655.1_ASM216365v1_genomic.fna	ST101	GCF_002163655.1_ASM216365v1	KSC9	SAMN06093946	PRJNA355857	GCA_002163655.1	Complete	4.85546	50.7	1	ftp://ftp.ncbi.nlm.nih.gov/genomes/all/GCA/002/163/655/GCA_002163655.1_ASM216365v1	ftp://ftp.ncbi.nlm.nih.gov/genomes/all/GCF/002/163/655/GCF_002163655.1_ASM216365v1	Escherichia coli	2014-04-29	USA	None	porcine	None	None	USA	O153:H21	B1	4855460
462	ST001010050	GCF_002180095.1_ASM218009v1_genomic.fna	ST101	GCF_002180095.1_ASM218009v1	AR_0149	SAMN04014960	PRJNA292902	GCA_002180095.1	Complete	5.43596	50.5811	4	ftp://ftp.ncbi.nlm.nih.gov/genomes/all/GCA/002/180/095/GCA_002180095.1_ASM218009v1	ftp://ftp.ncbi.nlm.nih.gov/genomes/all/GCF/002/180/095/GCF_002180095.1_ASM218009v1	Escherichia coli	missing	missing	None	missing	missing	missing	Missing	O131:H31	B1	5029162
463	ST001010051	GCF_002180275.1_ASM218027v1_genomic.fna	ST101	GCF_002180275.1_ASM218027v1	AR_0128	SAMN04014969	PRJNA292902	GCA_002180275.1	Complete	5.32127	50.6211	4	ftp://ftp.ncbi.nlm.nih.gov/genomes/all/GCA/002/180/275/GCA_002180275.1_ASM218027v1	ftp://ftp.ncbi.nlm.nih.gov/genomes/all/GCF/002/180/275/GCF_002180275.1_ASM218027v1	Escherichia coli	missing	missing	None	missing	missing	missing	Missing	O131:H31	B1	4967401
464	ST001010054	GCF_002226865.1_ASM222686v1_genomic.fna	ST101	GCF_002226865.1_ASM222686v1	MOD1-EC5685	SAMN05452890	PRJNA230969	GCA_002226865.1	Contig	4.8288	50.6	70	ftp://ftp.ncbi.nlm.nih.gov/genomes/all/GCA/002/226/865/GCA_002226865.1_ASM222686v1	ftp://ftp.ncbi.nlm.nih.gov/genomes/all/GCF/002/226/865/GCF_002226865.1_ASM222686v1	Escherichia coli	01-Jan-1980	USA:PA	None	feces	Sus scrofa domesticus	missing	USA	O93:H8	B1	253163
465	ST001010060	GCF_002243975.1_ASM224397v1_genomic.fna	ST101	GCF_002243975.1_ASM224397v1	67-1294	SAMN03262737	PRJNA269984	GCA_002243975.1	Scaffold	4.87813	50.7	19	ftp://ftp.ncbi.nlm.nih.gov/genomes/all/GCA/002/243/975/GCA_002243975.1_ASM224397v1	ftp://ftp.ncbi.nlm.nih.gov/genomes/all/GCF/002/243/975/GCF_002243975.1_ASM224397v1	Escherichia coli	missing	USA: Seattle	None	urine	missing	missing	USA	O109:H40	B1	464867
466	ST001010086	GCF_002518525.1_ASM251852v1_genomic.fna	ST101	GCF_002518525.1_ASM251852v1	MOD1-EC6991	SAMN04992357	PRJNA230969	GCA_002518525.1	Contig	4.77826	50.6	70	ftp://ftp.ncbi.nlm.nih.gov/genomes/all/GCA/002/518/525/GCA_002518525.1_ASM251852v1	ftp://ftp.ncbi.nlm.nih.gov/genomes/all/GCF/002/518/525/GCF_002518525.1_ASM251852v1	Escherichia coli	24-Aug-1998	USA: CO	None	milk	bovine	missing	USA	O36:H5	B1	183021
467	ST001010100	GCF_002787935.1_ASM278793v1_genomic.fna	ST101	GCF_002787935.1_ASM278793v1	CREC-591	SAMN07944241	PRJNA416193	GCA_002787935.1	Complete	5.41696	50.61	5	ftp://ftp.ncbi.nlm.nih.gov/genomes/all/GCA/002/787/935/GCA_002787935.1_ASM278793v1	ftp://ftp.ncbi.nlm.nih.gov/genomes/all/GCF/002/787/935/GCF_002787935.1_ASM278793v1	Escherichia coli	2015	South Korea: Incheon	None	Peritoneal fluid	Homo sapiens	not collected	South Korea	-:H31	B1	5125266
468	ST001010103	GCF_002991735.1_ASM299173v1_genomic.fna	ST101	GCF_002991735.1_ASM299173v1	SC402	SAMN08446292	PRJNA432294	GCA_002991735.1	Contig	4.92335	50.6	69	ftp://ftp.ncbi.nlm.nih.gov/genomes/all/GCA/002/991/735/GCA_002991735.1_ASM299173v1	ftp://ftp.ncbi.nlm.nih.gov/genomes/all/GCF/002/991/735/GCF_002991735.1_ASM299173v1	Escherichia coli	2017-03	China	None	Environment	None	None	China	-:H40	B1	243511
469	ST001010104	GCF_002991895.1_ASM299189v1_genomic.fna	ST101	GCF_002991895.1_ASM299189v1	SC139	SAMN08446279	PRJNA432294	GCA_002991895.1	Contig	4.92636	50.6	70	ftp://ftp.ncbi.nlm.nih.gov/genomes/all/GCA/002/991/895/GCA_002991895.1_ASM299189v1	ftp://ftp.ncbi.nlm.nih.gov/genomes/all/GCF/002/991/895/GCF_002991895.1_ASM299189v1	Escherichia coli	2016-12	China	None	Environment	None	None	China	-:H40	B1	254733
470	ST001010106	GCF_002991965.1_ASM299196v1_genomic.fna	ST101	GCF_002991965.1_ASM299196v1	SC134	SAMN08446275	PRJNA432294	GCA_002991965.1	Contig	4.92993	50.6	70	ftp://ftp.ncbi.nlm.nih.gov/genomes/all/GCA/002/991/965/GCA_002991965.1_ASM299196v1	ftp://ftp.ncbi.nlm.nih.gov/genomes/all/GCF/002/991/965/GCF_002991965.1_ASM299196v1	Escherichia coli	2016-12	China	None	Environment	None	None	China	-:H40	B1	284509
471	ST001010107	GCF_002992115.1_ASM299211v1_genomic.fna	ST101	GCF_002992115.1_ASM299211v1	SC141	SAMN08446281	PRJNA432294	GCA_002992115.1	Contig	4.92751	50.6	69	ftp://ftp.ncbi.nlm.nih.gov/genomes/all/GCA/002/992/115/GCA_002992115.1_ASM299211v1	ftp://ftp.ncbi.nlm.nih.gov/genomes/all/GCF/002/992/115/GCF_002992115.1_ASM299211v1	Escherichia coli	2016-12	China	None	Environment	None	None	China	-:H40	B1	254733
472	ST001010108	GCF_002993515.1_ASM299351v1_genomic.fna	ST101	GCF_002993515.1_ASM299351v1	KG-11	SAMN08636680	PRJNA352562	GCA_002993515.1	Contig	4.83194	50.7	73	ftp://ftp.ncbi.nlm.nih.gov/genomes/all/GCA/002/993/515/GCA_002993515.1_ASM299351v1	ftp://ftp.ncbi.nlm.nih.gov/genomes/all/GCF/002/993/515/GCF_002993515.1_ASM299351v1	Escherichia coli	2015-09-25	USA	None	vagina	Bos taurus	None	USA	O29:H21	B1	217471
473	ST001010110	GCF_002993805.1_ASM299380v1_genomic.fna	ST101	GCF_002993805.1_ASM299380v1	SC135	SAMN08443676	PRJNA432294	GCA_002993805.1	Scaffold	4.92917	50.6	69	ftp://ftp.ncbi.nlm.nih.gov/genomes/all/GCA/002/993/805/GCA_002993805.1_ASM299380v1	ftp://ftp.ncbi.nlm.nih.gov/genomes/all/GCF/002/993/805/GCF_002993805.1_ASM299380v1	Escherichia coli	2016-12	China	None	Bus, public transportation	None	None	China	-:H40	B1	243538
474	ST001010115	GCF_003031735.1_ASM303173v1_genomic.fna	ST101	GCF_003031735.1_ASM303173v1	165	SAMN04393397	PRJNA278886	GCA_003031735.1	Complete	5.38257	50.6132	5	ftp://ftp.ncbi.nlm.nih.gov/genomes/all/GCA/003/031/735/GCA_003031735.1_ASM303173v1	ftp://ftp.ncbi.nlm.nih.gov/genomes/all/GCF/003/031/735/GCF_003031735.1_ASM303173v1	Escherichia coli	2015	USA:Boston	None	abdominal	Homo sapiens	Missing	USA	-:H31	B1	5087166
475	ST001010119	GCF_003112045.1_ASM311204v1_genomic.fna	ST101	GCF_003112045.1_ASM311204v1	H8Ecoli	SAMN08932126	PRJNA449899	GCA_003112045.1	Chromosome	5.16684	50.3057	4	ftp://ftp.ncbi.nlm.nih.gov/genomes/all/GCA/003/112/045/GCA_003112045.1_ASM311204v1	ftp://ftp.ncbi.nlm.nih.gov/genomes/all/GCF/003/112/045/GCF_003112045.1_ASM311204v1	Escherichia coli	2016-10	China:Shandong	None	feces	Homo sapiens	not collected	China	O151/O118:H21	B1	4743004
476	ST001010133	GCF_003322655.1_ASM332265v1_genomic.fna	ST101	GCF_003322655.1_ASM332265v1	GER_MD03_1505_Eco_006	SAMN08519214	PRJNA433857	GCA_003322655.1	Contig	5.00583	50.6	69	ftp://ftp.ncbi.nlm.nih.gov/genomes/all/GCA/003/322/655/GCA_003322655.1_ASM332265v1	ftp://ftp.ncbi.nlm.nih.gov/genomes/all/GCF/003/322/655/GCF_003322655.1_ASM332265v1	Escherichia coli	04-May-2015	Germany	None	military dog fecal sample	Canis lupus familiaris	None	Germany	O15:H10	B1	257015
477	ST001010134	GCF_003666405.1_ASM366640v1_genomic.fna	ST101	GCF_003666405.1_ASM366640v1	CHL5009T	SAMN10225034	PRJNA495393	GCA_003666405.1	Chromosome	5.22279	50.5006	8	ftp://ftp.ncbi.nlm.nih.gov/genomes/all/GCA/003/666/405/GCA_003666405.1_ASM366640v1	ftp://ftp.ncbi.nlm.nih.gov/genomes/all/GCF/003/666/405/GCF_003666405.1_ASM366640v1	Escherichia coli	Oct-2017	New Zealand: Christchurch	None	urine	Homo sapiens	Urinary tract infection	New Zealand	O82:H8	B1	4864948
478	ST001010139	GCF_003892375.1_ASM389237v1_genomic.fna	ST101	GCF_003892375.1_ASM389237v1	UMB1180	SAMN09665180	PRJNA316969	GCA_003892375.1	Contig	4.69238	50.7	52	ftp://ftp.ncbi.nlm.nih.gov/genomes/all/GCA/003/892/375/GCA_003892375.1_ASM389237v1	ftp://ftp.ncbi.nlm.nih.gov/genomes/all/GCF/003/892/375/GCF_003892375.1_ASM389237v1	Escherichia coli	not applicable	USA: Maywood, IL	not applicable	urine	Homo sapiens	None	USA	O21:H21	B1	226476
479	ST001010148	GCF_005381725.1_ASM538172v1_genomic.fna	ST101	GCF_005381725.1_ASM538172v1	BE2894	SAMD00076960	PRJDB5579	GCA_005381725.1	Scaffold	4.83859	50.5	51	ftp://ftp.ncbi.nlm.nih.gov/genomes/all/GCA/005/381/725/GCA_005381725.1_ASM538172v1	ftp://ftp.ncbi.nlm.nih.gov/genomes/all/GCF/005/381/725/GCF_005381725.1_ASM538172v1	Escherichia coli	2015	Belgium	feces	None	Bos taurus	None	Belgium	O102:H6	B1	308022
480	ST001010164	GCF_005399845.1_ASM539984v1_genomic.fna	ST101	GCF_005399845.1_ASM539984v1	42-H55-A	SAMD00148610	PRJDB5579	GCA_005399845.1	Scaffold	5.09302	50.6	73	ftp://ftp.ncbi.nlm.nih.gov/genomes/all/GCA/005/399/845/GCA_005399845.1_ASM539984v1	ftp://ftp.ncbi.nlm.nih.gov/genomes/all/GCF/005/399/845/GCF_005399845.1_ASM539984v1	Escherichia coli	2011	France	missing	None	Bos taurus	None	France	O82:H8	B1	199122
481	ST001010165	GCF_005400145.1_ASM540014v1_genomic.fna	ST101	GCF_005400145.1_ASM540014v1	58-K131-A	SAMD00148625	PRJDB5579	GCA_005400145.1	Scaffold	4.94994	50.5	42	ftp://ftp.ncbi.nlm.nih.gov/genomes/all/GCA/005/400/145/GCA_005400145.1_ASM540014v1	ftp://ftp.ncbi.nlm.nih.gov/genomes/all/GCF/005/400/145/GCF_005400145.1_ASM540014v1	Escherichia coli	2011	France	missing	None	Bos taurus	None	France	O82:H8	B1	346134
482	ST001010178	GCF_013190225.1_ASM1319022v1_genomic.fna	ST101	GCF_013190225.1_ASM1319022v1	MSHS 472	SAMN14826803	PRJNA630141	GCA_013190225.1	Contig	4.92811	50.5495	22	ftp://ftp.ncbi.nlm.nih.gov/genomes/all/GCA/013/190/225/GCA_013190225.1_ASM1319022v1	ftp://ftp.ncbi.nlm.nih.gov/genomes/all/GCF/013/190/225/GCF_013190225.1_ASM1319022v1	Escherichia coli	2015	Netherlands	None	Livestock	Meleagris gallopavo	None	Netherlands	O162/O101:H10	B1	1758799
483	ST001010180	GCF_013317085.1_ASM1331708v1_genomic.fna	ST101	GCF_013317085.1_ASM1331708v1	MS6193	SAMN13155539	PRJNA580336	GCA_013317085.1	Complete	5.14679	50.7432	4	ftp://ftp.ncbi.nlm.nih.gov/genomes/all/GCA/013/317/085/GCA_013317085.1_ASM1331708v1	ftp://ftp.ncbi.nlm.nih.gov/genomes/all/GCF/013/317/085/GCF_013317085.1_ASM1331708v1	Escherichia coli	2003/2009	India: South	None	Clinical sample: urine	Homo sapiens	urinary tract infection	India	-:H31	B1	4922872
484	ST001010181	GCF_013357345.1_ASM1335734v1_genomic.fna	ST101	GCF_013357345.1_ASM1335734v1	MS6192	SAMN13155204	PRJNA580334	GCA_013357345.1	Complete	5.18855	50.7262	5	ftp://ftp.ncbi.nlm.nih.gov/genomes/all/GCA/013/357/345/GCA_013357345.1_ASM1335734v1	ftp://ftp.ncbi.nlm.nih.gov/genomes/all/GCF/013/357/345/GCF_013357345.1_ASM1335734v1	Escherichia coli	2003/2009	India:South	None	Clinical sample: urine	Homo sapiens	urinary tract infection	India	-:H31	B1	4879059
485	ST001010182	GCF_013363225.1_ASM1336322v1_genomic.fna	ST101	GCF_013363225.1_ASM1336322v1	MS6194	SAMN13155541	PRJNA580337	GCA_013363225.1	Contig	5.3703	50.8186	22	ftp://ftp.ncbi.nlm.nih.gov/genomes/all/GCA/013/363/225/GCA_013363225.1_ASM1336322v1	ftp://ftp.ncbi.nlm.nih.gov/genomes/all/GCF/013/363/225/GCF_013363225.1_ASM1336322v1	Escherichia coli	2003/2009	India: South	None	urine	Homo sapiens	urinary tract infection	India	-:H31	B1	635885
486	ST001010183	GCF_013363335.1_ASM1336333v1_genomic.fna	ST101	GCF_013363335.1_ASM1336333v1	MS6203	SAMN13155543	PRJNA580339	GCA_013363335.1	Contig	5.30363	50.6259	17	ftp://ftp.ncbi.nlm.nih.gov/genomes/all/GCA/013/363/335/GCA_013363335.1_ASM1336333v1	ftp://ftp.ncbi.nlm.nih.gov/genomes/all/GCF/013/363/335/GCF_013363335.1_ASM1336333v1	Escherichia coli	2003/2009	United Kingdom	None	Clinical sample: urine	Homo sapiens	urinary tract infection	United Kingdom	-:H31	B1	622796
487	ST001010184	GCF_013363345.1_ASM1336334v1_genomic.fna	ST101	GCF_013363345.1_ASM1336334v1	MS6207	SAMN13155545	PRJNA580340	GCA_013363345.1	Contig	5.46444	50.5296	31	ftp://ftp.ncbi.nlm.nih.gov/genomes/all/GCA/013/363/345/GCA_013363345.1_ASM1336334v1	ftp://ftp.ncbi.nlm.nih.gov/genomes/all/GCF/013/363/345/GCF_013363345.1_ASM1336334v1	Escherichia coli	2003/2009	United Kingdom	None	Clinical sample: urine	Homo sapiens	urinary tract infection	United Kingdom	O84:H31	B1	413019
488	ST001010185	GCF_013363395.1_ASM1336339v1_genomic.fna	ST101	GCF_013363395.1_ASM1336339v1	MS6204	SAMN13155544	PRJNA580341	GCA_013363395.1	Contig	5.66406	50.6502	57	ftp://ftp.ncbi.nlm.nih.gov/genomes/all/GCA/013/363/395/GCA_013363395.1_ASM1336339v1	ftp://ftp.ncbi.nlm.nih.gov/genomes/all/GCF/013/363/395/GCF_013363395.1_ASM1336339v1	Escherichia coli	2003/2009	India: North	None	Clinical sample: urine	Homo sapiens	urinary tract infection	India	-:H31	B1	328087
489	ST001010186	GCF_013363415.1_ASM1336341v1_genomic.fna	ST101	GCF_013363415.1_ASM1336341v1	MS6201	SAMN13155542	PRJNA580338	GCA_013363415.1	Contig	5.42017	50.5146	18	ftp://ftp.ncbi.nlm.nih.gov/genomes/all/GCA/013/363/415/GCA_013363415.1_ASM1336341v1	ftp://ftp.ncbi.nlm.nih.gov/genomes/all/GCF/013/363/415/GCF_013363415.1_ASM1336341v1	Escherichia coli	2003/2009	India: New Delhi	None	environmental	None	None	India	O160:H31	B1	1311340
490	ST001010189	GCF_014854635.1_ASM1485463v1_genomic.fna	ST101	GCF_014854635.1_ASM1485463v1	L3Cip3	SAMN16242922	PRJNA665137	GCA_014854635.1	Complete	5.33125	50.4713	7	ftp://ftp.ncbi.nlm.nih.gov/genomes/all/GCA/014/854/635/GCA_014854635.1_ASM1485463v1	ftp://ftp.ncbi.nlm.nih.gov/genomes/all/GCF/014/854/635/GCF_014854635.1_ASM1485463v1	Escherichia coli	2020-01-28	New Zealand: Christchurch	None	river water	None	None	New Zealand	O151/O118:H51	B1	4932828
491	ST001010191	GCF_015208595.1_ASM1520859v1_genomic.fna	ST101	GCF_015208595.1_ASM1520859v1	D64_7	SAMN14219478	PRJNA609073	GCA_015208595.1	Contig	4.82286	50.7	70	ftp://ftp.ncbi.nlm.nih.gov/genomes/all/GCA/015/208/595/GCA_015208595.1_ASM1520859v1	ftp://ftp.ncbi.nlm.nih.gov/genomes/all/GCF/015/208/595/GCF_015208595.1_ASM1520859v1	Escherichia coli	31-Jul-2018	South Africa:KwaZulu-Natal	None	wastewater	not applicable	not applicable	South Africa	O42/O28:H21	B1	212230
492	ST001010192	GCF_015231015.1_ASM1523101v1_genomic.fna	ST101	GCF_015231015.1_ASM1523101v1	17RL3-52	SAMN14347823	PRJNA609650	GCA_015231015.1	Contig	4.75798	50.6	43	ftp://ftp.ncbi.nlm.nih.gov/genomes/all/GCA/015/231/015/GCA_015231015.1_ASM1523101v1	ftp://ftp.ncbi.nlm.nih.gov/genomes/all/GCF/015/231/015/GCF_015231015.1_ASM1523101v1	Escherichia coli	10-Jan-2019	South Africa:KwaZulu-Natal	None	chicken litter	Environment	not applicable	South Africa	O174:H40	B1	299234
493	ST001010193	GCF_015231025.1_ASM1523102v1_genomic.fna	ST101	GCF_015231025.1_ASM1523102v1	16RL1-2	SAMN14347820	PRJNA609650	GCA_015231025.1	Contig	4.76686	50.6	47	ftp://ftp.ncbi.nlm.nih.gov/genomes/all/GCA/015/231/025/GCA_015231025.1_ASM1523102v1	ftp://ftp.ncbi.nlm.nih.gov/genomes/all/GCF/015/231/025/GCF_015231025.1_ASM1523102v1	Escherichia coli	03-Jan-2019	South Africa:KwaZulu-Natal	None	chicken litter	Environment	not applicable	South Africa	O174:H40	B1	268726
494	ST001010194	GCF_015476785.1_ASM1547678v1_genomic.fna	ST101	GCF_015476785.1_ASM1547678v1	hkcpe161	SAMN15904830	PRJNA595034	GCA_015476785.1	Contig	5.46716	50.4	5	ftp://ftp.ncbi.nlm.nih.gov/genomes/all/GCA/015/476/785/GCA_015476785.1_ASM1547678v1	ftp://ftp.ncbi.nlm.nih.gov/genomes/all/GCF/015/476/785/GCF_015476785.1_ASM1547678v1	Escherichia coli	2012-08-22	Hong Kong	None	rectal swab	Homo sapiens	not collected	Hong Kong	-:H31	B1	4950475
495	ST001010195	GCF_015571735.1_ASM1557173v1_genomic.fna	ST101	GCF_015571735.1_ASM1557173v1	Res13-Lact-PEB08-01	SAMN16304199	PRJNA662792	GCA_015571735.1	Complete	5.01769	50.7087	3	ftp://ftp.ncbi.nlm.nih.gov/genomes/all/GCA/015/571/735/GCA_015571735.1_ASM1557173v1	ftp://ftp.ncbi.nlm.nih.gov/genomes/all/GCF/015/571/735/GCF_015571735.1_ASM1557173v1	Escherichia coli O39:H21	13-Mar-2017	Canada: Quebec	None	feces	Sus scrofa domesticus	missing	Canada	O39:H21	B1	4752352
496	ST001010196	GCF_015571795.1_ASM1557179v1_genomic.fna	ST101	GCF_015571795.1_ASM1557179v1	Res13-Lact-ER07-18	SAMN16304150	PRJNA662792	GCA_015571795.1	Complete	4.95552	50.6206	6	ftp://ftp.ncbi.nlm.nih.gov/genomes/all/GCA/015/571/795/GCA_015571795.1_ASM1557179v1	ftp://ftp.ncbi.nlm.nih.gov/genomes/all/GCF/015/571/795/GCF_015571795.1_ASM1557179v1	Escherichia coli O100:H21	20-Mar-2017	Canada: Quebec	None	feces	Sus scrofa domesticus	missing	Canada	O100/O154:H21	B1	4647142
497	ST001010197	GCF_015571835.1_ASM1557183v1_genomic.fna	ST101	GCF_015571835.1_ASM1557183v1	Res13-Lact-PEB01-20	SAMN16304193	PRJNA662792	GCA_015571835.1	Complete	4.95617	50.5972	3	ftp://ftp.ncbi.nlm.nih.gov/genomes/all/GCA/015/571/835/GCA_015571835.1_ASM1557183v1	ftp://ftp.ncbi.nlm.nih.gov/genomes/all/GCF/015/571/835/GCF_015571835.1_ASM1557183v1	Escherichia coli	06-Mar-2017	Canada: Quebec	None	feces	Sus scrofa domesticus	missing	Canada	O86:H21	B1	4681154
498	ST001010200	GCF_900479055.1_17261_7_43_genomic.fna	ST101	GCF_900479055.1_17261_7_43	VREC0285	SAMEA3472105	PRJEB8774	GCA_900479055.1	Scaffold	4.92407	50.7	53	ftp://ftp.ncbi.nlm.nih.gov/genomes/all/GCA/900/479/055/GCA_900479055.1_17261_7_43	ftp://ftp.ncbi.nlm.nih.gov/genomes/all/GCF/900/479/055/GCF_900479055.1_17261_7_43	Escherichia coli	2014	United Kingdom	None	feces	Sus scrofa	None	United Kingdom	O21:H21	B1	315139
499	ST001010201	GCF_900479995.1_17328_2_11_genomic.fna	ST101	GCF_900479995.1_17328_2_11	VREC0533	SAMEA3753095	PRJEB8774	GCA_900479995.1	Scaffold	5.12075	50.5	37	ftp://ftp.ncbi.nlm.nih.gov/genomes/all/GCA/900/479/995/GCA_900479995.1_17328_2_11	ftp://ftp.ncbi.nlm.nih.gov/genomes/all/GCF/900/479/995/GCF_900479995.1_17328_2_11	Escherichia coli	2015	United Kingdom	None	feces	Gallus gallus	None	United Kingdom	O88:H8	B1	349566
500	ST001170003	GCF_000457125.1_Esch_coli_HVH_79_4-2512823_V1_genomic.fna	ST117	GCF_000457125.1_Esch_coli_HVH_79_4-2512823_V1	HVH 79 (4-2512823)	SAMN01885729	PRJNA186102	GCA_000457125.1	Scaffold	5.16846	50.7	13	ftp://ftp.ncbi.nlm.nih.gov/genomes/all/GCA/000/457/125/GCA_000457125.1_Esch_coli_HVH_79_4-2512823_V1	ftp://ftp.ncbi.nlm.nih.gov/genomes/all/GCF/000/457/125/GCF_000457125.1_Esch_coli_HVH_79_4-2512823_V1	None	2003	Denmark	None	blood	Homo sapiens	UTI induced bacteremia	Denmark	O24:H4	G	2786753
501	ST001170004	GCF_000458825.1_Esch_coli_HVH_188_4-2356988_V1_genomic.fna	ST117	GCF_000458825.1_Esch_coli_HVH_188_4-2356988_V1	HVH 188 (4-2356988)	SAMN01885827	PRJNA186214	GCA_000458825.1	Scaffold	5.09436	50.7	9	ftp://ftp.ncbi.nlm.nih.gov/genomes/all/GCA/000/458/825/GCA_000458825.1_Esch_coli_HVH_188_4-2356988_V1	ftp://ftp.ncbi.nlm.nih.gov/genomes/all/GCF/000/458/825/GCF_000458825.1_Esch_coli_HVH_188_4-2356988_V1	None	2003	Denmark	None	blood	Homo sapiens	UTI induced bacteremia	Denmark	O161:H4	G	4525549
502	ST001170005	GCF_000617225.1_Ec03-3458_genomic.fna	ST117	GCF_000617225.1_Ec03-3458	03-3458	SAMN02352897	PRJNA218110	GCA_000617225.1	Contig	5.27965	50.6	83	ftp://ftp.ncbi.nlm.nih.gov/genomes/all/GCA/000/617/225/GCA_000617225.1_Ec03-3458	ftp://ftp.ncbi.nlm.nih.gov/genomes/all/GCF/000/617/225/GCF_000617225.1_Ec03-3458		missing	USA	None	missing	missing	missing	USA	O119:H4	G	132761
503	ST001170008	GCF_000831715.2_ASM83171v2_genomic.fna	ST117	GCF_000831715.2_ASM83171v2	53C	SAMN03067747	PRJNA260957	GCA_000831715.2	Contig	5.56453	50.713	11	ftp://ftp.ncbi.nlm.nih.gov/genomes/all/GCA/000/831/715/GCA_000831715.2_ASM83171v2	ftp://ftp.ncbi.nlm.nih.gov/genomes/all/GCF/000/831/715/GCF_000831715.2_ASM83171v2	Escherichia coli	10-May-2010	Netherlands: Utrecht	None	chicken retail meat	None	None	Netherlands	O84:H4	G	1367711
504	ST001170009	GCF_001021635.2_ASM102163v2_genomic.fna	ST117	GCF_001021635.2_ASM102163v2	APEC O2-211	SAMN03761814	PRJNA219410	GCA_001021635.2	Complete	5.31834	50.5426	4	ftp://ftp.ncbi.nlm.nih.gov/genomes/all/GCA/001/021/635/GCA_001021635.2_ASM102163v2	ftp://ftp.ncbi.nlm.nih.gov/genomes/all/GCF/001/021/635/GCF_001021635.2_ASM102163v2	Escherichia coli APEC O2-211	1982	USA: Delaware	None	air sac	Gallus gallus	None	USA	O2:H4	G	5114241
505	ST001170010	GCF_001030505.1_Esch_coli_BIDMC101_V1_genomic.fna	ST117	GCF_001030505.1_Esch_coli_BIDMC101_V1	BIDMC101	SAMN03280209	PRJNA271899	GCA_001030505.1	Scaffold	5.17577	50.7	10	ftp://ftp.ncbi.nlm.nih.gov/genomes/all/GCA/001/030/505/GCA_001030505.1_Esch_coli_BIDMC101_V1	ftp://ftp.ncbi.nlm.nih.gov/genomes/all/GCF/001/030/505/GCF_001030505.1_Esch_coli_BIDMC101_V1	Escherichia coli	2014	missing	None	missing	Homo sapiens	missing	Missing	O161:H4	G	2644144
506	ST001170011	GCF_001420955.1_ASM142095v1_genomic.fna	ST117	GCF_001420955.1_ASM142095v1	2009C-3133	SAMN02991226	PRJNA218110	GCA_001420955.1	Complete	5.51434	50.8264	4	ftp://ftp.ncbi.nlm.nih.gov/genomes/all/GCA/001/420/955/GCA_001420955.1_ASM142095v1	ftp://ftp.ncbi.nlm.nih.gov/genomes/all/GCF/001/420/955/GCF_001420955.1_ASM142095v1	Escherichia coli	Mar-2008	USA	None	stool	Homo sapiens	Missing	USA	O119:H4	G	5155368
507	ST001170012	GCF_001614615.1_ASM161461v1_genomic.fna	ST117	GCF_001614615.1_ASM161461v1	cattle12	SAMN04376731	PRJNA307142	GCA_001614615.1	Contig	5.18626	50.6	98	ftp://ftp.ncbi.nlm.nih.gov/genomes/all/GCA/001/614/615/GCA_001614615.1_ASM161461v1	ftp://ftp.ncbi.nlm.nih.gov/genomes/all/GCF/001/614/615/GCF_001614615.1_ASM161461v1	Escherichia coli	2011	China:Xinjiang	None	feces	Bos taurus	None	China	O114:H4	G	186840
508	ST001170019	GCF_001900735.1_ASM190073v1_genomic.fna	ST117	GCF_001900735.1_ASM190073v1	D10	SAMN03252428	PRJNA269191	GCA_001900735.1	Complete	5.24768	50.7729	3	ftp://ftp.ncbi.nlm.nih.gov/genomes/all/GCA/001/900/735/GCA_001900735.1_ASM190073v1	ftp://ftp.ncbi.nlm.nih.gov/genomes/all/GCF/001/900/735/GCF_001900735.1_ASM190073v1	Escherichia coli	missing	missing	missing	None	dog	None	Missing	O143:H4	G	5112249
509	ST001170021	GCF_002009315.1_ASM200931v1_genomic.fna	ST117	GCF_002009315.1_ASM200931v1	MDR_56	SAMN06344815	PRJNA375745	GCA_002009315.1	Complete	5.46531	50.7798	8	ftp://ftp.ncbi.nlm.nih.gov/genomes/all/GCA/002/009/315/GCA_002009315.1_ASM200931v1	ftp://ftp.ncbi.nlm.nih.gov/genomes/all/GCF/002/009/315/GCF_002009315.1_ASM200931v1	Escherichia coli	May-2015	USA:NY	None	human	Homo sapiens		USA	-:H4	G	4978170
510	ST001170026	GCF_002152185.1_ASM215218v1_genomic.fna	ST117	GCF_002152185.1_ASM215218v1	UCI103	SAMN04521853	PRJNA271899	GCA_002152185.1	Scaffold	5.62527	50.6	16	ftp://ftp.ncbi.nlm.nih.gov/genomes/all/GCA/002/152/185/GCA_002152185.1_ASM215218v1	ftp://ftp.ncbi.nlm.nih.gov/genomes/all/GCF/002/152/185/GCF_002152185.1_ASM215218v1	Escherichia coli	2015	USA: Massachusetts, Boston	None	missing	Homo sapiens	missing	USA	-:H4	G	4022560
511	ST001170031	GCF_002357915.1_ASM235791v1_genomic.fna	ST117	GCF_002357915.1_ASM235791v1	20Ec-P-124	SAMD00056130	PRJDB5007	GCA_002357915.1	Complete	5.3797	50.5573	7	ftp://ftp.ncbi.nlm.nih.gov/genomes/all/GCA/002/357/915/GCA_002357915.1_ASM235791v1	ftp://ftp.ncbi.nlm.nih.gov/genomes/all/GCF/002/357/915/GCF_002357915.1_ASM235791v1	Escherichia coli	2008	Japan	missing	None	Sus scrofa	None	Japan	O24:H4	G	4920828
512	ST001170045	GCF_002853715.1_ASM285371v1_genomic.fna	ST117	GCF_002853715.1_ASM285371v1	14EC020	SAMN07807401	PRJNA414689	GCA_002853715.1	Complete	5.14588	50.6941	3	ftp://ftp.ncbi.nlm.nih.gov/genomes/all/GCA/002/853/715/GCA_002853715.1_ASM285371v1	ftp://ftp.ncbi.nlm.nih.gov/genomes/all/GCF/002/853/715/GCF_002853715.1_ASM285371v1	Escherichia coli	2014	China	None	clinical patient	None	None	China	O24:H4	G	4914884
513	ST001170047	GCF_002951655.1_ASM295165v1_genomic.fna	ST117	GCF_002951655.1_ASM295165v1	13P477T	SAMN06219553	PRJNA361032	GCA_002951655.1	Complete	5.44435	50.7424	12	ftp://ftp.ncbi.nlm.nih.gov/genomes/all/GCA/002/951/655/GCA_002951655.1_ASM295165v1	ftp://ftp.ncbi.nlm.nih.gov/genomes/all/GCF/002/951/655/GCF_002951655.1_ASM295165v1	Escherichia coli	Apr-2013	Hong Kong	None	stool	pig	None	Hong Kong	O33:H4	G	5050984
514	ST001170057	GCF_003095635.1_ASM309563v1_genomic.fna	ST117	GCF_003095635.1_ASM309563v1	104	SAMN08993917	PRJNA453925	GCA_003095635.1	Complete	4.97131	50.8	1	ftp://ftp.ncbi.nlm.nih.gov/genomes/all/GCA/003/095/635/GCA_003095635.1_ASM309563v1	ftp://ftp.ncbi.nlm.nih.gov/genomes/all/GCF/003/095/635/GCF_003095635.1_ASM309563v1	Escherichia coli	2011-12-20	China:Liaoning	None	chicken	None	None	China	O53:H4	G	4971313
515	ST001170102	GCF_014170615.1_ASM1417061v1_genomic.fna	ST117	GCF_014170615.1_ASM1417061v1	181.1	SAMN13613900	PRJNA596173	GCA_014170615.1	Complete	5.5179	50.7931	6	ftp://ftp.ncbi.nlm.nih.gov/genomes/all/GCA/014/170/615/GCA_014170615.1_ASM1417061v1	ftp://ftp.ncbi.nlm.nih.gov/genomes/all/GCF/014/170/615/GCF_014170615.1_ASM1417061v1	Escherichia coli	2016/2017	Canada	None	None	Turkey	None	Canada	-:H4	G	5109016
516	ST001170104	GCF_015687585.1_ASM1568758v1_genomic.fna	ST117	GCF_015687585.1_ASM1568758v1	FHI_NMBU_05	SAMN13818365	PRJNA593384	GCA_015687585.1	Contig	5.13067	50.8	18	ftp://ftp.ncbi.nlm.nih.gov/genomes/all/GCA/015/687/585/GCA_015687585.1_ASM1568758v1	ftp://ftp.ncbi.nlm.nih.gov/genomes/all/GCF/015/687/585/GCF_015687585.1_ASM1568758v1	Escherichia coli	Nov-2012	Norway	None	feces	Homo sapiens	Unknown	Norway	O161:H4	G	2649077
517	ST001170105	GCF_900196345.1_F2_85_genomic.fna	ST117	GCF_900196345.1_F2_85	F2_85	SAMEA104140564	PRJEB21464	GCA_900196345.1	Scaffold	5.19664	50.8	75	ftp://ftp.ncbi.nlm.nih.gov/genomes/all/GCA/900/196/345/GCA_900196345.1_F2_85	ftp://ftp.ncbi.nlm.nih.gov/genomes/all/GCF/900/196/345/GCF_900196345.1_F2_85	Escherichia coli	2007	Australia	None	Pig rectal swab	Sus scrofa	None	Australia	O24:H4	G	284968
518	ST001170106	GCF_900196505.1_F2_88_genomic.fna	ST117	GCF_900196505.1_F2_88	F2_88	SAMEA104140567	PRJEB21464	GCA_900196505.1	Scaffold	5.19814	50.8	90	ftp://ftp.ncbi.nlm.nih.gov/genomes/all/GCA/900/196/505/GCA_900196505.1_F2_88	ftp://ftp.ncbi.nlm.nih.gov/genomes/all/GCF/900/196/505/GCF_900196505.1_F2_88	Escherichia coli	2007	Australia	None	Pig rectal swab	Sus scrofa	None	Australia	O24:H4	G	283862
519	ST001170107	GCF_900480145.1_17328_2_50_genomic.fna	ST117	GCF_900480145.1_17328_2_50	VREC0579	SAMEA3752385	PRJEB8774	GCA_900480145.1	Scaffold	5.26699	50.7	80	ftp://ftp.ncbi.nlm.nih.gov/genomes/all/GCA/900/480/145/GCA_900480145.1_17328_2_50	ftp://ftp.ncbi.nlm.nih.gov/genomes/all/GCF/900/480/145/GCF_900480145.1_17328_2_50	Escherichia coli	2015	United Kingdom	None	feces	Meleagris gallopavo	None	United Kingdom	O161:H4	G	217396
520	ST001170110	GCF_900481115.1_17870_4_75_genomic.fna	ST117	GCF_900481115.1_17870_4_75	VRES0529	SAMEA3752613	PRJEB8776	GCA_900481115.1	Scaffold	5.1444	50.7	66	ftp://ftp.ncbi.nlm.nih.gov/genomes/all/GCA/900/481/115/GCA_900481115.1_17870_4_75	ftp://ftp.ncbi.nlm.nih.gov/genomes/all/GCF/900/481/115/GCF_900481115.1_17870_4_75	Escherichia coli	2015	United Kingdom	None	feces	Meleagris gallopavo	None	United Kingdom	O24:H4	G	335443
521	ST001170111	GCF_900481135.1_17870_6_24_genomic.fna	ST117	GCF_900481135.1_17870_6_24	VRES0581	SAMEA3753385	PRJEB8776	GCA_900481135.1	Scaffold	5.24339	50.6	68	ftp://ftp.ncbi.nlm.nih.gov/genomes/all/GCA/900/481/135/GCA_900481135.1_17870_6_24	ftp://ftp.ncbi.nlm.nih.gov/genomes/all/GCF/900/481/135/GCF_900481135.1_17870_6_24	Escherichia coli	2015	United Kingdom	None	feces	Meleagris gallopavo	None	United Kingdom	O24:H4	G	326064
522	ST001170112	GCF_900481175.1_17870_4_78_genomic.fna	ST117	GCF_900481175.1_17870_4_78	VRES0533	SAMEA3752314	PRJEB8776	GCA_900481175.1	Scaffold	5.15416	50.6	70	ftp://ftp.ncbi.nlm.nih.gov/genomes/all/GCA/900/481/175/GCA_900481175.1_17870_4_78	ftp://ftp.ncbi.nlm.nih.gov/genomes/all/GCF/900/481/175/GCF_900481175.1_17870_4_78	Escherichia coli	2015	United Kingdom	None	feces	Meleagris gallopavo	None	United Kingdom	O24:H4	G	326066
523	ST001170113	GCF_900481205.1_17870_4_69_genomic.fna	ST117	GCF_900481205.1_17870_4_69	VRES0523	SAMEA3752694	PRJEB8776	GCA_900481205.1	Scaffold	5.11492	50.7	75	ftp://ftp.ncbi.nlm.nih.gov/genomes/all/GCA/900/481/205/GCA_900481205.1_17870_4_69	ftp://ftp.ncbi.nlm.nih.gov/genomes/all/GCF/900/481/205/GCF_900481205.1_17870_4_69	Escherichia coli	2015	United Kingdom	None	feces	Meleagris gallopavo	None	United Kingdom	O24:H4	G	326064
524	ST001170114	GCF_900481255.1_17870_4_73_genomic.fna	ST117	GCF_900481255.1_17870_4_73	VRES0527	SAMEA3752312	PRJEB8776	GCA_900481255.1	Scaffold	5.1438	50.7	77	ftp://ftp.ncbi.nlm.nih.gov/genomes/all/GCA/900/481/255/GCA_900481255.1_17870_4_73	ftp://ftp.ncbi.nlm.nih.gov/genomes/all/GCF/900/481/255/GCF_900481255.1_17870_4_73	Escherichia coli	2015	United Kingdom	None	feces	Meleagris gallopavo	None	United Kingdom	O24:H4	G	326066
525	ST001170115	GCF_900481285.1_17966_3_3_genomic.fna	ST117	GCF_900481285.1_17966_3_3	VRES0541	SAMEA3752616	PRJEB8776	GCA_900481285.1	Contig	5.14758	50.7	65	ftp://ftp.ncbi.nlm.nih.gov/genomes/all/GCA/900/481/285/GCA_900481285.1_17966_3_3	ftp://ftp.ncbi.nlm.nih.gov/genomes/all/GCF/900/481/285/GCF_900481285.1_17966_3_3	Escherichia coli	2015	United Kingdom	None	feces	Meleagris gallopavo	None	United Kingdom	O24:H4	G	326060
526	ST001170116	GCF_900481305.1_17870_4_76_genomic.fna	ST117	GCF_900481305.1_17870_4_76	VRES0531	SAMEA3752313	PRJEB8776	GCA_900481305.1	Scaffold	5.15946	50.6	71	ftp://ftp.ncbi.nlm.nih.gov/genomes/all/GCA/900/481/305/GCA_900481305.1_17870_4_76	ftp://ftp.ncbi.nlm.nih.gov/genomes/all/GCF/900/481/305/GCF_900481305.1_17870_4_76	Escherichia coli	2015	United Kingdom	None	feces	Meleagris gallopavo	None	United Kingdom	O24:H4	G	335441
527	ST001170117	GCF_900481315.1_17870_4_77_genomic.fna	ST117	GCF_900481315.1_17870_4_77	VRES0532	SAMEA3752614	PRJEB8776	GCA_900481315.1	Scaffold	5.27062	50.6	72	ftp://ftp.ncbi.nlm.nih.gov/genomes/all/GCA/900/481/315/GCA_900481315.1_17870_4_77	ftp://ftp.ncbi.nlm.nih.gov/genomes/all/GCF/900/481/315/GCF_900481315.1_17870_4_77	Escherichia coli	2015	United Kingdom	None	feces	Meleagris gallopavo	None	United Kingdom	O24:H4	G	335447
528	ST001170118	GCF_900481355.1_17870_4_79_genomic.fna	ST117	GCF_900481355.1_17870_4_79	VRES0536	SAMEA3752615	PRJEB8776	GCA_900481355.1	Contig	5.15849	50.6	86	ftp://ftp.ncbi.nlm.nih.gov/genomes/all/GCA/900/481/355/GCA_900481355.1_17870_4_79	ftp://ftp.ncbi.nlm.nih.gov/genomes/all/GCF/900/481/355/GCF_900481355.1_17870_4_79	Escherichia coli	2015	United Kingdom	None	feces	Meleagris gallopavo	None	United Kingdom	O24:H4	G	331130
529	ST001170119	GCF_900481375.1_17966_3_2_genomic.fna	ST117	GCF_900481375.1_17966_3_2	VRES0535	SAMEA3753396	PRJEB8776	GCA_900481375.1	Scaffold	5.16031	50.6	74	ftp://ftp.ncbi.nlm.nih.gov/genomes/all/GCA/900/481/375/GCA_900481375.1_17966_3_2	ftp://ftp.ncbi.nlm.nih.gov/genomes/all/GCF/900/481/375/GCF_900481375.1_17966_3_2	Escherichia coli	2015	United Kingdom	None	feces	Meleagris gallopavo	None	United Kingdom	O24:H4	G	283952
530	ST001170120	GCF_900481405.1_17870_4_74_genomic.fna	ST117	GCF_900481405.1_17870_4_74	VRES0528	SAMEA3753394	PRJEB8776	GCA_900481405.1	Scaffold	5.13915	50.7	75	ftp://ftp.ncbi.nlm.nih.gov/genomes/all/GCA/900/481/405/GCA_900481405.1_17870_4_74	ftp://ftp.ncbi.nlm.nih.gov/genomes/all/GCF/900/481/405/GCF_900481405.1_17870_4_74	Escherichia coli	2015	United Kingdom	None	feces	Meleagris gallopavo	None	United Kingdom	O24:H4	G	326064
531	ST001170121	GCF_900481415.1_17870_4_70_genomic.fna	ST117	GCF_900481415.1_17870_4_70	VRES0524	SAMEA3753393	PRJEB8776	GCA_900481415.1	Scaffold	5.10318	50.7	72	ftp://ftp.ncbi.nlm.nih.gov/genomes/all/GCA/900/481/415/GCA_900481415.1_17870_4_70	ftp://ftp.ncbi.nlm.nih.gov/genomes/all/GCF/900/481/415/GCF_900481415.1_17870_4_70	Escherichia coli	2015	United Kingdom	None	feces	Meleagris gallopavo	None	United Kingdom	O24:H4	G	277003
532	ST001170122	GCF_900481425.1_17870_6_7_genomic.fna	ST117	GCF_900481425.1_17870_6_7	VRES0550	SAMEA3753158	PRJEB8776	GCA_900481425.1	Scaffold	5.14353	50.7	70	ftp://ftp.ncbi.nlm.nih.gov/genomes/all/GCA/900/481/425/GCA_900481425.1_17870_6_7	ftp://ftp.ncbi.nlm.nih.gov/genomes/all/GCF/900/481/425/GCF_900481425.1_17870_6_7	Escherichia coli	2015	United Kingdom	None	feces	Meleagris gallopavo	None	United Kingdom	O24:H4	G	327712
533	ST001170123	GCF_900481435.1_17870_6_9_genomic.fna	ST117	GCF_900481435.1_17870_6_9	VRES0554	SAMEA3752744	PRJEB8776	GCA_900481435.1	Scaffold	5.4093	50.6	88	ftp://ftp.ncbi.nlm.nih.gov/genomes/all/GCA/900/481/435/GCA_900481435.1_17870_6_9	ftp://ftp.ncbi.nlm.nih.gov/genomes/all/GCF/900/481/435/GCF_900481435.1_17870_6_9	Escherichia coli	2015	United Kingdom	None	feces	Meleagris gallopavo	None	United Kingdom	O33:H4	G	237914
534	ST001170124	GCF_900481445.1_17870_6_8_genomic.fna	ST117	GCF_900481445.1_17870_6_8	VRES0553	SAMEA3751408	PRJEB8776	GCA_900481445.1	Scaffold	5.40384	50.6	94	ftp://ftp.ncbi.nlm.nih.gov/genomes/all/GCA/900/481/445/GCA_900481445.1_17870_6_8	ftp://ftp.ncbi.nlm.nih.gov/genomes/all/GCF/900/481/445/GCF_900481445.1_17870_6_8	Escherichia coli	2015	United Kingdom	None	feces	Meleagris gallopavo	None	United Kingdom	O33:H4	G	238785
535	ST001170125	GCF_900481555.1_17870_6_14_genomic.fna	ST117	GCF_900481555.1_17870_6_14	VRES0582	SAMEA3751410	PRJEB8776	GCA_900481555.1	Scaffold	5.40831	50.6	93	ftp://ftp.ncbi.nlm.nih.gov/genomes/all/GCA/900/481/555/GCA_900481555.1_17870_6_14	ftp://ftp.ncbi.nlm.nih.gov/genomes/all/GCF/900/481/555/GCF_900481555.1_17870_6_14	Escherichia coli	2015	United Kingdom	None	feces	Meleagris gallopavo	None	United Kingdom	O33:H4	G	250281
536	ST001170126	GCF_900481605.1_17870_6_13_genomic.fna	ST117	GCF_900481605.1_17870_6_13	VRES0580	SAMEA3752319	PRJEB8776	GCA_900481605.1	Scaffold	5.19239	50.6	60	ftp://ftp.ncbi.nlm.nih.gov/genomes/all/GCA/900/481/605/GCA_900481605.1_17870_6_13	ftp://ftp.ncbi.nlm.nih.gov/genomes/all/GCF/900/481/605/GCF_900481605.1_17870_6_13	Escherichia coli	2015	United Kingdom	None	feces	Meleagris gallopavo	None	United Kingdom	O24:H4	G	402113
537	ST001170127	GCF_900481625.1_17870_6_6_genomic.fna	ST117	GCF_900481625.1_17870_6_6	VRES0549	SAMEA3752743	PRJEB8776	GCA_900481625.1	Scaffold	5.40397	50.6	89	ftp://ftp.ncbi.nlm.nih.gov/genomes/all/GCA/900/481/625/GCA_900481625.1_17870_6_6	ftp://ftp.ncbi.nlm.nih.gov/genomes/all/GCF/900/481/625/GCF_900481625.1_17870_6_6	Escherichia coli	2015	United Kingdom	None	feces	Meleagris gallopavo	None	United Kingdom	O33:H4	G	294132
538	ST001170128	GCF_900481685.1_17966_3_4_genomic.fna	ST117	GCF_900481685.1_17966_3_4	VRES0576	SAMEA3753400	PRJEB8776	GCA_900481685.1	Scaffold	5.41291	50.6	92	ftp://ftp.ncbi.nlm.nih.gov/genomes/all/GCA/900/481/685/GCA_900481685.1_17966_3_4	ftp://ftp.ncbi.nlm.nih.gov/genomes/all/GCF/900/481/685/GCF_900481685.1_17966_3_4	Escherichia coli	2015	United Kingdom	None	feces	Meleagris gallopavo	None	United Kingdom	O33:H4	G	250283
539	ST001170129	GCF_900481725.1_17870_6_10_genomic.fna	ST117	GCF_900481725.1_17870_6_10	VRES0556	SAMEA3753159	PRJEB8776	GCA_900481725.1	Scaffold	5.40506	50.6	77	ftp://ftp.ncbi.nlm.nih.gov/genomes/all/GCA/900/481/725/GCA_900481725.1_17870_6_10	ftp://ftp.ncbi.nlm.nih.gov/genomes/all/GCF/900/481/725/GCF_900481725.1_17870_6_10	Escherichia coli	2015	United Kingdom	None	feces	Meleagris gallopavo	None	United Kingdom	O33:H4	G	250254
540	ST001170130	GCF_900481745.1_17966_3_5_genomic.fna	ST117	GCF_900481745.1_17966_3_5	VRES0584	SAMEA3752746	PRJEB8776	GCA_900481745.1	Scaffold	5.14591	50.7	70	ftp://ftp.ncbi.nlm.nih.gov/genomes/all/GCA/900/481/745/GCA_900481745.1_17966_3_5	ftp://ftp.ncbi.nlm.nih.gov/genomes/all/GCF/900/481/745/GCF_900481745.1_17966_3_5	Escherichia coli	2015	United Kingdom	None	feces	Meleagris gallopavo	None	United Kingdom	O24:H4	G	331949
541	ST001170132	GCF_900481815.1_17966_3_6_genomic.fna	ST117	GCF_900481815.1_17966_3_6	VRES0585	SAMEA3753161	PRJEB8776	GCA_900481815.1	Scaffold	5.14224	50.6	69	ftp://ftp.ncbi.nlm.nih.gov/genomes/all/GCA/900/481/815/GCA_900481815.1_17966_3_6	ftp://ftp.ncbi.nlm.nih.gov/genomes/all/GCF/900/481/815/GCF_900481815.1_17966_3_6	Escherichia coli	2015	United Kingdom	None	feces	Meleagris gallopavo	None	United Kingdom	O24:H4	G	326033
542	ST001170133	GCF_900482165.1_17651_3_81_genomic.fna	ST117	GCF_900482165.1_17651_3_81	VREC0633	SAMEA3484442	PRJEB8774	GCA_900482165.1	Scaffold	5.31089	50.7	83	ftp://ftp.ncbi.nlm.nih.gov/genomes/all/GCA/900/482/165/GCA_900482165.1_17651_3_81	ftp://ftp.ncbi.nlm.nih.gov/genomes/all/GCF/900/482/165/GCF_900482165.1_17651_3_81	Escherichia coli	2015	United Kingdom	None	feces	Gallus gallus	None	United Kingdom	O8:H40	G	246284
543	ST001170134	GCF_900482315.1_17651_4_56_genomic.fna	ST117	GCF_900482315.1_17651_4_56	VRES0552	SAMEA3485085	PRJEB8776	GCA_900482315.1	Scaffold	5.25592	50.6	66	ftp://ftp.ncbi.nlm.nih.gov/genomes/all/GCA/900/482/315/GCA_900482315.1_17651_4_56	ftp://ftp.ncbi.nlm.nih.gov/genomes/all/GCF/900/482/315/GCF_900482315.1_17651_4_56	Escherichia coli	2015	United Kingdom	None	feces	Meleagris gallopavo	None	United Kingdom	O24:H4	G	283974
544	ST001170135	GCF_900482405.1_17651_4_77_genomic.fna	ST117	GCF_900482405.1_17651_4_77	VRES0676	SAMEA3485106	PRJEB8776	GCA_900482405.1	Scaffold	5.19804	50.7	71	ftp://ftp.ncbi.nlm.nih.gov/genomes/all/GCA/900/482/405/GCA_900482405.1_17651_4_77	ftp://ftp.ncbi.nlm.nih.gov/genomes/all/GCF/900/482/405/GCF_900482405.1_17651_4_77	Escherichia coli	2015	United Kingdom	None	meat	Gallus gallus	None	United Kingdom	O53:H4	G	230962
545	ST001170137	GCF_900482505.1_17651_4_54_genomic.fna	ST117	GCF_900482505.1_17651_4_54	VRES0501	SAMEA3485083	PRJEB8776	GCA_900482505.1	Scaffold	5.26046	50.6	76	ftp://ftp.ncbi.nlm.nih.gov/genomes/all/GCA/900/482/505/GCA_900482505.1_17651_4_54	ftp://ftp.ncbi.nlm.nih.gov/genomes/all/GCF/900/482/505/GCF_900482505.1_17651_4_54	Escherichia coli	2015	United Kingdom	None	feces	Gallus gallus	None	United Kingdom	O61:H4	G	216174
546	ST001170138	GCF_900482575.1_17651_4_68_genomic.fna	ST117	GCF_900482575.1_17651_4_68	VRES0667	SAMEA3485097	PRJEB8776	GCA_900482575.1	Scaffold	5.36192	50.8	75	ftp://ftp.ncbi.nlm.nih.gov/genomes/all/GCA/900/482/575/GCA_900482575.1_17651_4_68	ftp://ftp.ncbi.nlm.nih.gov/genomes/all/GCF/900/482/575/GCF_900482575.1_17651_4_68	Escherichia coli	2015	United Kingdom	None	meat	Gallus gallus	None	United Kingdom	O33:H4	G	264686
547	ST001170139	GCF_900490115.1_17261_7_37_genomic.fna	ST117	GCF_900490115.1_17261_7_37	VREC0279	SAMEA3472090	PRJEB8774	GCA_900490115.1	Scaffold	5.2947	50.6	76	ftp://ftp.ncbi.nlm.nih.gov/genomes/all/GCA/900/490/115/GCA_900490115.1_17261_7_37	ftp://ftp.ncbi.nlm.nih.gov/genomes/all/GCF/900/490/115/GCF_900490115.1_17261_7_37	Escherichia coli	2014	United Kingdom	None	feces	Sus scrofa	None	United Kingdom	O183:H18	G	175546
548	ST001170140	GCF_900490165.1_17328_2_17_genomic.fna	ST117	GCF_900490165.1_17328_2_17	VREC0540	SAMEA3752379	PRJEB8774	GCA_900490165.1	Scaffold	5.25006	50.7	54	ftp://ftp.ncbi.nlm.nih.gov/genomes/all/GCA/900/490/165/GCA_900490165.1_17328_2_17	ftp://ftp.ncbi.nlm.nih.gov/genomes/all/GCF/900/490/165/GCF_900490165.1_17328_2_17	Escherichia coli	2015	United Kingdom	None	feces	Gallus gallus	None	United Kingdom	O180:H4	G	385312
549	ST001170142	GCF_900608365.1_ecoli027_genomic.fna	ST117	GCF_900608365.1_ecoli027	ecoli027	SAMEA4916121	PRJEB28660	GCA_900608365.1	Contig	5.09655	50.8	4	ftp://ftp.ncbi.nlm.nih.gov/genomes/all/GCA/900/608/365/GCA_900608365.1_ecoli027	ftp://ftp.ncbi.nlm.nih.gov/genomes/all/GCF/900/608/365/GCF_900608365.1_ecoli027	Escherichia coli	2017	Switzerland	None	hospital	Homo sapiens	None	Switzerland	O24:H4	G	4533367
550	ST001270001	GCF_000013305.1_ASM1330v1_genomic.fna	ST127	GCF_000013305.1_ASM1330v1	536	SAMN02604181	PRJNA16235	GCA_000013305.1	Complete	4.93892	50.5	1	ftp://ftp.ncbi.nlm.nih.gov/genomes/all/GCA/000/013/305/GCA_000013305.1_ASM1330v1	ftp://ftp.ncbi.nlm.nih.gov/genomes/all/GCF/000/013/305/GCF_000013305.1_ASM1330v1	None	None	None	None	None	None	None	Missing	O6:H31	B2	4938920
551	ST001270005	GCF_000351105.1_Esch_coli_KTE206_V1_genomic.fna	ST127	GCF_000351105.1_Esch_coli_KTE206_V1	KTE206	SAMN00974061	PRJNA163425	GCA_000351105.1	Scaffold	5.07934	50.4	8	ftp://ftp.ncbi.nlm.nih.gov/genomes/all/GCA/000/351/105/GCA_000351105.1_Esch_coli_KTE206_V1	ftp://ftp.ncbi.nlm.nih.gov/genomes/all/GCF/000/351/105/GCF_000351105.1_Esch_coli_KTE206_V1	None	2010	None	None	None	Homo sapiens	None	Missing	O6:H31	B2	640761
552	ST001270006	GCF_000352085.1_Esch_coli_KTE8_V1_genomic.fna	ST127	GCF_000352085.1_Esch_coli_KTE8_V1	KTE8	SAMN00847646	PRJNA157575	GCA_000352085.1	Scaffold	5.14772	50.5	9	ftp://ftp.ncbi.nlm.nih.gov/genomes/all/GCA/000/352/085/GCA_000352085.1_Esch_coli_KTE8_V1	ftp://ftp.ncbi.nlm.nih.gov/genomes/all/GCF/000/352/085/GCF_000352085.1_Esch_coli_KTE8_V1		None	None	None	None	None	None	Missing	O6:H31	B2	1279917
553	ST001270007	GCF_000456425.1_Esch_coli_HVH_28_4-0907367_V1_genomic.fna	ST127	GCF_000456425.1_Esch_coli_HVH_28_4-0907367_V1	HVH 28 (4-0907367)	SAMN01885691	PRJNA186061	GCA_000456425.1	Scaffold	5.32752	50.5	7	ftp://ftp.ncbi.nlm.nih.gov/genomes/all/GCA/000/456/425/GCA_000456425.1_Esch_coli_HVH_28_4-0907367_V1	ftp://ftp.ncbi.nlm.nih.gov/genomes/all/GCF/000/456/425/GCF_000456425.1_Esch_coli_HVH_28_4-0907367_V1	None	2003	Denmark	None	blood	Homo sapiens	UTI induced bacteremia	Denmark	O6:H31	B2	2841545
554	ST001270008	GCF_000456845.1_Esch_coli_HVH_56_4-2153033_V1_genomic.fna	ST127	GCF_000456845.1_Esch_coli_HVH_56_4-2153033_V1	HVH 56 (4-2153033)	SAMN01885715	PRJNA186088	GCA_000456845.1	Scaffold	5.01882	50.4	9	ftp://ftp.ncbi.nlm.nih.gov/genomes/all/GCA/000/456/845/GCA_000456845.1_Esch_coli_HVH_56_4-2153033_V1	ftp://ftp.ncbi.nlm.nih.gov/genomes/all/GCF/000/456/845/GCF_000456845.1_Esch_coli_HVH_56_4-2153033_V1	None	2003	Denmark	None	blood	Homo sapiens	UTI induced bacteremia	Denmark	O6:H31	B2	2727135
555	ST001270009	GCF_000457405.1_Esch_coli_HVH_100_4-2850729_V1_genomic.fna	ST127	GCF_000457405.1_Esch_coli_HVH_100_4-2850729_V1	HVH 100 (4-2850729)	SAMN01885748	PRJNA186121	GCA_000457405.1	Scaffold	5.2743	50.5	7	ftp://ftp.ncbi.nlm.nih.gov/genomes/all/GCA/000/457/405/GCA_000457405.1_Esch_coli_HVH_100_4-2850729_V1	ftp://ftp.ncbi.nlm.nih.gov/genomes/all/GCF/000/457/405/GCF_000457405.1_Esch_coli_HVH_100_4-2850729_V1	None	2003	Denmark	None	blood	Homo sapiens	UTI induced bacteremia	Denmark	O6:H31	U	1272598
556	ST001270010	GCF_000457575.1_Esch_coli_HVH_112_4-5987253_V1_genomic.fna	ST127	GCF_000457575.1_Esch_coli_HVH_112_4-5987253_V1	HVH 112 (4-5987253)	SAMN01885760	PRJNA186133	GCA_000457575.1	Scaffold	5.07966	50.5	17	ftp://ftp.ncbi.nlm.nih.gov/genomes/all/GCA/000/457/575/GCA_000457575.1_Esch_coli_HVH_112_4-5987253_V1	ftp://ftp.ncbi.nlm.nih.gov/genomes/all/GCF/000/457/575/GCF_000457575.1_Esch_coli_HVH_112_4-5987253_V1	None	2004	Denmark	None	blood	Homo sapiens	UTI induced bacteremia	Denmark	-:H31	B2	1255042
557	ST001270011	GCF_000458765.1_Esch_coli_HVH_185_4-2876639_V1_genomic.fna	ST127	GCF_000458765.1_Esch_coli_HVH_185_4-2876639_V1	HVH 185 (4-2876639)	SAMN01885824	PRJNA186211	GCA_000458765.1	Scaffold	5.21363	50.3	11	ftp://ftp.ncbi.nlm.nih.gov/genomes/all/GCA/000/458/765/GCA_000458765.1_Esch_coli_HVH_185_4-2876639_V1	ftp://ftp.ncbi.nlm.nih.gov/genomes/all/GCF/000/458/765/GCF_000458765.1_Esch_coli_HVH_185_4-2876639_V1	None	2003	Denmark	None	blood	Homo sapiens	UTI induced bacteremia	Denmark	O6:H31	B2	1579288
558	ST001270012	GCF_000459615.1_Esch_coli_KOEGE_30_63a_V1_genomic.fna	ST127	GCF_000459615.1_Esch_coli_KOEGE_30_63a_V1	KOEGE 30 (63a)	SAMN01885868	PRJNA186258	GCA_000459615.1	Scaffold	5.2088	50.4	12	ftp://ftp.ncbi.nlm.nih.gov/genomes/all/GCA/000/459/615/GCA_000459615.1_Esch_coli_KOEGE_30_63a_V1	ftp://ftp.ncbi.nlm.nih.gov/genomes/all/GCF/000/459/615/GCF_000459615.1_Esch_coli_KOEGE_30_63a_V1	None	2006	Denmark	None	urine	Homo sapiens	UTI induced bacteremia	Denmark	O6:H31	B2	1275537
559	ST001270013	GCF_000459755.1_Esch_coli_KOEGE_58_171a_V1_genomic.fna	ST127	GCF_000459755.1_Esch_coli_KOEGE_58_171a_V1	KOEGE 58 (171a)	SAMN01885875	PRJNA186265	GCA_000459755.1	Scaffold	5.11415	50.4	15	ftp://ftp.ncbi.nlm.nih.gov/genomes/all/GCA/000/459/755/GCA_000459755.1_Esch_coli_KOEGE_58_171a_V1	ftp://ftp.ncbi.nlm.nih.gov/genomes/all/GCF/000/459/755/GCF_000459755.1_Esch_coli_KOEGE_58_171a_V1	None	2006	Denmark	None	urine	Homo sapiens	UTI induced bacteremia	Denmark	O6:H31	B2	1259413
560	ST001270014	GCF_000459835.1_Esch_coli_KOEGE_70_185a_V1_genomic.fna	ST127	GCF_000459835.1_Esch_coli_KOEGE_70_185a_V1	KOEGE 70 (185a)	SAMN01885879	PRJNA186269	GCA_000459835.1	Scaffold	5.19681	50.5	15	ftp://ftp.ncbi.nlm.nih.gov/genomes/all/GCA/000/459/835/GCA_000459835.1_Esch_coli_KOEGE_70_185a_V1	ftp://ftp.ncbi.nlm.nih.gov/genomes/all/GCF/000/459/835/GCF_000459835.1_Esch_coli_KOEGE_70_185a_V1	None	2006	Denmark	None	urine	Homo sapiens	UTI induced bacteremia	Denmark	O6:H31	B2	542628
561	ST001270015	GCF_000459975.1_Esch_coli_UMEA_3022-1_V1_genomic.fna	ST127	GCF_000459975.1_Esch_coli_UMEA_3022-1_V1	UMEA 3022-1	SAMN01885886	PRJNA186276	GCA_000459975.1	Scaffold	5.08441	50.4	10	ftp://ftp.ncbi.nlm.nih.gov/genomes/all/GCA/000/459/975/GCA_000459975.1_Esch_coli_UMEA_3022-1_V1	ftp://ftp.ncbi.nlm.nih.gov/genomes/all/GCF/000/459/975/GCF_000459975.1_Esch_coli_UMEA_3022-1_V1	None	1995	Sweden	None	urine	Homo sapiens	UTI induced bacteremia	Sweden	O6:H31	B2	1902837
562	ST001270016	GCF_000460135.1_Esch_coli_UMEA_3097-1_V1_genomic.fna	ST127	GCF_000460135.1_Esch_coli_UMEA_3097-1_V1	UMEA 3097-1	SAMN01885894	PRJNA186284	GCA_000460135.1	Scaffold	5.23075	50.5	8	ftp://ftp.ncbi.nlm.nih.gov/genomes/all/GCA/000/460/135/GCA_000460135.1_Esch_coli_UMEA_3097-1_V1	ftp://ftp.ncbi.nlm.nih.gov/genomes/all/GCF/000/460/135/GCF_000460135.1_Esch_coli_UMEA_3097-1_V1	None	1995	Sweden	None	urine	Homo sapiens	UTI induced bacteremia	Sweden	O6:H31	B2	3036210
563	ST001270017	GCF_000460175.1_Esch_coli_UMEA_3113-1_V1_genomic.fna	ST127	GCF_000460175.1_Esch_coli_UMEA_3113-1_V1	UMEA 3113-1	SAMN01885896	PRJNA186286	GCA_000460175.1	Scaffold	5.13255	50.5	13	ftp://ftp.ncbi.nlm.nih.gov/genomes/all/GCA/000/460/175/GCA_000460175.1_Esch_coli_UMEA_3113-1_V1	ftp://ftp.ncbi.nlm.nih.gov/genomes/all/GCF/000/460/175/GCF_000460175.1_Esch_coli_UMEA_3113-1_V1	None	1996	Sweden	None	urine	Homo sapiens	UTI induced bacteremia	Sweden	O6:H31	B2	895117
564	ST001270018	GCF_000460895.1_Esch_coli_UMEA_3217-1_V1_genomic.fna	ST127	GCF_000460895.1_Esch_coli_UMEA_3217-1_V1	UMEA 3217-1	SAMN01885933	PRJNA186323	GCA_000460895.1	Scaffold	5.05304	50.5	7	ftp://ftp.ncbi.nlm.nih.gov/genomes/all/GCA/000/460/895/GCA_000460895.1_Esch_coli_UMEA_3217-1_V1	ftp://ftp.ncbi.nlm.nih.gov/genomes/all/GCF/000/460/895/GCF_000460895.1_Esch_coli_UMEA_3217-1_V1	None	1995	Sweden	None	urine	Homo sapiens	UTI induced bacteremia	Sweden	O6:H31	B2	2818578
565	ST001270019	GCF_000461295.1_Esch_coli_UMEA_3341-1_V1_genomic.fna	ST127	GCF_000461295.1_Esch_coli_UMEA_3341-1_V1	UMEA 3341-1	SAMN01885957	PRJNA186348	GCA_000461295.1	Scaffold	5.07385	50.6	12	ftp://ftp.ncbi.nlm.nih.gov/genomes/all/GCA/000/461/295/GCA_000461295.1_Esch_coli_UMEA_3341-1_V1	ftp://ftp.ncbi.nlm.nih.gov/genomes/all/GCF/000/461/295/GCF_000461295.1_Esch_coli_UMEA_3341-1_V1	None	1996	Sweden	None	urine	Homo sapiens	UTI induced bacteremia	Sweden	O6:H31	B2	2554654
566	ST001270020	GCF_000461375.1_Esch_coli_UMEA_3585-1_V1_genomic.fna	ST127	GCF_000461375.1_Esch_coli_UMEA_3585-1_V1	UMEA 3585-1	SAMN01885964	PRJNA186355	GCA_000461375.1	Scaffold	5.24423	50.5	5	ftp://ftp.ncbi.nlm.nih.gov/genomes/all/GCA/000/461/375/GCA_000461375.1_Esch_coli_UMEA_3585-1_V1	ftp://ftp.ncbi.nlm.nih.gov/genomes/all/GCF/000/461/375/GCF_000461375.1_Esch_coli_UMEA_3585-1_V1	None	1996	Sweden	None	urine	Homo sapiens	UTI induced bacteremia	Sweden	O6:H31	B2	2817830
567	ST001270021	GCF_000461435.1_Esch_coli_UMEA_3617-1_V1_genomic.fna	ST127	GCF_000461435.1_Esch_coli_UMEA_3617-1_V1	UMEA 3617-1	SAMN01885967	PRJNA186358	GCA_000461435.1	Scaffold	5.19768	50.5	22	ftp://ftp.ncbi.nlm.nih.gov/genomes/all/GCA/000/461/435/GCA_000461435.1_Esch_coli_UMEA_3617-1_V1	ftp://ftp.ncbi.nlm.nih.gov/genomes/all/GCF/000/461/435/GCF_000461435.1_Esch_coli_UMEA_3617-1_V1	None	1996	Sweden	None	urine	Homo sapiens	UTI induced bacteremia	Sweden	O6:H31	B2	528873
568	ST001270022	GCF_000488075.1_Esch_coli_UMEA_3426-1_V1_genomic.fna	ST127	GCF_000488075.1_Esch_coli_UMEA_3426-1_V1	UMEA 3426-1	SAMN01885961	PRJNA186352	GCA_000488075.1	Scaffold	5.15622	50.4	12	ftp://ftp.ncbi.nlm.nih.gov/genomes/all/GCA/000/488/075/GCA_000488075.1_Esch_coli_UMEA_3426-1_V1	ftp://ftp.ncbi.nlm.nih.gov/genomes/all/GCF/000/488/075/GCF_000488075.1_Esch_coli_UMEA_3426-1_V1	None	1997	Sweden	None	urine	Homo sapiens	UTI induced bacteremia	Sweden	O6:H31	B2	1303639
569	ST001270023	GCF_000488095.1_Esch_coli_UMEA_3290-1_V1_genomic.fna	ST127	GCF_000488095.1_Esch_coli_UMEA_3290-1_V1	UMEA 3290-1	SAMN01885946	PRJNA186337	GCA_000488095.1	Scaffold	5.07592	50.5	7	ftp://ftp.ncbi.nlm.nih.gov/genomes/all/GCA/000/488/095/GCA_000488095.1_Esch_coli_UMEA_3290-1_V1	ftp://ftp.ncbi.nlm.nih.gov/genomes/all/GCF/000/488/095/GCF_000488095.1_Esch_coli_UMEA_3290-1_V1	None	1995	Sweden	None	urine	Homo sapiens	UTI induced bacteremia	Sweden	O6:H31	B2	1582393
570	ST001270038	GCF_000780735.1_ASM78073v1_genomic.fna	ST127	GCF_000780735.1_ASM78073v1	upec-140	SAMN02801954	PRJNA248737	GCA_000780735.1	Scaffold	5.12979	50.4	72	ftp://ftp.ncbi.nlm.nih.gov/genomes/all/GCA/000/780/735/GCA_000780735.1_ASM78073v1	ftp://ftp.ncbi.nlm.nih.gov/genomes/all/GCF/000/780/735/GCF_000780735.1_ASM78073v1	Escherichia coli	2011	USA: WA	None	patient with urinary tract infection	Homo sapiens	urinary tract infection	USA	O6:H31	B2	263806
571	ST001270046	GCF_001675145.1_ASM167514v1_genomic.fna	ST127	GCF_001675145.1_ASM167514v1	ECONIH2	SAMN03455931	PRJNA279612	GCA_001675145.1	Complete	5.33188	50.4894	3	ftp://ftp.ncbi.nlm.nih.gov/genomes/all/GCA/001/675/145/GCA_001675145.1_ASM167514v1	ftp://ftp.ncbi.nlm.nih.gov/genomes/all/GCF/001/675/145/GCF_001675145.1_ASM167514v1	Escherichia coli	2014	USA	not collected	None	None	None	USA	O6:H31	B2	5116831
572	ST001270047	GCF_001683435.1_ASM168343v1_genomic.fna	ST127	GCF_001683435.1_ASM168343v1	K-15KW01	SAMN05291917	PRJNA326753	GCA_001683435.1	Complete	5.15464	50.4	1	ftp://ftp.ncbi.nlm.nih.gov/genomes/all/GCA/001/683/435/GCA_001683435.1_ASM168343v1	ftp://ftp.ncbi.nlm.nih.gov/genomes/all/GCF/001/683/435/GCF_001683435.1_ASM168343v1	Escherichia coli	2015-01-15	Switzerland	None	None	Homo sapiens	None	Switzerland	O6:H31	B2	5154641
573	ST001270049	GCF_002152275.1_ASM215227v1_genomic.fna	ST127	GCF_002152275.1_ASM215227v1	UCI121	SAMN04521871	PRJNA271899	GCA_002152275.1	Scaffold	5.97033	51	56	ftp://ftp.ncbi.nlm.nih.gov/genomes/all/GCA/002/152/275/GCA_002152275.1_ASM215227v1	ftp://ftp.ncbi.nlm.nih.gov/genomes/all/GCF/002/152/275/GCF_002152275.1_ASM215227v1	Escherichia coli	2015	USA: Massachusetts, Boston	None	missing	Homo sapiens	missing	USA	-:H31	B2	658152
574	ST001270058	GCF_002244295.1_ASM224429v1_genomic.fna	ST127	GCF_002244295.1_ASM224429v1	272-3695	SAMN03262753	PRJNA269984	GCA_002244295.1	Scaffold	5.12222	50.5	14	ftp://ftp.ncbi.nlm.nih.gov/genomes/all/GCA/002/244/295/GCA_002244295.1_ASM224429v1	ftp://ftp.ncbi.nlm.nih.gov/genomes/all/GCF/002/244/295/GCF_002244295.1_ASM224429v1	Escherichia coli	missing	USA: Seattle	None	urine	missing	missing	USA	O6:H31	B2	2934111
575	ST001270059	GCF_002245015.1_ASM224501v1_genomic.fna	ST127	GCF_002245015.1_ASM224501v1	210-2673	SAMN03262792	PRJNA269984	GCA_002245015.1	Scaffold	5.1154	50.6	16	ftp://ftp.ncbi.nlm.nih.gov/genomes/all/GCA/002/245/015/GCA_002245015.1_ASM224501v1	ftp://ftp.ncbi.nlm.nih.gov/genomes/all/GCF/002/245/015/GCF_002245015.1_ASM224501v1	Escherichia coli	missing	USA: Seattle	None	urine	missing	missing	USA	O6:H31	B2	1164367
576	ST001270060	GCF_002245175.1_ASM224517v1_genomic.fna	ST127	GCF_002245175.1_ASM224517v1	272-3565	SAMN03262752	PRJNA269984	GCA_002245175.1	Scaffold	5.1694	50.5	11	ftp://ftp.ncbi.nlm.nih.gov/genomes/all/GCA/002/245/175/GCA_002245175.1_ASM224517v1	ftp://ftp.ncbi.nlm.nih.gov/genomes/all/GCF/002/245/175/GCF_002245175.1_ASM224517v1	Escherichia coli	missing	USA: Seattle	None	urine	missing	missing	USA	O6:H31	B2	2794979
577	ST001270061	GCF_002310575.1_ASM231057v1_genomic.fna	ST127	GCF_002310575.1_ASM231057v1	317	SAMN07618128	PRJNA402083	GCA_002310575.1	Complete	5.13591	50.5611	2	ftp://ftp.ncbi.nlm.nih.gov/genomes/all/GCA/002/310/575/GCA_002310575.1_ASM231057v1	ftp://ftp.ncbi.nlm.nih.gov/genomes/all/GCF/002/310/575/GCF_002310575.1_ASM231057v1	Escherichia coli	2002	United Kingdom: Scotland, Edinburgh	None	missing	canine	None	United Kingdom	O6:H31	B2	5035905
578	ST001270063	GCF_002517245.1_ASM251724v1_genomic.fna	ST127	GCF_002517245.1_ASM251724v1	MOD1-EC5295	SAMN06555278	PRJNA230969	GCA_002517245.1	Contig	4.58478	50.7	39	ftp://ftp.ncbi.nlm.nih.gov/genomes/all/GCA/002/517/245/GCA_002517245.1_ASM251724v1	ftp://ftp.ncbi.nlm.nih.gov/genomes/all/GCF/002/517/245/GCF_002517245.1_ASM251724v1	Escherichia coli	15-Aug-2001	USA: CA	None	intestine	Nanger dama	missing	USA	O75:H31	B2	335753
579	ST001270069	GCF_002548255.1_ASM254825v1_genomic.fna	ST127	GCF_002548255.1_ASM254825v1	MOD1-EC5861	SAMN05468049	PRJNA230969	GCA_002548255.1	Contig	4.79879	50.5	61	ftp://ftp.ncbi.nlm.nih.gov/genomes/all/GCA/002/548/255/GCA_002548255.1_ASM254825v1	ftp://ftp.ncbi.nlm.nih.gov/genomes/all/GCF/002/548/255/GCF_002548255.1_ASM254825v1	Escherichia coli	1984-10-11	USA:PA	None	Abcess	Ailuropoda melanoleuca	missing	USA	O6:H31	B2	344448
580	ST001270070	GCF_002763515.2_ASM276351v3_genomic.fna	ST127	GCF_002763515.2_ASM276351v3	BH100 substr. MG2014	SAMN07210972	PRJNA389912	GCA_002763515.3	Complete	5.19446	50.4389	3	ftp://ftp.ncbi.nlm.nih.gov/genomes/all/GCA/002/763/515/GCA_002763515.3_ASM276351v3	ftp://ftp.ncbi.nlm.nih.gov/genomes/all/GCF/002/763/515/GCF_002763515.2_ASM276351v3	Escherichia coli	1974	Brazil: Belo Horizonte	None	urine	Homo sapiens	Urinary tract infection	Brazil	O6:H31	B2	5072943
581	ST001270071	GCF_002810025.1_ASM281002v1_genomic.fna	ST127	GCF_002810025.1_ASM281002v1	K56-16	SAMN08095533	PRJNA419689	GCA_002810025.1	Scaffold	4.99223	50.5	63	ftp://ftp.ncbi.nlm.nih.gov/genomes/all/GCA/002/810/025/GCA_002810025.1_ASM281002v1	ftp://ftp.ncbi.nlm.nih.gov/genomes/all/GCF/002/810/025/GCF_002810025.1_ASM281002v1	Escherichia coli	2000	Portugal	None	urine	Homo sapiens	None	Portugal	O6:H31	B2	478038
582	ST001270072	GCF_002859105.1_ASM285910v1_genomic.fna	ST127	GCF_002859105.1_ASM285910v1	BH100 substr. MG2017	SAMN08117235	PRJNA389912	GCA_002859105.1	Complete	5.27094	50.4772	3	ftp://ftp.ncbi.nlm.nih.gov/genomes/all/GCA/002/859/105/GCA_002859105.1_ASM285910v1	ftp://ftp.ncbi.nlm.nih.gov/genomes/all/GCF/002/859/105/GCF_002859105.1_ASM285910v1	Escherichia coli	1974	Brazil: Belo Horizonte	None	urine	Homo sapiens	Urinary tract infection	Brazil	O6:H31	B2	5131212
583	ST001270073	GCF_002861205.1_ASM286120v1_genomic.fna	ST127	GCF_002861205.1_ASM286120v1	UMB0727	SAMN08193665	PRJNA316969	GCA_002861205.1	Scaffold	5.12489	50.5	32	ftp://ftp.ncbi.nlm.nih.gov/genomes/all/GCA/002/861/205/GCA_002861205.1_ASM286120v1	ftp://ftp.ncbi.nlm.nih.gov/genomes/all/GCF/002/861/205/GCF_002861205.1_ASM286120v1	Escherichia coli	2015	USA: Maywood, IL	not applicable	None	Homo sapiens	None	USA	O6:H31	B2	523502
584	ST001270074	GCF_002861225.1_ASM286122v1_genomic.fna	ST127	GCF_002861225.1_ASM286122v1	UMB0901	SAMN08193664	PRJNA316969	GCA_002861225.1	Contig	5.14882	50.5	31	ftp://ftp.ncbi.nlm.nih.gov/genomes/all/GCA/002/861/225/GCA_002861225.1_ASM286122v1	ftp://ftp.ncbi.nlm.nih.gov/genomes/all/GCF/002/861/225/GCF_002861225.1_ASM286122v1	Escherichia coli	2015	USA: Maywood, IL	not applicable	None	Homo sapiens	None	USA	O6:H31	B2	478576
585	ST001270075	GCF_002887715.1_ASM288771v1_genomic.fna	ST127	GCF_002887715.1_ASM288771v1	BH100L substr. MG2017	SAMN08118424	PRJNA389912	GCA_002887715.1	Complete	5.03321	50.5	1	ftp://ftp.ncbi.nlm.nih.gov/genomes/all/GCA/002/887/715/GCA_002887715.1_ASM288771v1	ftp://ftp.ncbi.nlm.nih.gov/genomes/all/GCF/002/887/715/GCF_002887715.1_ASM288771v1	Escherichia coli	1974	Brazil: Belo Horizonte	None	urine	Homo sapiens	Urinary tract infection	Brazil	O6:H31	B2	5033214
586	ST001270076	GCF_002895365.1_ASM289536v1_genomic.fna	ST127	GCF_002895365.1_ASM289536v1	Ec37	SAMN05255584	PRJNA325878	GCA_002895365.1	Contig	5.08599	50.4	54	ftp://ftp.ncbi.nlm.nih.gov/genomes/all/GCA/002/895/365/GCA_002895365.1_ASM289536v1	ftp://ftp.ncbi.nlm.nih.gov/genomes/all/GCF/002/895/365/GCF_002895365.1_ASM289536v1	Escherichia coli	2012	Denmark	None	hospital	Homo sapiens	UTI	Denmark	O6:H31	B2	287512
587	ST001270077	GCF_002900305.1_ASM290030v1_genomic.fna	ST127	GCF_002900305.1_ASM290030v1	BH100N substr. MG2017	SAMN08272629	PRJNA389912	GCA_002900305.1	Complete	5.11603	50.4	1	ftp://ftp.ncbi.nlm.nih.gov/genomes/all/GCA/002/900/305/GCA_002900305.1_ASM290030v1	ftp://ftp.ncbi.nlm.nih.gov/genomes/all/GCF/002/900/305/GCF_002900305.1_ASM290030v1	Escherichia coli	1974	Brazil: Belo Horizonte	None	urine	Homo sapiens	Urinary tract infection	Brazil	-:H31	B2	5116034
588	ST001270078	GCF_002951675.1_ASM295167v1_genomic.fna	ST127	GCF_002951675.1_ASM295167v1	Combat2C1	SAMN06219546	PRJNA361032	GCA_002951675.1	Complete	5.27348	50.5271	2	ftp://ftp.ncbi.nlm.nih.gov/genomes/all/GCA/002/951/675/GCA_002951675.1_ASM295167v1	ftp://ftp.ncbi.nlm.nih.gov/genomes/all/GCF/002/951/675/GCF_002951675.1_ASM295167v1	Escherichia coli	Jul-2004	Hong Kong	None	urine	Homo sapiens	Urinary infection	Hong Kong	O6:H31	B2	5202049
589	ST001270081	GCF_003885035.1_ASM388503v1_genomic.fna	ST127	GCF_003885035.1_ASM388503v1	UMB6890	SAMN09665228	PRJNA316969	GCA_003885035.1	Contig	5.10079	50.4	45	ftp://ftp.ncbi.nlm.nih.gov/genomes/all/GCA/003/885/035/GCA_003885035.1_ASM388503v1	ftp://ftp.ncbi.nlm.nih.gov/genomes/all/GCF/003/885/035/GCF_003885035.1_ASM388503v1	Escherichia coli	not applicable	USA: Maywood, IL	not applicable	urine	Homo sapiens	None	USA	-:H31	B2	370469
590	ST001270082	GCF_003885095.1_ASM388509v1_genomic.fna	ST127	GCF_003885095.1_ASM388509v1	UMB3643	SAMN10411421	PRJNA316969	GCA_003885095.1	Scaffold	5.2847	50.4	54	ftp://ftp.ncbi.nlm.nih.gov/genomes/all/GCA/003/885/095/GCA_003885095.1_ASM388509v1	ftp://ftp.ncbi.nlm.nih.gov/genomes/all/GCF/003/885/095/GCF_003885095.1_ASM388509v1	Escherichia coli	not applicable	USA: Maywood, IL	not applicable	urine	Homo sapiens	None	USA	O6:H31	B2	335376
591	ST001270083	GCF_003885255.1_ASM388525v1_genomic.fna	ST127	GCF_003885255.1_ASM388525v1	UMB6655	SAMN09665225	PRJNA316969	GCA_003885255.1	Contig	5.11995	50.4	43	ftp://ftp.ncbi.nlm.nih.gov/genomes/all/GCA/003/885/255/GCA_003885255.1_ASM388525v1	ftp://ftp.ncbi.nlm.nih.gov/genomes/all/GCF/003/885/255/GCF_003885255.1_ASM388525v1	Escherichia coli	not applicable	USA: Maywood, IL	not applicable	urine	Homo sapiens	None	USA	O75:H31	B2	422002
592	ST001270084	GCF_003886015.1_ASM388601v1_genomic.fna	ST127	GCF_003886015.1_ASM388601v1	UMB5814	SAMN09665212	PRJNA316969	GCA_003886015.1	Contig	4.98583	50.4	41	ftp://ftp.ncbi.nlm.nih.gov/genomes/all/GCA/003/886/015/GCA_003886015.1_ASM388601v1	ftp://ftp.ncbi.nlm.nih.gov/genomes/all/GCF/003/886/015/GCF_003886015.1_ASM388601v1	Escherichia coli	not applicable	USA: Maywood, IL	not applicable	urine	Homo sapiens	None	USA	O6:H31	B2	388270
593	ST001270085	GCF_003886105.1_ASM388610v1_genomic.fna	ST127	GCF_003886105.1_ASM388610v1	UMB1526	SAMN09665202	PRJNA316969	GCA_003886105.1	Contig	4.98529	50.4	54	ftp://ftp.ncbi.nlm.nih.gov/genomes/all/GCA/003/886/105/GCA_003886105.1_ASM388610v1	ftp://ftp.ncbi.nlm.nih.gov/genomes/all/GCF/003/886/105/GCF_003886105.1_ASM388610v1	Escherichia coli	not applicable	USA: Maywood, IL	not applicable	urine	Homo sapiens	None	USA	O6:H31	B2	283649
594	ST001270086	GCF_003886385.1_ASM388638v1_genomic.fna	ST127	GCF_003886385.1_ASM388638v1	UMB1220	SAMN09665184	PRJNA316969	GCA_003886385.1	Contig	5.00394	50.5	59	ftp://ftp.ncbi.nlm.nih.gov/genomes/all/GCA/003/886/385/GCA_003886385.1_ASM388638v1	ftp://ftp.ncbi.nlm.nih.gov/genomes/all/GCF/003/886/385/GCF_003886385.1_ASM388638v1	Escherichia coli	not applicable	USA: Maywood, IL	not applicable	urine	Homo sapiens	None	USA	O6:H31	B2	262715
595	ST001270090	GCF_004568765.1_ASM456876v1_genomic.fna	ST127	GCF_004568765.1_ASM456876v1	URMC_147	SAMN10625633	PRJNA510429	GCA_004568765.1	Contig	5.01147	50.5	63	ftp://ftp.ncbi.nlm.nih.gov/genomes/all/GCA/004/568/765/GCA_004568765.1_ASM456876v1	ftp://ftp.ncbi.nlm.nih.gov/genomes/all/GCF/004/568/765/GCF_004568765.1_ASM456876v1	Escherichia coli	2018	USA: Rochester, NY	None	urine	Homo sapiens	urinary tract infection	USA	O6:H31	B2	271642
596	ST001270091	GCF_004569075.1_ASM456907v1_genomic.fna	ST127	GCF_004569075.1_ASM456907v1	URMC_140	SAMN10625626	PRJNA510429	GCA_004569075.1	Contig	4.93159	50.5	59	ftp://ftp.ncbi.nlm.nih.gov/genomes/all/GCA/004/569/075/GCA_004569075.1_ASM456907v1	ftp://ftp.ncbi.nlm.nih.gov/genomes/all/GCF/004/569/075/GCF_004569075.1_ASM456907v1	Escherichia coli	2018	USA: Rochester, NY	None	urine	Homo sapiens	urinary tract infection	USA	O6:H31	B2	278976
597	ST001270100	GCF_009361985.1_ASM936198v1_genomic.fna	ST127	GCF_009361985.1_ASM936198v1	WU1157	SAMN12511555	PRJNA559011	GCA_009361985.1	Contig	4.90099	50.5	51	ftp://ftp.ncbi.nlm.nih.gov/genomes/all/GCA/009/361/985/GCA_009361985.1_ASM936198v1	ftp://ftp.ncbi.nlm.nih.gov/genomes/all/GCF/009/361/985/GCF_009361985.1_ASM936198v1	Escherichia coli		Canada: Alberta	None	wastewater	None	None	Canada	O6:H31	B2	190599
598	ST001270102	GCF_013004045.1_ASM1300404v1_genomic.fna	ST127	GCF_013004045.1_ASM1300404v1	HB37	SAMN14785846	PRJNA629661	GCA_013004045.1	Complete	5.53908	50.3335	4	ftp://ftp.ncbi.nlm.nih.gov/genomes/all/GCA/013/004/045/GCA_013004045.1_ASM1300404v1	ftp://ftp.ncbi.nlm.nih.gov/genomes/all/GCF/013/004/045/GCF_013004045.1_ASM1300404v1	Escherichia coli	May-2017	China: Zhengzhou	None	None	chicken	None	China	O6:H31	B2	5307814
599	ST001270109	GCF_014982585.1_ASM1498258v1_genomic.fna	ST127	GCF_014982585.1_ASM1498258v1	HD11	SAMN16427137	PRJNA668898	GCA_014982585.1	Contig	5.05514	50.4	63	ftp://ftp.ncbi.nlm.nih.gov/genomes/all/GCA/014/982/585/GCA_014982585.1_ASM1498258v1	ftp://ftp.ncbi.nlm.nih.gov/genomes/all/GCF/014/982/585/GCF_014982585.1_ASM1498258v1	Escherichia coli	01-Jan-2019	Spain	None	stool	Homo sapiens	None	Spain	O6:H31	B2	184518
600	ST001310003	GCF_000285655.3_EC958.v1_genomic.fna	ST131	GCF_000285655.3_EC958.v1	EC958	SAMEA2272019	PRJEA61443	GCA_000285655.3	Complete	5.24945	50.8431	3	ftp://ftp.ncbi.nlm.nih.gov/genomes/all/GCA/000/285/655/GCA_000285655.3_EC958.v1	ftp://ftp.ncbi.nlm.nih.gov/genomes/all/GCF/000/285/655/GCF_000285655.3_EC958.v1	Escherichia coli O25b:H4-ST131	None	None	None	None	None	None	Missing	O25:H4	B2	5109767
601	ST001310034	GCF_000493755.1_ASM49375v1_genomic.fna	ST131	GCF_000493755.1_ASM49375v1	JJ1886	SAMN02603887	PRJNA218163	GCA_000493755.1	Complete	5.30828	50.7667	6	ftp://ftp.ncbi.nlm.nih.gov/genomes/all/GCA/000/493/755/GCA_000493755.1_ASM49375v1	ftp://ftp.ncbi.nlm.nih.gov/genomes/all/GCF/000/493/755/GCF_000493755.1_ASM49375v1	None	None	None	None	None	None	None	Missing	O25:H4	B2	5129938
602	ST001310108	GCF_000931565.1_ASM93156v1_genomic.fna	ST131	GCF_000931565.1_ASM93156v1	MNCRE44	SAMN03287565	PRJNA272863	GCA_000931565.1	Complete	5.29227	50.786	7	ftp://ftp.ncbi.nlm.nih.gov/genomes/all/GCA/000/931/565/GCA_000931565.1_ASM93156v1	ftp://ftp.ncbi.nlm.nih.gov/genomes/all/GCF/000/931/565/GCF_000931565.1_ASM93156v1	Escherichia coli	Apr-2012	USA: Minnesota	None	sputum	Homo sapiens	sepsis	USA	O25:H4	B2	5010884
603	ST001310125	GCF_001469815.1_ASM146981v1_genomic.fna	ST131	GCF_001469815.1_ASM146981v1	uk_P46212	SAMN04159541	PRJNA297860	GCA_001469815.1	Complete	5.25041	50.8548	2	ftp://ftp.ncbi.nlm.nih.gov/genomes/all/GCA/001/469/815/GCA_001469815.1_ASM146981v1	ftp://ftp.ncbi.nlm.nih.gov/genomes/all/GCF/001/469/815/GCF_001469815.1_ASM146981v1	Escherichia coli	2005-01-01	United Kingdom	None	urine	Homo sapiens	Escherichia coli [E. coli] as the cause of diseases classified elsewhere	United Kingdom	O25:H4	B2	5106662
604	ST001310127	GCF_001513615.1_ASM151361v1_genomic.fna	ST131	GCF_001513615.1_ASM151361v1	CD306	SAMN04381845	PRJNA307507	GCA_001513615.1	Complete	5.21904	50.8584	2	ftp://ftp.ncbi.nlm.nih.gov/genomes/all/GCA/001/513/615/GCA_001513615.1_ASM151361v1	ftp://ftp.ncbi.nlm.nih.gov/genomes/all/GCF/001/513/615/GCF_001513615.1_ASM151361v1	Escherichia coli	2002	USA: New York	None	unknown	cat	unknown	USA	O25:H4	B2	5073822
605	ST001310128	GCF_001513635.1_ASM151363v1_genomic.fna	ST131	GCF_001513635.1_ASM151363v1	JJ2434	SAMN04381854	PRJNA307507	GCA_001513635.1	Complete	5.3171	50.8416	3	ftp://ftp.ncbi.nlm.nih.gov/genomes/all/GCA/001/513/635/GCA_001513635.1_ASM151363v1	ftp://ftp.ncbi.nlm.nih.gov/genomes/all/GCF/001/513/635/GCF_001513635.1_ASM151363v1	Escherichia coli	2008	USA: Minneapolis	None	unknown	Homo sapiens	unknown	USA	O25:H4	B2	5128614
606	ST001310169	GCF_001566615.1_ASM156661v1_genomic.fna	ST131	GCF_001566615.1_ASM156661v1	SaT040	SAMN04381849	PRJNA307507	GCA_001566615.1	Complete	5.17604	50.6088	2	ftp://ftp.ncbi.nlm.nih.gov/genomes/all/GCA/001/566/615/GCA_001566615.1_ASM156661v1	ftp://ftp.ncbi.nlm.nih.gov/genomes/all/GCF/001/566/615/GCF_001566615.1_ASM156661v1	Escherichia coli	2007	USA: Burlington	None	unknown	Homo sapiens	unknown	USA	O25:H4	B2	5061821
607	ST001310170	GCF_001566635.1_ASM156663v1_genomic.fna	ST131	GCF_001566635.1_ASM156663v1	G749	SAMN04381851	PRJNA307507	GCA_001566635.1	Complete	5.21997	50.575	4	ftp://ftp.ncbi.nlm.nih.gov/genomes/all/GCA/001/566/635/GCA_001566635.1_ASM156663v1	ftp://ftp.ncbi.nlm.nih.gov/genomes/all/GCF/001/566/635/GCF_001566635.1_ASM156663v1	Escherichia coli	2010	USA: Seattle	None	unknown	Homo sapiens	unknown	USA	O25:H4	B2	4897758
608	ST001310172	GCF_001566675.1_ASM156667v1_genomic.fna	ST131	GCF_001566675.1_ASM156667v1	ZH193	SAMN04381846	PRJNA307507	GCA_001566675.1	Complete	5.25638	50.9077	2	ftp://ftp.ncbi.nlm.nih.gov/genomes/all/GCA/001/566/675/GCA_001566675.1_ASM156667v1	ftp://ftp.ncbi.nlm.nih.gov/genomes/all/GCF/001/566/675/GCF_001566675.1_ASM156667v1	Escherichia coli	2004	unknown	None	unknown	Homo sapiens	unknown	Missing	O25:H4	B2	5046610
609	ST001310173	GCF_001577325.1_ASM157732v1_genomic.fna	ST131	GCF_001577325.1_ASM157732v1	ZH063	SAMN04381853	PRJNA307507	GCA_001577325.1	Complete	5.19705	50.718	3	ftp://ftp.ncbi.nlm.nih.gov/genomes/all/GCA/001/577/325/GCA_001577325.1_ASM157732v1	ftp://ftp.ncbi.nlm.nih.gov/genomes/all/GCF/001/577/325/GCF_001577325.1_ASM157732v1	Escherichia coli	2002	Canada: Winnipeg	None	unknown	Homo sapiens	unknown	Canada	O25:H4	B2	5033359
610	ST001310174	GCF_001593565.1_ASM159356v1_genomic.fna	ST131	GCF_001593565.1_ASM159356v1	JJ1887	SAMN04481707	PRJNA311313	GCA_001593565.1	Complete	5.33152	50.8177	6	ftp://ftp.ncbi.nlm.nih.gov/genomes/all/GCA/001/593/565/GCA_001593565.1_ASM159356v1	ftp://ftp.ncbi.nlm.nih.gov/genomes/all/GCF/001/593/565/GCF_001593565.1_ASM159356v1	Escherichia coli JJ1887	2007	USA	None	not collected	Homo sapiens	D014552	USA	O25:H4	B2	5081061
611	ST001310177	GCF_001617565.1_ASM161756v1_genomic.fna	ST131	GCF_001617565.1_ASM161756v1	Ecol_732	SAMN04621897	PRJNA316786	GCA_001617565.1	Complete	5.41829	50.9191	7	ftp://ftp.ncbi.nlm.nih.gov/genomes/all/GCA/001/617/565/GCA_001617565.1_ASM161756v1	ftp://ftp.ncbi.nlm.nih.gov/genomes/all/GCF/001/617/565/GCF_001617565.1_ASM161756v1	Escherichia coli	2012	Thailand: Bangkok	None	missing	Homo sapiens	missing	Thailand	O25:H4	B2	5009900
612	ST001310179	GCF_001618345.2_ASM161834v2_genomic.fna	ST131	GCF_001618345.2_ASM161834v2	Ecol_745	SAMN04590095	PRJNA316786	GCA_001618345.2	Complete	5.04091	50.805	2	ftp://ftp.ncbi.nlm.nih.gov/genomes/all/GCA/001/618/345/GCA_001618345.2_ASM161834v2	ftp://ftp.ncbi.nlm.nih.gov/genomes/all/GCF/001/618/345/GCF_001618345.2_ASM161834v2	Escherichia coli	2012	Morocco: Rabat	None	missing	Homo sapiens	missing	Morocco	O153:H5	B2	4977366
613	ST001310180	GCF_001618365.1_ASM161836v1_genomic.fna	ST131	GCF_001618365.1_ASM161836v1	Ecol_448	SAMN04590097	PRJNA316786	GCA_001618365.1	Complete	5.2123	50.7445	3	ftp://ftp.ncbi.nlm.nih.gov/genomes/all/GCA/001/618/365/GCA_001618365.1_ASM161836v1	ftp://ftp.ncbi.nlm.nih.gov/genomes/all/GCF/001/618/365/GCF_001618365.1_ASM161836v1	Escherichia coli	2011	Argentina: Buenos Aires	None	missing	Homo sapiens	missing	Argentina	O16:H5	B2	5007393
614	ST001310216	GCF_001663475.1_ASM166347v1_genomic.fna	ST131	GCF_001663475.1_ASM166347v1	Eco889	SAMN03455974	PRJNA279654	GCA_001663475.1	Complete	5.31246	50.717	3	ftp://ftp.ncbi.nlm.nih.gov/genomes/all/GCA/001/663/475/GCA_001663475.1_ASM166347v1	ftp://ftp.ncbi.nlm.nih.gov/genomes/all/GCF/001/663/475/GCF_001663475.1_ASM166347v1	Escherichia coli	2014	USA	not collected	None	None	None	USA	O16:H5	B2	5012253
615	ST001310218	GCF_001874485.1_ASM187448v1_genomic.fna	ST131	GCF_001874485.1_ASM187448v1	O25b:H4	SAMN04605558	PRJNA316859	GCA_001874485.1	Complete	5.48309	50.757	4	ftp://ftp.ncbi.nlm.nih.gov/genomes/all/GCA/001/874/485/GCA_001874485.1_ASM187448v1	ftp://ftp.ncbi.nlm.nih.gov/genomes/all/GCF/001/874/485/GCF_001874485.1_ASM187448v1	Escherichia coli O25b:H4	2014-11	Saudi Arabia: Makkah	None	Hera General Hopsital, patient	Homo sapiens	Uropathogenic Escherichia coli	Saudi Arabia	O25:H4	B2	5289898
616	ST001310225	GCF_002012065.1_ASM201206v1_genomic.fna	ST131	GCF_002012065.1_ASM201206v1	Ecol_656	SAMN05511161	PRJNA316786	GCA_002012065.1	Complete	5.40514	50.775	3	ftp://ftp.ncbi.nlm.nih.gov/genomes/all/GCA/002/012/065/GCA_002012065.1_ASM201206v1	ftp://ftp.ncbi.nlm.nih.gov/genomes/all/GCF/002/012/065/GCF_002012065.1_ASM201206v1	Escherichia coli	2012	USA: Caguas	None		Homo sapiens		USA	O25:H4	B2	5228864
617	ST001310227	GCF_002012145.1_ASM201214v1_genomic.fna	ST131	GCF_002012145.1_ASM201214v1	Ecol_AZ159	SAMN05511159	PRJNA316786	GCA_002012145.1	Complete	5.10193	50.6811	3	ftp://ftp.ncbi.nlm.nih.gov/genomes/all/GCA/002/012/145/GCA_002012145.1_ASM201214v1	ftp://ftp.ncbi.nlm.nih.gov/genomes/all/GCF/002/012/145/GCF_002012145.1_ASM201214v1	Escherichia coli	2013	Colombia: Bogota	None		Homo sapiens		Colombia	O25:H4	B2	4926149
618	ST001310231	GCF_002012265.1_ASM201226v1_genomic.fna	ST131	GCF_002012265.1_ASM201226v1	Ecol_AZ161	SAMN05511166	PRJNA316786	GCA_002012265.1	Complete	5.17304	50.8489	4	ftp://ftp.ncbi.nlm.nih.gov/genomes/all/GCA/002/012/265/GCA_002012265.1_ASM201226v1	ftp://ftp.ncbi.nlm.nih.gov/genomes/all/GCF/002/012/265/GCF_002012265.1_ASM201226v1	Escherichia coli	2013	USA: Lafayette	None		Homo sapiens		USA	O25:H4	B2	4911496
619	ST001310232	GCF_002012305.1_ASM201230v1_genomic.fna	ST131	GCF_002012305.1_ASM201230v1	Ecol_244	SAMN05511157	PRJNA316786	GCA_002012305.1	Complete	5.38306	50.4656	5	ftp://ftp.ncbi.nlm.nih.gov/genomes/all/GCA/002/012/305/GCA_002012305.1_ASM201230v1	ftp://ftp.ncbi.nlm.nih.gov/genomes/all/GCF/002/012/305/GCF_002012305.1_ASM201230v1	Escherichia coli	2010	Argentina: Buenos Aires	None		Homo sapiens		Argentina	O25:H4	B2	4913259
620	ST001310238	GCF_002142715.1_ASM214271v1_genomic.fna	ST131	GCF_002142715.1_ASM214271v1	strain Z247	SAMN06925129	PRJNA386074	GCA_002142715.1	Complete	5.40007	50.386	4	ftp://ftp.ncbi.nlm.nih.gov/genomes/all/GCA/002/142/715/GCA_002142715.1_ASM214271v1	ftp://ftp.ncbi.nlm.nih.gov/genomes/all/GCF/002/142/715/GCF_002142715.1_ASM214271v1	Escherichia coli	2015-09-11	China:Hefei	None	blood	Homo sapiens	bloodstream infection	China	O25:H4	B2	5013813
621	ST001310242	GCF_002180195.1_ASM218019v1_genomic.fna	ST131	GCF_002180195.1_ASM218019v1	AR_0058	SAMN04014899	PRJNA292904	GCA_002180195.1	Complete	5.10349	50.8096	2	ftp://ftp.ncbi.nlm.nih.gov/genomes/all/GCA/002/180/195/GCA_002180195.1_ASM218019v1	ftp://ftp.ncbi.nlm.nih.gov/genomes/all/GCF/002/180/195/GCF_002180195.1_ASM218019v1	Escherichia coli	missing	missing	None	missing	missing	missing	Missing	O25:H4	B2	4940441
622	ST001310245	GCF_002193095.1_ASM219309v1_genomic.fna	ST131	GCF_002193095.1_ASM219309v1	H105	SAMN07162922	PRJNA387731	GCA_002193095.1	Complete	5.11324	50.829	2	ftp://ftp.ncbi.nlm.nih.gov/genomes/all/GCA/002/193/095/GCA_002193095.1_ASM219309v1	ftp://ftp.ncbi.nlm.nih.gov/genomes/all/GCF/002/193/095/GCF_002193095.1_ASM219309v1	Escherichia coli	None	Germany	None	vaginal swab	Homo sapiens; 55 year old	None	Germany	O25:H4	B2	4978342
623	ST001310297	GCF_002763995.1_ASM276399v1_genomic.fna	ST131	GCF_002763995.1_ASM276399v1	NQ3	SAMN07980821	PRJNA417204	GCA_002763995.1	Complete	5.3139	50.7537	3	ftp://ftp.ncbi.nlm.nih.gov/genomes/all/GCA/002/763/995/GCA_002763995.1_ASM276399v1	ftp://ftp.ncbi.nlm.nih.gov/genomes/all/GCF/002/763/995/GCF_002763995.1_ASM276399v1	Escherichia coli	2015-03-01	China:NaQu, Xizang	None	None	Bos mutus	None	China	O25:H4	B2	5196957
624	ST001310341	GCF_003181035.1_ASM318103v1_genomic.fna	ST131	GCF_003181035.1_ASM318103v1	DA33135	SAMN09245744	PRJNA472712	GCA_003181035.1	Complete	5.25309	50.8425	3	ftp://ftp.ncbi.nlm.nih.gov/genomes/all/GCA/003/181/035/GCA_003181035.1_ASM318103v1	ftp://ftp.ncbi.nlm.nih.gov/genomes/all/GCF/003/181/035/GCF_003181035.1_ASM318103v1	Escherichia coli	unknown	Sweden	None	None	Homo sapiens	None	Sweden	O16:H5	B2	5043703
625	ST001310342	GCF_003194345.1_ASM319434v1_genomic.fna	ST131	GCF_003194345.1_ASM319434v1	E41-1	SAMN08382661	PRJNA431043	GCA_003194345.1	Complete	5.29104	50.7307	4	ftp://ftp.ncbi.nlm.nih.gov/genomes/all/GCA/003/194/345/GCA_003194345.1_ASM319434v1	ftp://ftp.ncbi.nlm.nih.gov/genomes/all/GCF/003/194/345/GCF_003194345.1_ASM319434v1	Escherichia coli	2017-02-07	China:Shanghai	None	None	Homo sapiens	None	China	O25:H4	B2	5022609
626	ST001310536	GCF_003571665.1_ASM357166v1_genomic.fna	ST131	GCF_003571665.1_ASM357166v1	AR_0086	SAMN04014927	PRJNA292904	GCA_003571665.1	Complete	5.28959	50.8343	3	ftp://ftp.ncbi.nlm.nih.gov/genomes/all/GCA/003/571/665/GCA_003571665.1_ASM357166v1	ftp://ftp.ncbi.nlm.nih.gov/genomes/all/GCF/003/571/665/GCF_003571665.1_ASM357166v1	Escherichia coli	missing	missing	None	missing	missing	missing	Missing	O25:H4	B2	5107215
627	ST001310537	GCF_003571825.1_ASM357182v1_genomic.fna	ST131	GCF_003571825.1_ASM357182v1	AR_0089	SAMN04014930	PRJNA292904	GCA_003571825.1	Complete	5.24549	50.6627	3	ftp://ftp.ncbi.nlm.nih.gov/genomes/all/GCA/003/571/825/GCA_003571825.1_ASM357182v1	ftp://ftp.ncbi.nlm.nih.gov/genomes/all/GCF/003/571/825/GCF_003571825.1_ASM357182v1	Escherichia coli	missing	missing	None	missing	missing	missing	Missing	O25:H4	B2	4988092
628	ST001310579	GCF_003856615.1_ASM385661v1_genomic.fna	ST131	GCF_003856615.1_ASM385661v1	4/0	SAMN07760930	PRJNA413669	GCA_003856615.1	Complete	5.50324	50.6814	4	ftp://ftp.ncbi.nlm.nih.gov/genomes/all/GCA/003/856/615/GCA_003856615.1_ASM385661v1	ftp://ftp.ncbi.nlm.nih.gov/genomes/all/GCF/003/856/615/GCF_003856615.1_ASM385661v1	Escherichia coli	2009	Sweden	None	UTI	Homo sapiens	None	Sweden	O25:H4	B2	5243509
629	ST001310580	GCF_003856635.1_ASM385663v1_genomic.fna	ST131	GCF_003856635.1_ASM385663v1	2/0	SAMN07760925	PRJNA413669	GCA_003856635.1	Complete	5.31942	50.7195	6	ftp://ftp.ncbi.nlm.nih.gov/genomes/all/GCA/003/856/635/GCA_003856635.1_ASM385663v1	ftp://ftp.ncbi.nlm.nih.gov/genomes/all/GCF/003/856/635/GCF_003856635.1_ASM385663v1	Escherichia coli	2009	Sweden	None	UTI	Homo sapiens	None	Sweden	O25:H4	B2	5174317
630	ST001310581	GCF_003856655.1_ASM385665v1_genomic.fna	ST131	GCF_003856655.1_ASM385665v1	4/4	SAMN07760938	PRJNA413669	GCA_003856655.1	Complete	5.37752	50.6913	8	ftp://ftp.ncbi.nlm.nih.gov/genomes/all/GCA/003/856/655/GCA_003856655.1_ASM385665v1	ftp://ftp.ncbi.nlm.nih.gov/genomes/all/GCF/003/856/655/GCF_003856655.1_ASM385665v1	Escherichia coli	2009	Sweden	None	feces	Homo sapiens	None	Sweden	O25:H4	B2	5129468
631	ST001310582	GCF_003856695.1_ASM385669v1_genomic.fna	ST131	GCF_003856695.1_ASM385669v1	4/1-1	SAMN07760931	PRJNA413669	GCA_003856695.1	Complete	5.37198	50.6667	5	ftp://ftp.ncbi.nlm.nih.gov/genomes/all/GCA/003/856/695/GCA_003856695.1_ASM385669v1	ftp://ftp.ncbi.nlm.nih.gov/genomes/all/GCF/003/856/695/GCF_003856695.1_ASM385669v1	Escherichia coli	2009	Sweden	None	feces	Homo sapiens	None	Sweden	O25:H4	B2	5144480
632	ST001310583	GCF_003856995.1_ASM385699v1_genomic.fna	ST131	GCF_003856995.1_ASM385699v1	SA186	SAMN07411973	PRJNA395653	GCA_003856995.1	Complete	5.58594	50.3988	6	ftp://ftp.ncbi.nlm.nih.gov/genomes/all/GCA/003/856/995/GCA_003856995.1_ASM385699v1	ftp://ftp.ncbi.nlm.nih.gov/genomes/all/GCF/003/856/995/GCF_003856995.1_ASM385699v1	Escherichia coli	13-Jan-2012	Saudi Arabia:Riyadh	None	urine	Homo sapiens	Urinary tract infection	Saudi Arabia	O25:H4	B2	4828837
633	ST001310595	GCF_003966775.1_ASM396677v1_genomic.fna	ST131	GCF_003966775.1_ASM396677v1	SK1144	SAMD00127374	PRJDB7093	GCA_003966775.1	Complete	5.19881	50.713	2	ftp://ftp.ncbi.nlm.nih.gov/genomes/all/GCA/003/966/775/GCA_003966775.1_ASM396677v1	ftp://ftp.ncbi.nlm.nih.gov/genomes/all/GCF/003/966/775/GCF_003966775.1_ASM396677v1	Escherichia coli	not applicable	not applicable	not applicable	None	None	None	Missing	O25:H4	B2	5029244
634	ST001310623	GCF_004135915.1_ASM413591v1_genomic.fna	ST131	GCF_004135915.1_ASM413591v1	U14A	SAMN10836813	PRJNA516748	GCA_004135915.1	Complete	5.30058	50.8174	7	ftp://ftp.ncbi.nlm.nih.gov/genomes/all/GCA/004/135/915/GCA_004135915.1_ASM413591v1	ftp://ftp.ncbi.nlm.nih.gov/genomes/all/GCF/004/135/915/GCF_004135915.1_ASM413591v1	Escherichia coli	2015	USA:Utah	None	urine	Homo sapiens	not applicable	USA	O25:H4	B2	5061272
635	ST001310624	GCF_004141955.1_ASM414195v1_genomic.fna	ST131	GCF_004141955.1_ASM414195v1	U12A	SAMN10817475	PRJNA516746	GCA_004141955.1	Complete	5.38482	50.7134	9	ftp://ftp.ncbi.nlm.nih.gov/genomes/all/GCA/004/141/955/GCA_004141955.1_ASM414195v1	ftp://ftp.ncbi.nlm.nih.gov/genomes/all/GCF/004/141/955/GCF_004141955.1_ASM414195v1	Escherichia coli	2012	USA:Utah	None	urine	Homo sapiens	not applicable	USA	O25:H4	B2	5018242
636	ST001310629	GCF_004299805.1_ASM429980v1_genomic.fna	ST131	GCF_004299805.1_ASM429980v1	S65EC	SAMN10879429	PRJNA517996	GCA_004299805.1	Complete	5.33456	50.7028	2	ftp://ftp.ncbi.nlm.nih.gov/genomes/all/GCA/004/299/805/GCA_004299805.1_ASM429980v1	ftp://ftp.ncbi.nlm.nih.gov/genomes/all/GCF/004/299/805/GCF_004299805.1_ASM429980v1	Escherichia coli	Nov-2009	Australia	None	urine	Homo sapiens	None	Australia	O25:H4	B2	5187769
637	ST001310774	GCF_006088875.1_ASM608887v1_genomic.fna	ST131	GCF_006088875.1_ASM608887v1	3385	SAMN09078534	PRJNA464158	GCA_006088875.1	Complete	5.10109	50.8016	3	ftp://ftp.ncbi.nlm.nih.gov/genomes/all/GCA/006/088/875/GCA_006088875.1_ASM608887v1	ftp://ftp.ncbi.nlm.nih.gov/genomes/all/GCF/006/088/875/GCF_006088875.1_ASM608887v1	Escherichia coli	2017-12	China	None	None	not collected	None	China	O25:H4	B2	4910422
638	ST001311000	GCF_010725305.1_ASM1072530v1_genomic.fna	ST131	GCF_010725305.1_ASM1072530v1	E302	SAMD00186874	PRJDB6565	GCA_010725305.1	Complete	5.23793	50.8	1	ftp://ftp.ncbi.nlm.nih.gov/genomes/all/GCA/010/725/305/GCA_010725305.1_ASM1072530v1	ftp://ftp.ncbi.nlm.nih.gov/genomes/all/GCF/010/725/305/GCF_010725305.1_ASM1072530v1	Escherichia coli	2015-12-01	Japan:Osaka	not applicable	None	Homo sapiens	None	Japan	O25:H4	B2	5237933
639	ST001311005	GCF_011330935.1_ASM1133093v1_genomic.fna	ST131	GCF_011330935.1_ASM1133093v1	p11A	SAMN13948684	PRJNA603908	GCA_011330935.1	Complete	5.54584	50.7577	3	ftp://ftp.ncbi.nlm.nih.gov/genomes/all/GCA/011/330/935/GCA_011330935.1_ASM1133093v1	ftp://ftp.ncbi.nlm.nih.gov/genomes/all/GCF/011/330/935/GCF_011330935.1_ASM1133093v1	Escherichia coli	Jan-2015/July-2016	USA:Houston	None	blood	Homo sapiens	bacteremia	USA	O25:H4	B2	5294134
640	ST001311006	GCF_011331215.1_ASM1133121v1_genomic.fna	ST131	GCF_011331215.1_ASM1133121v1	p4A	SAMN13948677	PRJNA603908	GCA_011331215.1	Complete	5.2555	50.7	1	ftp://ftp.ncbi.nlm.nih.gov/genomes/all/GCA/011/331/215/GCA_011331215.1_ASM1133121v1	ftp://ftp.ncbi.nlm.nih.gov/genomes/all/GCF/011/331/215/GCF_011331215.1_ASM1133121v1	Escherichia coli	Jan-2015/July-2016	USA:Houston	None	blood	Homo sapiens	bacteremia	USA	O25:H4	B2	5255498
641	ST001311026	GCF_013694465.1_ASM1369446v1_genomic.fna	ST131	GCF_013694465.1_ASM1369446v1	C7	SAMN15566561	PRJNA646832	GCA_013694465.1	Complete	5.13998	50.7247	2	ftp://ftp.ncbi.nlm.nih.gov/genomes/all/GCA/013/694/465/GCA_013694465.1_ASM1369446v1	ftp://ftp.ncbi.nlm.nih.gov/genomes/all/GCF/013/694/465/GCF_013694465.1_ASM1369446v1	Escherichia coli	2019	Italy: Lodi	None	water	None	None	Italy	O16:H5	B2	4998812
642	ST001311031	GCF_014169015.1_ASM1416901v1_genomic.fna	ST131	GCF_014169015.1_ASM1416901v1	WP4-S17-ESBL-03	SAMD00194451	PRJDB6962	GCA_014169015.1	Complete	5.20319	50.8115	5	ftp://ftp.ncbi.nlm.nih.gov/genomes/all/GCA/014/169/015/GCA_014169015.1_ASM1416901v1	ftp://ftp.ncbi.nlm.nih.gov/genomes/all/GCF/014/169/015/GCF_014169015.1_ASM1416901v1	Escherichia coli	2017-07-10	Japan:Tokyo	wastewater	None	None	None	Japan	O25:H4	B2	5040845
643	ST001311032	GCF_014169095.1_ASM1416909v1_genomic.fna	ST131	GCF_014169095.1_ASM1416909v1	WP4-W18-ESBL-08	SAMD00194467	PRJDB6962	GCA_014169095.1	Complete	5.21226	50.7033	5	ftp://ftp.ncbi.nlm.nih.gov/genomes/all/GCA/014/169/095/GCA_014169095.1_ASM1416909v1	ftp://ftp.ncbi.nlm.nih.gov/genomes/all/GCF/014/169/095/GCF_014169095.1_ASM1416909v1	Escherichia coli	2018-02-13	Japan:Tokyo	wastewater	None	None	None	Japan	O25:H4	B2	4972339
644	ST001311033	GCF_014169435.1_ASM1416943v1_genomic.fna	ST131	GCF_014169435.1_ASM1416943v1	WP5-S18-ESBL-09	SAMD00194535	PRJDB6962	GCA_014169435.1	Complete	5.25465	50.6036	2	ftp://ftp.ncbi.nlm.nih.gov/genomes/all/GCA/014/169/435/GCA_014169435.1_ASM1416943v1	ftp://ftp.ncbi.nlm.nih.gov/genomes/all/GCF/014/169/435/GCF_014169435.1_ASM1416943v1	Escherichia coli	2018-08-06	Japan:Tokyo	wastewater	None	None	None	Japan	O16:H5	B2	5066983
645	ST001311034	GCF_014217135.1_ASM1421713v1_genomic.fna	ST131	GCF_014217135.1_ASM1421713v1	2019_APHA	SAMN14594835	PRJNA625187	GCA_014217135.1	Complete	5.19037	50.7273	6	ftp://ftp.ncbi.nlm.nih.gov/genomes/all/GCA/014/217/135/GCA_014217135.1_ASM1421713v1	ftp://ftp.ncbi.nlm.nih.gov/genomes/all/GCF/014/217/135/GCF_014217135.1_ASM1421713v1	Escherichia coli O25b:H4-ST131	2019	United Kingdom	None	cecal sample	Pig	None	United Kingdom	O25:H4	B2	5065981
646	ST001311071	GCF_900497415.1_ASM90049741v1_genomic.fna	ST131	GCF_900497415.1_ASM90049741v1	EC-TO143	SAMEA4786450	PRJEB27473	GCA_900497415.1	Complete	5.3438	50.6718	5	ftp://ftp.ncbi.nlm.nih.gov/genomes/all/GCA/900/497/415/GCA_900497415.1_ASM90049741v1	ftp://ftp.ncbi.nlm.nih.gov/genomes/all/GCF/900/497/415/GCF_900497415.1_ASM90049741v1	Escherichia coli	None	None	None	None	None	None	Missing	O25:H4	B2	5024868
647	ST001311077	GCF_900520365.1_ASM90052036v1_genomic.fna	ST131	GCF_900520365.1_ASM90052036v1	Escherichia coli str. TO217	SAMEA4830526	PRJEB27475	GCA_900520365.1	Complete	5.51777	50.6296	3	ftp://ftp.ncbi.nlm.nih.gov/genomes/all/GCA/900/520/365/GCA_900520365.1_ASM90052036v1	ftp://ftp.ncbi.nlm.nih.gov/genomes/all/GCF/900/520/365/GCF_900520365.1_ASM90052036v1	Escherichia coli	None	None	None	None	None	None	Missing	O25:H4	B2	5302459
648	ST001311078	GCF_900520395.1_ASM90052039v1_genomic.fna	ST131	GCF_900520395.1_ASM90052039v1	Escherichia coli str. TO148	SAMEA4830527	PRJEB27474	GCA_900520395.1	Complete	5.25781	50.8633	2	ftp://ftp.ncbi.nlm.nih.gov/genomes/all/GCA/900/520/395/GCA_900520395.1_ASM90052039v1	ftp://ftp.ncbi.nlm.nih.gov/genomes/all/GCF/900/520/395/GCF_900520395.1_ASM90052039v1	Escherichia coli	None	None	None	None	None	None	Missing	O25:H4	B2	5124666
649	ST001311080	GCF_900622635.1_B36_genomic.fna	ST131	GCF_900622635.1_B36	B36	SAMEA5128441	PRJEB29930	GCA_900622635.1	Complete	5.26172	50.8559	3	ftp://ftp.ncbi.nlm.nih.gov/genomes/all/GCA/900/622/635/GCA_900622635.1_B36	ftp://ftp.ncbi.nlm.nih.gov/genomes/all/GCF/900/622/635/GCF_900622635.1_B36	Escherichia coli	None	Australia	None	blood	Homo sapiens	None	Australia	O25:H4	B2	5147585
650	ST001550001	GCF_000176675.2_ASM17667v2_genomic.fna	ST155	GCF_000176675.2_ASM17667v2	H591	SAMN02595373	PRJNA39021	GCA_000176675.2	Scaffold	4.9778	50.7	82	ftp://ftp.ncbi.nlm.nih.gov/genomes/all/GCA/000/176/675/GCA_000176675.2_ASM17667v2	ftp://ftp.ncbi.nlm.nih.gov/genomes/all/GCF/000/176/675/GCF_000176675.2_ASM17667v2	None	None	None	None	None	None	None	Missing	O88:H25	B1	660265
651	ST001550003	GCF_000247665.3_EcoliT22_2.0_genomic.fna	ST155	GCF_000247665.3_EcoliT22_2.0	T22	SAMN02469320	PRJNA81821	GCA_000247665.4	Scaffold	4.95898	50.8	64	ftp://ftp.ncbi.nlm.nih.gov/genomes/all/GCA/000/247/665/GCA_000247665.4_EcoliT22_2.0	ftp://ftp.ncbi.nlm.nih.gov/genomes/all/GCF/000/247/665/GCF_000247665.3_EcoliT22_2.0	None	Sep-2003	Hungary	None	milk from healthy cattle	cattle	None	Hungary	O157:H43	B1	183952
652	ST001550004	GCF_000356545.1_ASM35654v1_genomic.fna	ST155	GCF_000356545.1_ASM35654v1	P0302293.2	SAMN00829411	PRJNA77381	GCA_000356545.1	Contig	5.16535	50.7	37	ftp://ftp.ncbi.nlm.nih.gov/genomes/all/GCA/000/356/545/GCA_000356545.1_ASM35654v1	ftp://ftp.ncbi.nlm.nih.gov/genomes/all/GCF/000/356/545/GCF_000356545.1_ASM35654v1	None	None	None	None	None	None	None	Missing	-:H18	B1	523386
653	ST001550014	GCF_001268305.1_YE15_genomic.fna	ST155	GCF_001268305.1_YE15	YS river water	SAMEA3498474	PRJEB10184	GCA_001268305.1	Contig	4.70941	50.6	63	ftp://ftp.ncbi.nlm.nih.gov/genomes/all/GCA/001/268/305/GCA_001268305.1_YE15	ftp://ftp.ncbi.nlm.nih.gov/genomes/all/GCF/001/268/305/GCF_001268305.1_YE15	Escherichia coli	None	None	None	None	None	None	Missing	-:H21	B1	171497
654	ST001550016	GCF_001614575.1_ASM161457v1_genomic.fna	ST155	GCF_001614575.1_ASM161457v1	cattle11	SAMN04376730	PRJNA307142	GCA_001614575.1	Contig	5.02923	50.5	80	ftp://ftp.ncbi.nlm.nih.gov/genomes/all/GCA/001/614/575/GCA_001614575.1_ASM161457v1	ftp://ftp.ncbi.nlm.nih.gov/genomes/all/GCF/001/614/575/GCF_001614575.1_ASM161457v1	Escherichia coli	2011	China:Xinjiang	None	feces	Bos taurus	None	China	O86:H51	B1	190465
655	ST001550024	GCF_001953095.1_ASM195309v1_genomic.fna	ST155	GCF_001953095.1_ASM195309v1	T22	SAMN05150827	PRJNA322305	GCA_001953095.1	Scaffold	4.9578	50.8	4	ftp://ftp.ncbi.nlm.nih.gov/genomes/all/GCA/001/953/095/GCA_001953095.1_ASM195309v1	ftp://ftp.ncbi.nlm.nih.gov/genomes/all/GCF/001/953/095/GCF_001953095.1_ASM195309v1	Escherichia coli O157:H43	2003	Hungary:Enying	None	cattle milk	None	None	Hungary	O157:H43	B1	3928433
656	ST001550028	GCF_002226015.1_ASM222601v1_genomic.fna	ST155	GCF_002226015.1_ASM222601v1	MOD1-EC5722	SAMN05440438	PRJNA230969	GCA_002226015.1	Contig	4.89539	50.7	98	ftp://ftp.ncbi.nlm.nih.gov/genomes/all/GCA/002/226/015/GCA_002226015.1_ASM222601v1	ftp://ftp.ncbi.nlm.nih.gov/genomes/all/GCF/002/226/015/GCF_002226015.1_ASM222601v1	Escherichia coli	27-Mar-1981	USA:CO	None	feces	Gallus gallus	missing	USA	O160:H40	B1	196650
657	ST001550031	GCF_002237325.1_ASM223732v1_genomic.fna	ST155	GCF_002237325.1_ASM223732v1	WAT	SAMN03963241	PRJNA292047	GCA_002237325.1	Complete	4.84748	50.8	1	ftp://ftp.ncbi.nlm.nih.gov/genomes/all/GCA/002/237/325/GCA_002237325.1_ASM223732v1	ftp://ftp.ncbi.nlm.nih.gov/genomes/all/GCF/002/237/325/GCF_002237325.1_ASM223732v1	Escherichia coli	missing	China	None	park pond water	None	None	China	O102:H21	B1	4847481
658	ST001550043	GCF_002464315.1_ASM246431v1_genomic.fna	ST155	GCF_002464315.1_ASM246431v1	MOD1-EC5000	SAMN04279328	PRJNA230969	GCA_002464315.1	Contig	4.81033	50.7	86	ftp://ftp.ncbi.nlm.nih.gov/genomes/all/GCA/002/464/315/GCA_002464315.1_ASM246431v1	ftp://ftp.ncbi.nlm.nih.gov/genomes/all/GCF/002/464/315/GCF_002464315.1_ASM246431v1	Escherichia coli	1999-04-22	USA: IA	None	feces	Bos taurus	missing	USA	O88:H25	B1	161192
659	ST001550056	GCF_002519535.1_ASM251953v1_genomic.fna	ST155	GCF_002519535.1_ASM251953v1	MOD1-EC6936	SAMN04992302	PRJNA230969	GCA_002519535.1	Contig	4.7001	50.7	99	ftp://ftp.ncbi.nlm.nih.gov/genomes/all/GCA/002/519/535/GCA_002519535.1_ASM251953v1	ftp://ftp.ncbi.nlm.nih.gov/genomes/all/GCF/002/519/535/GCF_002519535.1_ASM251953v1	Escherichia coli	19-Sep-1997	USA: MI	None	feces	bovine	missing	USA	-:H51	B1	154613
660	ST001550058	GCF_002522315.1_ASM252231v1_genomic.fna	ST155	GCF_002522315.1_ASM252231v1	MOD1-EC6742	SAMN04992573	PRJNA230969	GCA_002522315.1	Contig	4.55549	50.8	88	ftp://ftp.ncbi.nlm.nih.gov/genomes/all/GCA/002/522/315/GCA_002522315.1_ASM252231v1	ftp://ftp.ncbi.nlm.nih.gov/genomes/all/GCF/002/522/315/GCF_002522315.1_ASM252231v1	Escherichia coli	10-Feb-1994	Zambia	None	intestine	Homo sapiens	missing	Zambia	O154:H12	B1	142430
661	ST001550059	GCF_002535155.1_ASM253515v1_genomic.fna	ST155	GCF_002535155.1_ASM253515v1	MOD1-EC6203	SAMN04902889	PRJNA230969	GCA_002535155.1	Contig	4.66897	50.8	74	ftp://ftp.ncbi.nlm.nih.gov/genomes/all/GCA/002/535/155/GCA_002535155.1_ASM253515v1	ftp://ftp.ncbi.nlm.nih.gov/genomes/all/GCF/002/535/155/GCF_002535155.1_ASM253515v1	Escherichia coli	2013-12-16	USA:PA	None	feces	Odocoileus virginianus	missing	USA	O153:H12	B1	146258
662	ST001550066	GCF_002547455.1_ASM254745v1_genomic.fna	ST155	GCF_002547455.1_ASM254745v1	MOD1-EC5890	SAMN06555247	PRJNA230969	GCA_002547455.1	Contig	4.72749	50.8	97	ftp://ftp.ncbi.nlm.nih.gov/genomes/all/GCA/002/547/455/GCA_002547455.1_ASM254745v1	ftp://ftp.ncbi.nlm.nih.gov/genomes/all/GCF/002/547/455/GCF_002547455.1_ASM254745v1	Escherichia coli	1985-07-30	USA:CA	None	urine	Canis lupus familiaris	missing	USA	O37:H10	B1	187549
663	ST001550067	GCF_002794895.1_ASM279489v1_genomic.fna	ST155	GCF_002794895.1_ASM279489v1	KCJK7980	SAMN08029079	PRJNA418588	GCA_002794895.1	Contig	4.73891	50.8	91	ftp://ftp.ncbi.nlm.nih.gov/genomes/all/GCA/002/794/895/GCA_002794895.1_ASM279489v1	ftp://ftp.ncbi.nlm.nih.gov/genomes/all/GCF/002/794/895/GCF_002794895.1_ASM279489v1	Escherichia coli	May-2017	USA:Florida	None	Swine feces	Sus scrofa	missing	USA	O8:H21	B1	166781
664	ST001550070	GCF_002795065.1_ASM279506v1_genomic.fna	ST155	GCF_002795065.1_ASM279506v1	KCJK7979	SAMN08029068	PRJNA418585	GCA_002795065.1	Contig	4.74139	50.8	91	ftp://ftp.ncbi.nlm.nih.gov/genomes/all/GCA/002/795/065/GCA_002795065.1_ASM279506v1	ftp://ftp.ncbi.nlm.nih.gov/genomes/all/GCF/002/795/065/GCF_002795065.1_ASM279506v1	Escherichia coli	May-2017	USA:Florida	None	Swine feces	Sus scrofa	missing	USA	O8:H21	B1	247244
665	ST001550074	GCF_002943265.1_ASM294326v1_genomic.fna	ST155	GCF_002943265.1_ASM294326v1	SWEC1172	SAMN08533362	PRJNA433998	GCA_002943265.1	Contig	4.68693	50.6	58	ftp://ftp.ncbi.nlm.nih.gov/genomes/all/GCA/002/943/265/GCA_002943265.1_ASM294326v1	ftp://ftp.ncbi.nlm.nih.gov/genomes/all/GCF/002/943/265/GCF_002943265.1_ASM294326v1	Escherichia coli	Jul-2015	Canada: Alberta	None	Feedlot catch basin	None	None	Canada	O116:H9	B1	193452
666	ST001550075	GCF_002943325.1_ASM294332v1_genomic.fna	ST155	GCF_002943325.1_ASM294332v1	SWECR0009	SAMN08533371	PRJNA433998	GCA_002943325.1	Contig	4.93698	50.7	70	ftp://ftp.ncbi.nlm.nih.gov/genomes/all/GCA/002/943/325/GCA_002943325.1_ASM294332v1	ftp://ftp.ncbi.nlm.nih.gov/genomes/all/GCF/002/943/325/GCF_002943325.1_ASM294332v1	Escherichia coli	Apr-2014	Canada: Alberta	None	Feedlot catch basin	None	None	Canada	O102:H21	B1	240347
667	ST001550076	GCF_002943365.1_ASM294336v1_genomic.fna	ST155	GCF_002943365.1_ASM294336v1	CowEC006	SAMN08533364	PRJNA433998	GCA_002943365.1	Contig	5.04521	50.6	98	ftp://ftp.ncbi.nlm.nih.gov/genomes/all/GCA/002/943/365/GCA_002943365.1_ASM294336v1	ftp://ftp.ncbi.nlm.nih.gov/genomes/all/GCF/002/943/365/GCF_002943365.1_ASM294336v1	Escherichia coli	Apr-2014	Canada: Alberta	None	feces	Bos taurus	None	Canada	O23:H21	B1	211802
668	ST001550077	GCF_002951795.1_ASM295179v1_genomic.fna	ST155	GCF_002951795.1_ASM295179v1	13C1079T	SAMN06219551	PRJNA361032	GCA_002951795.1	Complete	4.93862	50.6271	4	ftp://ftp.ncbi.nlm.nih.gov/genomes/all/GCA/002/951/795/GCA_002951795.1_ASM295179v1	ftp://ftp.ncbi.nlm.nih.gov/genomes/all/GCF/002/951/795/GCF_002951795.1_ASM295179v1	Escherichia coli	Aug-2013	Hong Kong	None	stool	chicken	None	Hong Kong	O8:H51	B1	4740860
669	ST001550078	GCF_002973415.1_ASM297341v1_genomic.fna	ST155	GCF_002973415.1_ASM297341v1	HT2012173	SAMN03389102	PRJNA277287	GCA_002973415.1	Scaffold	4.81895	50.7	89	ftp://ftp.ncbi.nlm.nih.gov/genomes/all/GCA/002/973/415/GCA_002973415.1_ASM297341v1	ftp://ftp.ncbi.nlm.nih.gov/genomes/all/GCF/002/973/415/GCF_002973415.1_ASM297341v1	Escherichia coli	2012	China	None	animal	None	None	China	O42/O28:H21	B1	193513
670	ST001550081	GCF_003145335.1_ASM314533v1_genomic.fna	ST155	GCF_003145335.1_ASM314533v1	Sum2013_WWKa_OUT_49	SAMN06641861	PRJNA380388	GCA_003145335.1	Scaffold	4.83523	50.7	94	ftp://ftp.ncbi.nlm.nih.gov/genomes/all/GCA/003/145/335/GCA_003145335.1_ASM314533v1	ftp://ftp.ncbi.nlm.nih.gov/genomes/all/GCF/003/145/335/GCF_003145335.1_ASM314533v1	Escherichia coli	06-Aug-2013	Germany: Dresden-Kaditz	None	wastewater outflow	not applicable	None	Germany	O37:H10	B1	93039
671	ST001550088	GCF_003302615.1_ASM330261v1_genomic.fna	ST155	GCF_003302615.1_ASM330261v1	TUM18658	SAMD00126483	PRJDB7087	GCA_003302615.1	Contig	4.87191	50.6	95	ftp://ftp.ncbi.nlm.nih.gov/genomes/all/GCA/003/302/615/GCA_003302615.1_ASM330261v1	ftp://ftp.ncbi.nlm.nih.gov/genomes/all/GCF/003/302/615/GCF_003302615.1_ASM330261v1	Escherichia coli	2016-10-07	missing	missing	None	Homo sapiens	None	Missing	O109:H51	B1	203769
672	ST001550091	GCF_003303445.1_ASM330344v1_genomic.fna	ST155	GCF_003303445.1_ASM330344v1	A368	SAMN07556517	PRJNA400107	GCA_003303445.1	Scaffold	4.81972	50.6	79	ftp://ftp.ncbi.nlm.nih.gov/genomes/all/GCA/003/303/445/GCA_003303445.1_ASM330344v1	ftp://ftp.ncbi.nlm.nih.gov/genomes/all/GCF/003/303/445/GCF_003303445.1_ASM330344v1	Escherichia coli	2016-07	China	None	feces	Homo sapiens	None	China	-:H21	B1	209607
673	ST001550096	GCF_003328225.1_ASM332822v1_genomic.fna	ST155	GCF_003328225.1_ASM332822v1	E433	SAMN08949647	PRJNA450836	GCA_003328225.1	Contig	4.69991	50.7	48	ftp://ftp.ncbi.nlm.nih.gov/genomes/all/GCA/003/328/225/GCA_003328225.1_ASM332822v1	ftp://ftp.ncbi.nlm.nih.gov/genomes/all/GCF/003/328/225/GCF_003328225.1_ASM332822v1	Escherichia coli	Jun-2014	China	None	None	Gallus gallus	None	China	-:H40	B1	315822
674	ST001550097	GCF_003328285.1_ASM332828v1_genomic.fna	ST155	GCF_003328285.1_ASM332828v1	E100	SAMN08949640	PRJNA450836	GCA_003328285.1	Contig	5.18679	50.4	98	ftp://ftp.ncbi.nlm.nih.gov/genomes/all/GCA/003/328/285/GCA_003328285.1_ASM332828v1	ftp://ftp.ncbi.nlm.nih.gov/genomes/all/GCF/003/328/285/GCF_003328285.1_ASM332828v1	Escherichia coli	May-2014	China	None	None	Gallus gallus	None	China	O86:H51	B1	191501
675	ST001550098	GCF_003686495.1_ASM368649v1_genomic.fna	ST155	GCF_003686495.1_ASM368649v1	CFTT088	SAMN10187511	PRJNA494909	GCA_003686495.1	Contig	4.71676	50.7	98	ftp://ftp.ncbi.nlm.nih.gov/genomes/all/GCA/003/686/495/GCA_003686495.1_ASM368649v1	ftp://ftp.ncbi.nlm.nih.gov/genomes/all/GCF/003/686/495/GCF_003686495.1_ASM368649v1	Escherichia coli	2017-05	China:Zhejiang	None	chicken droppings	None	None	China	-:H21	B1	133460
676	ST001550100	GCF_003970875.1_ASM397087v1_genomic.fna	ST155	GCF_003970875.1_ASM397087v1	ASBT-1	SAMN10537408	PRJNA509104	GCA_003970875.1	Scaffold	4.696	50.8	50	ftp://ftp.ncbi.nlm.nih.gov/genomes/all/GCA/003/970/875/GCA_003970875.1_ASM397087v1	ftp://ftp.ncbi.nlm.nih.gov/genomes/all/GCF/003/970/875/GCF_003970875.1_ASM397087v1	Escherichia coli	12-Dec-2016	India: Amritapuri, Kollam, Kerala	None	Domestic sewage	None	None	India	O141:H5	B1	383050
677	ST001550103	GCF_004282265.1_ASM428226v1_genomic.fna	ST155	GCF_004282265.1_ASM428226v1	EC_89	SAMN10926016	PRJNA522294	GCA_004282265.1	Scaffold	5.16326	50.4	90	ftp://ftp.ncbi.nlm.nih.gov/genomes/all/GCA/004/282/265/GCA_004282265.1_ASM428226v1	ftp://ftp.ncbi.nlm.nih.gov/genomes/all/GCF/004/282/265/GCF_004282265.1_ASM428226v1	Escherichia coli	2016-09	Pakistan:Islamabad	None	infection	Gallus gallus domesticus	None	Pakistan	O98:H51	B1	158895
678	ST001550104	GCF_004282305.1_ASM428230v1_genomic.fna	ST155	GCF_004282305.1_ASM428230v1	EC_66	SAMN10926074	PRJNA522294	GCA_004282305.1	Scaffold	5.16256	50.4	84	ftp://ftp.ncbi.nlm.nih.gov/genomes/all/GCA/004/282/305/GCA_004282305.1_ASM428230v1	ftp://ftp.ncbi.nlm.nih.gov/genomes/all/GCF/004/282/305/GCF_004282305.1_ASM428230v1	Escherichia coli	2016-07	Pakistan:Punjab	None	infection	Gallus gallus domesticus	None	Pakistan	O98:H51	B1	177075
679	ST001550106	GCF_004282585.1_ASM428258v1_genomic.fna	ST155	GCF_004282585.1_ASM428258v1	EC_82	SAMN10926079	PRJNA522294	GCA_004282585.1	Scaffold	5.27552	50.2	94	ftp://ftp.ncbi.nlm.nih.gov/genomes/all/GCA/004/282/585/GCA_004282585.1_ASM428258v1	ftp://ftp.ncbi.nlm.nih.gov/genomes/all/GCF/004/282/585/GCF_004282585.1_ASM428258v1	Escherichia coli	2016-09	Pakistan:Khyber Pakhtunkhwa	None	infection	Gallus gallus domesticus	None	Pakistan	-:H28	B1	157480
680	ST001550110	GCF_004283725.1_ASM428372v1_genomic.fna	ST155	GCF_004283725.1_ASM428372v1	EC_48	SAMN10926039	PRJNA522294	GCA_004283725.1	Contig	4.91459	50.6	91	ftp://ftp.ncbi.nlm.nih.gov/genomes/all/GCA/004/283/725/GCA_004283725.1_ASM428372v1	ftp://ftp.ncbi.nlm.nih.gov/genomes/all/GCF/004/283/725/GCF_004283725.1_ASM428372v1	Escherichia coli	2016-05	Pakistan:Balochistan	None	infection	Gallus gallus domesticus	None	Pakistan	O9:H51	B1	123682
681	ST001550113	GCF_004283865.1_ASM428386v1_genomic.fna	ST155	GCF_004283865.1_ASM428386v1	EC_05	SAMN10926083	PRJNA522294	GCA_004283865.1	Scaffold	4.78989	50.4	87	ftp://ftp.ncbi.nlm.nih.gov/genomes/all/GCA/004/283/865/GCA_004283865.1_ASM428386v1	ftp://ftp.ncbi.nlm.nih.gov/genomes/all/GCF/004/283/865/GCF_004283865.1_ASM428386v1	Escherichia coli	2016-12	Pakistan:Khyber Pakhtunkhwa	None	infection	Gallus gallus domesticus	None	Pakistan	O5:H11	B1	193354
682	ST001550115	GCF_004284045.1_ASM428404v1_genomic.fna	ST155	GCF_004284045.1_ASM428404v1	EC_43	SAMN10926066	PRJNA522294	GCA_004284045.1	Scaffold	4.91577	50.6	98	ftp://ftp.ncbi.nlm.nih.gov/genomes/all/GCA/004/284/045/GCA_004284045.1_ASM428404v1	ftp://ftp.ncbi.nlm.nih.gov/genomes/all/GCF/004/284/045/GCF_004284045.1_ASM428404v1	Escherichia coli	2016-01	Pakistan:Punjab	None	infection	Gallus gallus domesticus	None	Pakistan	O37:H10	B1	181597
683	ST001550118	GCF_005042145.1_ASM504214v1_genomic.fna	ST155	GCF_005042145.1_ASM504214v1	FWSEC0340	SAMN08797212	PRJNA287560	GCA_005042145.1	Scaffold	4.95732	50.6	85	ftp://ftp.ncbi.nlm.nih.gov/genomes/all/GCA/005/042/145/GCA_005042145.1_ASM504214v1	ftp://ftp.ncbi.nlm.nih.gov/genomes/all/GCF/005/042/145/GCF_005042145.1_ASM504214v1	Escherichia coli	20-Dec-2012	Canada: British Columbia,Surrey	None	stream water	None	None	Canada	O116:H25	B1	148349
684	ST001550125	GCF_005399325.1_ASM539932v1_genomic.fna	ST155	GCF_005399325.1_ASM539932v1	15-B7-A	SAMD00148583	PRJDB5579	GCA_005399325.1	Scaffold	4.76435	50.7	46	ftp://ftp.ncbi.nlm.nih.gov/genomes/all/GCA/005/399/325/GCA_005399325.1_ASM539932v1	ftp://ftp.ncbi.nlm.nih.gov/genomes/all/GCF/005/399/325/GCF_005399325.1_ASM539932v1	Escherichia coli	2010	France	missing	None	Bos taurus	None	France	O45:H51	B1	327077
685	ST001550126	GCF_006229625.1_ASM622962v1_genomic.fna	ST155	GCF_006229625.1_ASM622962v1	RUSPBB288	SAMN11233064	PRJNA528606	GCA_006229625.1	Scaffold	4.6777	50.7	82	ftp://ftp.ncbi.nlm.nih.gov/genomes/all/GCA/006/229/625/GCA_006229625.1_ASM622962v1	ftp://ftp.ncbi.nlm.nih.gov/genomes/all/GCF/006/229/625/GCF_006229625.1_ASM622962v1	Escherichia coli	2012	Russia	None	clinical sample	Homo sapiens	missing	Russia	O8:H21	B1	255803
686	ST001550130	GCF_008931165.1_ASM893116v1_genomic.fna	ST155	GCF_008931165.1_ASM893116v1	3 mTEC	SAMN09986370	PRJNA489704	GCA_008931165.1	Contig	4.71288	50.7	56	ftp://ftp.ncbi.nlm.nih.gov/genomes/all/GCA/008/931/165/GCA_008931165.1_ASM893116v1	ftp://ftp.ncbi.nlm.nih.gov/genomes/all/GCF/008/931/165/GCF_008931165.1_ASM893116v1	Escherichia coli	2015	USA: Georgia	None	environmental water	None	None	USA	O153:H49	B1	194404
687	ST001550131	GCF_009820075.1_ASM982007v1_genomic.fna	ST155	GCF_009820075.1_ASM982007v1	HH34S	SAMN10786668	PRJNA527972	GCA_009820075.1	Contig	4.66017	50.6	88	ftp://ftp.ncbi.nlm.nih.gov/genomes/all/GCA/009/820/075/GCA_009820075.1_ASM982007v1	ftp://ftp.ncbi.nlm.nih.gov/genomes/all/GCF/009/820/075/GCF_009820075.1_ASM982007v1	Escherichia coli	2016-03-29	Bangladesh	None	soil	None	None	Bangladesh	O9:H51	B1	193355
688	ST001550134	GCF_009951745.1_ASM995174v1_genomic.fna	ST155	GCF_009951745.1_ASM995174v1	STEC309	SAMN12214764	PRJNA552621	GCA_009951745.1	Complete	5.00596	50.7716	2	ftp://ftp.ncbi.nlm.nih.gov/genomes/all/GCA/009/951/745/GCA_009951745.1_ASM995174v1	ftp://ftp.ncbi.nlm.nih.gov/genomes/all/GCF/009/951/745/GCF_009951745.1_ASM995174v1	Escherichia coli	2013	China: Sichuan	None	patient	None	None	China	-:H21	B1	4917238
689	ST001550136	GCF_012063075.1_ASM1206307v1_genomic.fna	ST155	GCF_012063075.1_ASM1206307v1	NIFDS_EC2017_136	SAMN13738074	PRJNA599028	GCA_012063075.1	Scaffold	4.92864	50.5	71	ftp://ftp.ncbi.nlm.nih.gov/genomes/all/GCA/012/063/075/GCA_012063075.1_ASM1206307v1	ftp://ftp.ncbi.nlm.nih.gov/genomes/all/GCF/012/063/075/GCF_012063075.1_ASM1206307v1	Escherichia coli	2017-03	South Korea	None	Chicken meat	None	None	South Korea	O159:H51	B1	177514
690	ST001550137	GCF_012063235.1_ASM1206323v1_genomic.fna	ST155	GCF_012063235.1_ASM1206323v1	NIFDS_EC2017_I318	SAMN13738178	PRJNA599028	GCA_012063235.1	Scaffold	5.20308	50.6	89	ftp://ftp.ncbi.nlm.nih.gov/genomes/all/GCA/012/063/235/GCA_012063235.1_ASM1206323v1	ftp://ftp.ncbi.nlm.nih.gov/genomes/all/GCF/012/063/235/GCF_012063235.1_ASM1206323v1	Escherichia coli	2017-07	South Korea	None	Imported chicken meat	None	None	South Korea	O49:H48	B1	138680
691	ST001550143	GCF_013389615.1_ASM1338961v1_genomic.fna	ST155	GCF_013389615.1_ASM1338961v1	AMSCJX04	SAMN15394023	PRJNA642337	GCA_013389615.1	Complete	5.31111	50.3602	4	ftp://ftp.ncbi.nlm.nih.gov/genomes/all/GCA/013/389/615/GCA_013389615.1_ASM1338961v1	ftp://ftp.ncbi.nlm.nih.gov/genomes/all/GCF/013/389/615/GCF_013389615.1_ASM1338961v1	Escherichia coli	2012-06	China:Chengdu	None	fece	Giant Panda	None	China	O21:H51	B1	4854921
692	ST001550144	GCF_013413535.1_ASM1341353v1_genomic.fna	ST155	GCF_013413535.1_ASM1341353v1	E7N6P4C8F	SAMN15423724	PRJNA643688	GCA_013413535.1	Contig	5.30254	50.7	79	ftp://ftp.ncbi.nlm.nih.gov/genomes/all/GCA/013/413/535/GCA_013413535.1_ASM1341353v1	ftp://ftp.ncbi.nlm.nih.gov/genomes/all/GCF/013/413/535/GCF_013413535.1_ASM1341353v1	Escherichia coli	2019-04-29	Portugal: Guilhabreu, District Vila do Conde	None	missing	Bos taurus	None	Portugal	O29:H12	B1	160056
693	ST001550147	GCF_013413705.1_ASM1341370v1_genomic.fna	ST155	GCF_013413705.1_ASM1341370v1	E7N6P4C8C	SAMN15423723	PRJNA643688	GCA_013413705.1	Contig	5.30658	50.7	87	ftp://ftp.ncbi.nlm.nih.gov/genomes/all/GCA/013/413/705/GCA_013413705.1_ASM1341370v1	ftp://ftp.ncbi.nlm.nih.gov/genomes/all/GCF/013/413/705/GCF_013413705.1_ASM1341370v1	Escherichia coli	2019-04-29	Portugal: Guilhabreu, District Vila do Conde	None	missing	Bos taurus	None	Portugal	O29:H12	B1	242239
694	ST001550153	GCF_015356645.1_ASM1535664v1_genomic.fna	ST155	GCF_015356645.1_ASM1535664v1	COL4	SAMN16125001	PRJNA662907	GCA_015356645.1	Contig	5.2742	50.5	11	ftp://ftp.ncbi.nlm.nih.gov/genomes/all/GCA/015/356/645/GCA_015356645.1_ASM1535664v1	ftp://ftp.ncbi.nlm.nih.gov/genomes/all/GCF/015/356/645/GCF_015356645.1_ASM1535664v1	Escherichia coli	2018	not collected	None	food	None	None	Missing	-:H12	B1	4854771
695	ST001550154	GCF_900478785.1_17261_8_33_genomic.fna	ST155	GCF_900478785.1_17261_8_33	VREC0422	SAMEA3472075	PRJEB8774	GCA_900478785.1	Scaffold	5.049	50.7	53	ftp://ftp.ncbi.nlm.nih.gov/genomes/all/GCA/900/478/785/GCA_900478785.1_17261_8_33	ftp://ftp.ncbi.nlm.nih.gov/genomes/all/GCF/900/478/785/GCF_900478785.1_17261_8_33	Escherichia coli	2015	United Kingdom	None	feces	Bos taurus	None	United Kingdom	O3:H19	B1	305684
696	ST001550155	GCF_900478815.1_17261_8_32_genomic.fna	ST155	GCF_900478815.1_17261_8_32	VREC0421	SAMEA3472073	PRJEB8774	GCA_900478815.1	Scaffold	4.70934	50.8	47	ftp://ftp.ncbi.nlm.nih.gov/genomes/all/GCA/900/478/815/GCA_900478815.1_17261_8_32	ftp://ftp.ncbi.nlm.nih.gov/genomes/all/GCF/900/478/815/GCF_900478815.1_17261_8_32	Escherichia coli	2015	United Kingdom	None	feces	Bos taurus	None	United Kingdom	-:H34	B1	565290
697	ST001550157	GCF_900478935.1_17261_8_34_genomic.fna	ST155	GCF_900478935.1_17261_8_34	VREC0423	SAMEA3472077	PRJEB8774	GCA_900478935.1	Scaffold	5.07339	50.7	62	ftp://ftp.ncbi.nlm.nih.gov/genomes/all/GCA/900/478/935/GCA_900478935.1_17261_8_34	ftp://ftp.ncbi.nlm.nih.gov/genomes/all/GCF/900/478/935/GCF_900478935.1_17261_8_34	Escherichia coli	2015	United Kingdom	None	feces	Bos taurus	None	United Kingdom	O3:H19	B1	320495
698	ST001550158	GCF_900479255.1_19084_1_55_genomic.fna	ST155	GCF_900479255.1_19084_1_55	VREC0445	SAMEA3472116	PRJEB8774	GCA_900479255.1	Scaffold	4.77154	50.6	37	ftp://ftp.ncbi.nlm.nih.gov/genomes/all/GCA/900/479/255/GCA_900479255.1_19084_1_55	ftp://ftp.ncbi.nlm.nih.gov/genomes/all/GCF/900/479/255/GCF_900479255.1_19084_1_55	Escherichia coli	2015	United Kingdom	None	feces	Bos taurus	None	United Kingdom	O8:H51	B1	423054
699	ST001550161	GCF_900636075.1_38670_C01_genomic.fna	ST155	GCF_900636075.1_38670_C01	NCTC11129	SAMEA3376927	PRJEB6403	GCA_900636075.1	Complete	5.00803	50.8	1	ftp://ftp.ncbi.nlm.nih.gov/genomes/all/GCA/900/636/075/GCA_900636075.1_38670_C01	ftp://ftp.ncbi.nlm.nih.gov/genomes/all/GCF/900/636/075/GCF_900636075.1_38670_C01	Escherichia coli	1900/1976	None	None	not available: to be reported later	not available	None	Missing	O8:H51	B1	5008027
700	ST001560001	GCF_000010385.1_ASM1038v1_genomic.fna	ST156	GCF_000010385.1_ASM1038v1	SE11	SAMD00061087	PRJNA18057	GCA_000010385.1	Complete	5.15563	50.7481	7	ftp://ftp.ncbi.nlm.nih.gov/genomes/all/GCA/000/010/385/GCA_000010385.1_ASM1038v1	ftp://ftp.ncbi.nlm.nih.gov/genomes/all/GCF/000/010/385/GCF_000010385.1_ASM1038v1	Escherichia coli SE11	None	None	None	None	None	None	Missing	O173:H28	B1	4887515
701	ST001560003	GCF_000355275.2_ASM35527v2_genomic.fna	ST156	GCF_000355275.2_ASM35527v2	MP020940.1	SAMN00829300	PRJNA77517	GCA_000355275.2	Contig	5.25094	50.5	55	ftp://ftp.ncbi.nlm.nih.gov/genomes/all/GCA/000/355/275/GCA_000355275.2_ASM35527v2	ftp://ftp.ncbi.nlm.nih.gov/genomes/all/GCF/000/355/275/GCF_000355275.2_ASM35527v2	None	None	None	None	None	None	None	Missing	O36:H5	B1	371386
702	ST001560004	GCF_000356105.2_ASM35610v2_genomic.fna	ST156	GCF_000356105.2_ASM35610v2	174900	SAMN00828913	PRJNA77241	GCA_000356105.2	Contig	4.99979	50.6	100	ftp://ftp.ncbi.nlm.nih.gov/genomes/all/GCA/000/356/105/GCA_000356105.2_ASM35610v2	ftp://ftp.ncbi.nlm.nih.gov/genomes/all/GCF/000/356/105/GCF_000356105.2_ASM35610v2	None	None	None	None	None	None	None	Missing	O132:H25	B1	150351
703	ST001560005	GCF_000356565.1_ASM35656v1_genomic.fna	ST156	GCF_000356565.1_ASM35656v1	P0304816.1	SAMN00829503	PRJNA77591	GCA_000356565.1	Contig	5.40667	50.5	57	ftp://ftp.ncbi.nlm.nih.gov/genomes/all/GCA/000/356/565/GCA_000356565.1_ASM35656v1	ftp://ftp.ncbi.nlm.nih.gov/genomes/all/GCF/000/356/565/GCF_000356565.1_ASM35656v1	None	None	None	None	None	None	None	Missing	O36:H5	B1	659154
704	ST001560010	GCF_000692755.1_Esch_coli_MGH_57_V1_genomic.fna	ST156	GCF_000692755.1_Esch_coli_MGH_57_V1	MGH 57	SAMN02581389	PRJNA234256	GCA_000692755.1	Scaffold	5.09382	50.7	14	ftp://ftp.ncbi.nlm.nih.gov/genomes/all/GCA/000/692/755/GCA_000692755.1_Esch_coli_MGH_57_V1	ftp://ftp.ncbi.nlm.nih.gov/genomes/all/GCF/000/692/755/GCF_000692755.1_Esch_coli_MGH_57_V1	None	2013	USA: Boston	None	Wound abscess	Homo sapiens	None	USA	O10:H28	B1	2855381
705	ST001560012	GCF_001402805.1_ASM140280v1_genomic.fna	ST156	GCF_001402805.1_ASM140280v1	INSRA6015	SAMN04160941	PRJNA298576	GCA_001402805.1	Scaffold	4.77012	50.8	91	ftp://ftp.ncbi.nlm.nih.gov/genomes/all/GCA/001/402/805/GCA_001402805.1_ASM140280v1	ftp://ftp.ncbi.nlm.nih.gov/genomes/all/GCF/001/402/805/GCF_001402805.1_ASM140280v1	Escherichia coli	01-May-2015	Portugal: Lisbon	None	urine	Homo sapiens	missing	Portugal	O8/O30:H28	B1	182685
706	ST001560013	GCF_001637625.1_ASM163762v1_genomic.fna	ST156	GCF_001637625.1_ASM163762v1	2772a	SAMN02949646	PRJNA274344	GCA_001637625.1	Contig	4.9499	50.8	93	ftp://ftp.ncbi.nlm.nih.gov/genomes/all/GCA/001/637/625/GCA_001637625.1_ASM163762v1	ftp://ftp.ncbi.nlm.nih.gov/genomes/all/GCF/001/637/625/GCF_001637625.1_ASM163762v1	Escherichia coli	2007	Germany	None	udder acute mastitis	Bos taurus	None	Germany	O174:H28	B1	163837
707	ST001560017	GCF_001891555.1_ASM189155v1_genomic.fna	ST156	GCF_001891555.1_ASM189155v1	678	SAMN05928879	PRJNA349231	GCA_001891555.1	Scaffold	5.18135	50.6	119	ftp://ftp.ncbi.nlm.nih.gov/genomes/all/GCA/001/891/555/GCA_001891555.1_ASM189155v1	ftp://ftp.ncbi.nlm.nih.gov/genomes/all/GCF/001/891/555/GCF_001891555.1_ASM189155v1	Escherichia coli	2015-02	China: Shandong	None	cloaca swabs from commercial farm	chicken	None	China	-:H25	B1	192226
708	ST001560018	GCF_001891725.1_ASM189172v1_genomic.fna	ST156	GCF_001891725.1_ASM189172v1	635	SAMN05928890	PRJNA349231	GCA_001891725.1	Scaffold	5.45269	50.3	125	ftp://ftp.ncbi.nlm.nih.gov/genomes/all/GCA/001/891/725/GCA_001891725.1_ASM189172v1	ftp://ftp.ncbi.nlm.nih.gov/genomes/all/GCF/001/891/725/GCF_001891725.1_ASM189172v1	Escherichia coli	2015-05	China: Shandong	None	cloaca swabs from commercial farm	chicken	None	China	-:H28	B1	146712
709	ST001560020	GCF_001891995.1_ASM189199v1_genomic.fna	ST156	GCF_001891995.1_ASM189199v1	629	SAMN05928909	PRJNA349231	GCA_001891995.1	Scaffold	5.16308	50.5	112	ftp://ftp.ncbi.nlm.nih.gov/genomes/all/GCA/001/891/995/GCA_001891995.1_ASM189199v1	ftp://ftp.ncbi.nlm.nih.gov/genomes/all/GCF/001/891/995/GCF_001891995.1_ASM189199v1	Escherichia coli	2015-05	China: Shandong	None	sewage from commercial farm	Not Available	None	China	-:H28	B1	163288
710	ST001560023	GCF_001892065.1_ASM189206v1_genomic.fna	ST156	GCF_001892065.1_ASM189206v1	467	SAMN05928914	PRJNA349231	GCA_001892065.1	Scaffold	5.28588	50.3	104	ftp://ftp.ncbi.nlm.nih.gov/genomes/all/GCA/001/892/065/GCA_001892065.1_ASM189206v1	ftp://ftp.ncbi.nlm.nih.gov/genomes/all/GCF/001/892/065/GCF_001892065.1_ASM189206v1	Escherichia coli	2015-05	China: Shandong	None	cloaca swabs from commercial farm	chicken	None	China	O61:H28	B1	146685
711	ST001560030	GCF_001892725.1_ASM189272v1_genomic.fna	ST156	GCF_001892725.1_ASM189272v1	544	SAMN05928900	PRJNA349231	GCA_001892725.1	Scaffold	5.45983	50.3	123	ftp://ftp.ncbi.nlm.nih.gov/genomes/all/GCA/001/892/725/GCA_001892725.1_ASM189272v1	ftp://ftp.ncbi.nlm.nih.gov/genomes/all/GCF/001/892/725/GCF_001892725.1_ASM189272v1	Escherichia coli	2015-05	China: Shandong	None	cloaca swabs from commercial farm	chicken	None	China	-:H28	B1	129572
712	ST001560035	GCF_001893535.1_ASM189353v1_genomic.fna	ST156	GCF_001893535.1_ASM189353v1	648	SAMN05928978	PRJNA349231	GCA_001893535.1	Scaffold	5.36229	50.2	124	ftp://ftp.ncbi.nlm.nih.gov/genomes/all/GCA/001/893/535/GCA_001893535.1_ASM189353v1	ftp://ftp.ncbi.nlm.nih.gov/genomes/all/GCF/001/893/535/GCF_001893535.1_ASM189353v1	Escherichia coli	2015-05	China: Shandong	None	anal swabs from commercial chicken farm	dog	None	China	O81:H28	B1	143785
713	ST001560038	GCF_001894255.1_ASM189425v1_genomic.fna	ST156	GCF_001894255.1_ASM189425v1	498	SAMN05928963	PRJNA349231	GCA_001894255.1	Scaffold	5.2296	50.5	101	ftp://ftp.ncbi.nlm.nih.gov/genomes/all/GCA/001/894/255/GCA_001894255.1_ASM189425v1	ftp://ftp.ncbi.nlm.nih.gov/genomes/all/GCF/001/894/255/GCF_001894255.1_ASM189425v1	Escherichia coli	2015-05	China: Shandong	None	commercial chicken farm	fly	None	China	O3:H25	B1	167895
714	ST001560039	GCF_001894555.1_ASM189455v1_genomic.fna	ST156	GCF_001894555.1_ASM189455v1	656	SAMN05929005	PRJNA349231	GCA_001894555.1	Scaffold	5.13114	50.4	85	ftp://ftp.ncbi.nlm.nih.gov/genomes/all/GCA/001/894/555/GCA_001894555.1_ASM189455v1	ftp://ftp.ncbi.nlm.nih.gov/genomes/all/GCF/001/894/555/GCF_001894555.1_ASM189455v1	Escherichia coli	2015-05	China: Shandong	None	fecal swabs from commercial chicken farm	swallow	None	China	O40:H25	B1	172107
715	ST001560042	GCF_001907935.1_ASM190793v1_genomic.fna	ST156	GCF_001907935.1_ASM190793v1	HC891/2016	SAMN06043562	PRJNA354228	GCA_001907935.1	Scaffold	5.77044	50.5	70	ftp://ftp.ncbi.nlm.nih.gov/genomes/all/GCA/001/907/935/GCA_001907935.1_ASM190793v1	ftp://ftp.ncbi.nlm.nih.gov/genomes/all/GCF/001/907/935/GCF_001907935.1_ASM190793v1	Escherichia coli	2016-04-11	Brazil: Sao Paulo, SP	None	blood	Homo sapiens	blood infection	Brazil	O142:H28	B1	5053377
716	ST001560043	GCF_002165095.2_ASM216509v2_genomic.fna	ST156	GCF_002165095.2_ASM216509v2	SCEC020022	SAMN06909177	PRJNA418674	GCA_002165095.2	Complete	5.32627	50.6707	13	ftp://ftp.ncbi.nlm.nih.gov/genomes/all/GCA/002/165/095/GCA_002165095.2_ASM216509v2	ftp://ftp.ncbi.nlm.nih.gov/genomes/all/GCF/002/165/095/GCF_002165095.2_ASM216509v2	Escherichia coli	2016-10	China: Sichuan	None	None	Homo sapiens	None	China	-:H25	B1	4894694
717	ST001560044	GCF_002196615.1_ASM219661v1_genomic.fna	ST156	GCF_002196615.1_ASM219661v1	E24	SAMN06346573	PRJNA375849	GCA_002196615.1	Contig	5.07266	50.5	124	ftp://ftp.ncbi.nlm.nih.gov/genomes/all/GCA/002/196/615/GCA_002196615.1_ASM219661v1	ftp://ftp.ncbi.nlm.nih.gov/genomes/all/GCF/002/196/615/GCF_002196615.1_ASM219661v1	Escherichia coli	16-August-2016	China: Shandong Province	None	soil sample	None	None	China	-:H25	B1	134922
718	ST001560045	GCF_002244835.1_ASM224483v1_genomic.fna	ST156	GCF_002244835.1_ASM224483v1	157-1949	SAMN03262782	PRJNA269984	GCA_002244835.1	Scaffold	4.72483	50.8	6	ftp://ftp.ncbi.nlm.nih.gov/genomes/all/GCA/002/244/835/GCA_002244835.1_ASM224483v1	ftp://ftp.ncbi.nlm.nih.gov/genomes/all/GCF/002/244/835/GCF_002244835.1_ASM224483v1	Escherichia coli	missing	USA: Seattle	None	urine	missing	missing	USA	O173:H28	B1	1571925
719	ST001560052	GCF_002736085.1_ASM273608v1_genomic.fna	ST156	GCF_002736085.1_ASM273608v1	UFU_EC98	SAMN07746131	PRJNA413419	GCA_002736085.1	Chromosome	5.01744	50.6165	4	ftp://ftp.ncbi.nlm.nih.gov/genomes/all/GCA/002/736/085/GCA_002736085.1_ASM273608v1	ftp://ftp.ncbi.nlm.nih.gov/genomes/all/GCF/002/736/085/GCF_002736085.1_ASM273608v1	Escherichia coli	29-jul-2014	Brazil: Minas Gerais	None	urine	Homo sapiens	Urinary tract infection	Brazil	O142:H30	B1	4849850
720	ST001560053	GCF_002860085.1_ASM286008v1_genomic.fna	ST156	GCF_002860085.1_ASM286008v1	CRE1540	SAMN06198938	PRJNA360014	GCA_002860085.1	Complete	5.46425	50.5679	5	ftp://ftp.ncbi.nlm.nih.gov/genomes/all/GCA/002/860/085/GCA_002860085.1_ASM286008v1	ftp://ftp.ncbi.nlm.nih.gov/genomes/all/GCF/002/860/085/GCF_002860085.1_ASM286008v1	Escherichia coli	Jun-2014	Hong Kong	None	Rectal Swab	Homo sapiens	not applicable	Hong Kong	O35:H28	B1	4942719
721	ST001560056	GCF_002999075.1_ASM299907v1_genomic.fna	ST156	GCF_002999075.1_ASM299907v1	AR_0374	SAMN07291517	PRJNA316321	GCA_002999075.1	Complete	5.02267	50.799	4	ftp://ftp.ncbi.nlm.nih.gov/genomes/all/GCA/002/999/075/GCA_002999075.1_ASM299907v1	ftp://ftp.ncbi.nlm.nih.gov/genomes/all/GCF/002/999/075/GCF_002999075.1_ASM299907v1	Escherichia coli	missing	missing	None	missing	missing	missing	Missing	-:H9	B1	4877957
722	ST001560059	GCF_003010015.1_ASM301001v1_genomic.fna	ST156	GCF_003010015.1_ASM301001v1	sc12-98	SAMN07983268	PRJNA417344	GCA_003010015.1	Contig	4.86983	50.7	72	ftp://ftp.ncbi.nlm.nih.gov/genomes/all/GCA/003/010/015/GCA_003010015.1_ASM301001v1	ftp://ftp.ncbi.nlm.nih.gov/genomes/all/GCF/003/010/015/GCF_003010015.1_ASM301001v1	Escherichia coli	2012	China:Sichuan	None	None	chicken	None	China	O174:H28	B1	181795
723	ST001560060	GCF_003073875.1_ASM307387v1_genomic.fna	ST156	GCF_003073875.1_ASM307387v1	AR436	SAMN07291529	PRJNA316321	GCA_003073875.1	Complete	5.02827	50.8906	4	ftp://ftp.ncbi.nlm.nih.gov/genomes/all/GCA/003/073/875/GCA_003073875.1_ASM307387v1	ftp://ftp.ncbi.nlm.nih.gov/genomes/all/GCF/003/073/875/GCF_003073875.1_ASM307387v1	Escherichia coli	missing	missing	None	missing	missing	missing	Missing	-:H9	B1	4875835
724	ST001560061	GCF_003122105.1_ASM312210v1_genomic.fna	ST156	GCF_003122105.1_ASM312210v1	ECCRA-119	SAMN08765149	PRJNA439379	GCA_003122105.1	Complete	5.22519	50.7315	4	ftp://ftp.ncbi.nlm.nih.gov/genomes/all/GCA/003/122/105/GCA_003122105.1_ASM312210v1	ftp://ftp.ncbi.nlm.nih.gov/genomes/all/GCF/003/122/105/GCF_003122105.1_ASM312210v1	Escherichia coli	2017-06	China:Zhejiang	None	feces	None	None	China	-:H25	B1	4893130
725	ST001560062	GCF_003288415.1_ASM328841v1_genomic.fna	ST156	GCF_003288415.1_ASM328841v1	AR_452	SAMN07291545	PRJNA316321	GCA_003288415.1	Complete	4.95822	50.8862	4	ftp://ftp.ncbi.nlm.nih.gov/genomes/all/GCA/003/288/415/GCA_003288415.1_ASM328841v1	ftp://ftp.ncbi.nlm.nih.gov/genomes/all/GCF/003/288/415/GCF_003288415.1_ASM328841v1	Escherichia coli	missing	missing	None	missing	missing	missing	Missing	O54:H28	B1	4818472
726	ST001560064	GCF_003304785.1_ASM330478v1_genomic.fna	ST156	GCF_003304785.1_ASM330478v1	A35	SAMN07556497	PRJNA400107	GCA_003304785.1	Scaffold	4.78343	50.7	102	ftp://ftp.ncbi.nlm.nih.gov/genomes/all/GCA/003/304/785/GCA_003304785.1_ASM330478v1	ftp://ftp.ncbi.nlm.nih.gov/genomes/all/GCF/003/304/785/GCF_003304785.1_ASM330478v1	Escherichia coli	2016-06	China	None	feces	Homo sapiens	None	China	O174:H28	B1	177614
727	ST001560070	GCF_003686445.1_ASM368644v1_genomic.fna	ST156	GCF_003686445.1_ASM368644v1	CFRA109	SAMN10187514	PRJNA494909	GCA_003686445.1	Contig	4.92699	50.7	124	ftp://ftp.ncbi.nlm.nih.gov/genomes/all/GCA/003/686/445/GCA_003686445.1_ASM368644v1	ftp://ftp.ncbi.nlm.nih.gov/genomes/all/GCF/003/686/445/GCF_003686445.1_ASM368644v1	Escherichia coli	2017-06	China:Zhejiang	None	chicken droppings	None	None	China	O98:H14	B1	116955
728	ST001560071	GCF_003686895.1_ASM368689v1_genomic.fna	ST156	GCF_003686895.1_ASM368689v1	CMJH104a	SAMN10187500	PRJNA494909	GCA_003686895.1	Scaffold	4.80693	50.7	108	ftp://ftp.ncbi.nlm.nih.gov/genomes/all/GCA/003/686/895/GCA_003686895.1_ASM368689v1	ftp://ftp.ncbi.nlm.nih.gov/genomes/all/GCF/003/686/895/GCF_003686895.1_ASM368689v1	Escherichia coli	2016-09	China:Zhejiang	None	retail chicken	None	None	China	-:H25	B1	192370
729	ST001560073	GCF_004336925.1_ASM433692v1_genomic.fna	ST156	GCF_004336925.1_ASM433692v1	EPA233	SAMN11031160	PRJNA524695	GCA_004336925.1	Scaffold	4.83203	50.7	70	ftp://ftp.ncbi.nlm.nih.gov/genomes/all/GCA/004/336/925/GCA_004336925.1_ASM433692v1	ftp://ftp.ncbi.nlm.nih.gov/genomes/all/GCF/004/336/925/GCF_004336925.1_ASM433692v1	Escherichia coli	2013	USA	None	wastewater	None	None	USA	O9:H9	B1	271035
730	ST001560074	GCF_005384345.1_ASM538434v1_genomic.fna	ST156	GCF_005384345.1_ASM538434v1	HUST153	SAMD00077087	PRJDB5579	GCA_005384345.1	Scaffold	4.65698	50.8	45	ftp://ftp.ncbi.nlm.nih.gov/genomes/all/GCA/005/384/345/GCA_005384345.1_ASM538434v1	ftp://ftp.ncbi.nlm.nih.gov/genomes/all/GCF/005/384/345/GCF_005384345.1_ASM538434v1	Escherichia coli	2008	Japan	feces	None	Homo sapiens	None	Japan	O174:H28	B1	408544
731	ST001560075	GCF_005391425.1_ASM539142v1_genomic.fna	ST156	GCF_005391425.1_ASM539142v1	KS-NP037	SAMD00077440	PRJDB5579	GCA_005391425.1	Scaffold	5.06685	50.8	93	ftp://ftp.ncbi.nlm.nih.gov/genomes/all/GCA/005/391/425/GCA_005391425.1_ASM539142v1	ftp://ftp.ncbi.nlm.nih.gov/genomes/all/GCF/005/391/425/GCF_005391425.1_ASM539142v1	Escherichia coli	2013	Japan	feces	None	Bos taurus	None	Japan	O23:H25	B1	185817
732	ST001560082	GCF_009741465.1_ASM974146v1_genomic.fna	ST156	GCF_009741465.1_ASM974146v1	INF13/18/A	SAMN13474918	PRJNA593306	GCA_009741465.1	Scaffold	5.13842	50.5	70	ftp://ftp.ncbi.nlm.nih.gov/genomes/all/GCA/009/741/465/GCA_009741465.1_ASM974146v1	ftp://ftp.ncbi.nlm.nih.gov/genomes/all/GCF/009/741/465/GCF_009741465.1_ASM974146v1	Escherichia coli	06-Jul-2018	Malaysia	None	blood	Homo sapiens		Malaysia	O29:H28	B1	2900087
733	ST001560085	GCF_009848325.1_ASM984832v1_genomic.fna	ST156	GCF_009848325.1_ASM984832v1	WX288	SAMN13547357	PRJNA597967	GCA_009848325.1	Contig	5.09258	50.5	98	ftp://ftp.ncbi.nlm.nih.gov/genomes/all/GCA/009/848/325/GCA_009848325.1_ASM984832v1	ftp://ftp.ncbi.nlm.nih.gov/genomes/all/GCF/009/848/325/GCF_009848325.1_ASM984832v1	Escherichia coli	Dec-2016	China	None	public transports	None	None	China	-:H28	B1	192880
734	ST001560086	GCF_009848355.1_ASM984835v1_genomic.fna	ST156	GCF_009848355.1_ASM984835v1	WX090	SAMN13547352	PRJNA597967	GCA_009848355.1	Contig	5.04647	50.5	104	ftp://ftp.ncbi.nlm.nih.gov/genomes/all/GCA/009/848/355/GCA_009848355.1_ASM984835v1	ftp://ftp.ncbi.nlm.nih.gov/genomes/all/GCF/009/848/355/GCF_009848355.1_ASM984835v1	Escherichia coli	Dec-2016	China	None	public transports	None	None	China	-:H28	B1	175615
735	ST001560087	GCF_009905135.1_ASM990513v1_genomic.fna	ST156	GCF_009905135.1_ASM990513v1	94EC	SAMN13756518	PRJNA599529	GCA_009905135.1	Complete	5.2407	50.5937	7	ftp://ftp.ncbi.nlm.nih.gov/genomes/all/GCA/009/905/135/GCA_009905135.1_ASM990513v1	ftp://ftp.ncbi.nlm.nih.gov/genomes/all/GCF/009/905/135/GCF_009905135.1_ASM990513v1	Escherichia coli	2019-02	Singapore	None	feces	Homo sapiens	None	Singapore	-:H28	B1	4811585
736	ST001560092	GCF_010078195.1_ASM1007819v1_genomic.fna	ST156	GCF_010078195.1_ASM1007819v1	PH-2670-18	SAMN13295110	PRJNA589974	GCA_010078195.1	Contig	5.07155	50.5553	47	ftp://ftp.ncbi.nlm.nih.gov/genomes/all/GCA/010/078/195/GCA_010078195.1_ASM1007819v1	ftp://ftp.ncbi.nlm.nih.gov/genomes/all/GCF/010/078/195/GCF_010078195.1_ASM1007819v1	Escherichia coli	02-May-2018	Philippines	None	None	Homo sapiens	None	Philippines	O177:H25	B1	2849480
737	ST001560093	GCF_010092405.1_ASM1009240v1_genomic.fna	ST156	GCF_010092405.1_ASM1009240v1	GZEC065	SAMN13875146	PRJNA601848	GCA_010092405.1	Complete	5.10792	50.7543	4	ftp://ftp.ncbi.nlm.nih.gov/genomes/all/GCA/010/092/405/GCA_010092405.1_ASM1009240v1	ftp://ftp.ncbi.nlm.nih.gov/genomes/all/GCF/010/092/405/GCF_010092405.1_ASM1009240v1	Escherichia coli	2017	China: Guangzhou	None	blood	Homo sapiens	unknown	China	-:H25	B1	4830815
738	ST001560094	GCF_010668045.1_ASM1066804v1_genomic.fna	ST156	GCF_010668045.1_ASM1066804v1	89PenNDM	SAMN13616206	PRJNA596253	GCA_010668045.1	Contig	5.17406	50.7	120	ftp://ftp.ncbi.nlm.nih.gov/genomes/all/GCA/010/668/045/GCA_010668045.1_ASM1066804v1	ftp://ftp.ncbi.nlm.nih.gov/genomes/all/GCF/010/668/045/GCF_010668045.1_ASM1066804v1	Escherichia coli	2018	Brazil	None	blood	Spheniscus magellanicus	Infection	Brazil	O54:H28	B1	159285
739	ST001560095	GCF_011067085.1_ASM1106708v1_genomic.fna	ST156	GCF_011067085.1_ASM1106708v1	3R	SAMN14134968	PRJNA607405	GCA_011067085.1	Complete	5.27296	50.7283	5	ftp://ftp.ncbi.nlm.nih.gov/genomes/all/GCA/011/067/085/GCA_011067085.1_ASM1106708v1	ftp://ftp.ncbi.nlm.nih.gov/genomes/all/GCF/011/067/085/GCF_011067085.1_ASM1106708v1	Escherichia coli	2015	China: Shandong	None	None	Chicken	None	China	-:H25	B1	4868512
740	ST001560096	GCF_012063145.1_ASM1206314v1_genomic.fna	ST156	GCF_012063145.1_ASM1206314v1	NIFDS_EC2017_617	SAMN13738081	PRJNA599028	GCA_012063145.1	Contig	5.13579	50.5	101	ftp://ftp.ncbi.nlm.nih.gov/genomes/all/GCA/012/063/145/GCA_012063145.1_ASM1206314v1	ftp://ftp.ncbi.nlm.nih.gov/genomes/all/GCF/012/063/145/GCF_012063145.1_ASM1206314v1	Escherichia coli	2017-07	South Korea	None	Chicken meat	None	None	South Korea	-:H28	B1	156850
741	ST001560097	GCF_012974525.1_ASM1297452v1_genomic.fna	ST156	GCF_012974525.1_ASM1297452v1	C21	SAMN14732738	PRJNA628170	GCA_012974525.1	Complete	5.06602	50.6549	5	ftp://ftp.ncbi.nlm.nih.gov/genomes/all/GCA/012/974/525/GCA_012974525.1_ASM1297452v1	ftp://ftp.ncbi.nlm.nih.gov/genomes/all/GCF/012/974/525/GCF_012974525.1_ASM1297452v1	Escherichia coli	sep-2009	China: Chengdu	None	None	chicken	None	China	O51:H28	B1	4757725
742	ST001560099	GCF_013347025.1_ASM1334702v1_genomic.fna	ST156	GCF_013347025.1_ASM1334702v1	NJLSYY40-CR	SAMN10613781	PRJNA510171	GCA_013347025.1	Contig	4.96409	50.6	125	ftp://ftp.ncbi.nlm.nih.gov/genomes/all/GCA/013/347/025/GCA_013347025.1_ASM1334702v1	ftp://ftp.ncbi.nlm.nih.gov/genomes/all/GCF/013/347/025/GCF_013347025.1_ASM1334702v1	Escherichia coli	2015-05-16	China: Nanjing, Jiangsu	None	Mid-stage urine	Homo sapiens	Hydronephrosis	China	-:H45	B1	140092
743	ST001560100	GCF_013371725.1_ASM1337172v1_genomic.fna	ST156	GCF_013371725.1_ASM1337172v1	AH25	SAMN15229442	PRJNA639231	GCA_013371725.1	Complete	5.32713	50.5652	3	ftp://ftp.ncbi.nlm.nih.gov/genomes/all/GCA/013/371/725/GCA_013371725.1_ASM1337172v1	ftp://ftp.ncbi.nlm.nih.gov/genomes/all/GCF/013/371/725/GCF_013371725.1_ASM1337172v1	Escherichia coli	2017	China: anhui	None	hefei	chicken	no	China	O125:H28	B1	5146159
744	ST001560101	GCF_013413545.1_ASM1341354v1_genomic.fna	ST156	GCF_013413545.1_ASM1341354v1	E7N18P5C8G	SAMN15423729	PRJNA643688	GCA_013413545.1	Contig	5.08457	50.7	44	ftp://ftp.ncbi.nlm.nih.gov/genomes/all/GCA/013/413/545/GCA_013413545.1_ASM1341354v1	ftp://ftp.ncbi.nlm.nih.gov/genomes/all/GCF/013/413/545/GCF_013413545.1_ASM1341354v1	Escherichia coli	2019-04-29	Portugal: Guilhabreu, District Vila do Conde	None	missing	Bos taurus	None	Portugal	-:H28	B1	299977
745	ST001560102	GCF_014155295.1_ASM1415529v1_genomic.fna	ST156	GCF_014155295.1_ASM1415529v1	N16-2	SAMN14776669	PRJNA629454	GCA_014155295.1	Contig	4.97905	50.6	72	ftp://ftp.ncbi.nlm.nih.gov/genomes/all/GCA/014/155/295/GCA_014155295.1_ASM1415529v1	ftp://ftp.ncbi.nlm.nih.gov/genomes/all/GCF/014/155/295/GCF_014155295.1_ASM1415529v1	Escherichia coli	2018	China	None	rumen	None	None	China	O64:H31	B1	214604
746	ST001560103	GCF_014235825.1_ASM1423582v1_genomic.fna	ST156	GCF_014235825.1_ASM1423582v1	EC171	SAMN15755827	PRJNA655809	GCA_014235825.1	Contig	5.1036	50.5	98	ftp://ftp.ncbi.nlm.nih.gov/genomes/all/GCA/014/235/825/GCA_014235825.1_ASM1423582v1	ftp://ftp.ncbi.nlm.nih.gov/genomes/all/GCF/014/235/825/GCF_014235825.1_ASM1423582v1	Escherichia coli	18-Jan-2019	China	None	None	duck	None	China	O33:H31	B1	134959
747	ST001560104	GCF_900479265.1_17261_7_55_genomic.fna	ST156	GCF_900479265.1_17261_7_55	VREC0297	SAMEA3472130	PRJEB8774	GCA_900479265.1	Scaffold	5.10259	50.5	84	ftp://ftp.ncbi.nlm.nih.gov/genomes/all/GCA/900/479/265/GCA_900479265.1_17261_7_55	ftp://ftp.ncbi.nlm.nih.gov/genomes/all/GCF/900/479/265/GCF_900479265.1_17261_7_55	Escherichia coli	2014	United Kingdom	None	feces	Sus scrofa	None	United Kingdom	O174:H28	B1	221921
748	ST001560105	GCF_900480315.1_17328_2_69_genomic.fna	ST156	GCF_900480315.1_17328_2_69	VREC0601	SAMEA3751242	PRJEB8774	GCA_900480315.1	Scaffold	5.31309	50.5	94	ftp://ftp.ncbi.nlm.nih.gov/genomes/all/GCA/900/480/315/GCA_900480315.1_17328_2_69	ftp://ftp.ncbi.nlm.nih.gov/genomes/all/GCF/900/480/315/GCF_900480315.1_17328_2_69	Escherichia coli	2015	United Kingdom	None	feces	Meleagris gallopavo	None	United Kingdom	O100:H28	B1	224010
749	ST001560106	GCF_900480355.1_17328_2_46_genomic.fna	ST156	GCF_900480355.1_17328_2_46	VREC0575	SAMEA3752384	PRJEB8774	GCA_900480355.1	Scaffold	4.91956	50.7	77	ftp://ftp.ncbi.nlm.nih.gov/genomes/all/GCA/900/480/355/GCA_900480355.1_17328_2_46	ftp://ftp.ncbi.nlm.nih.gov/genomes/all/GCF/900/480/355/GCF_900480355.1_17328_2_46	Escherichia coli	2015	United Kingdom	None	feces	Meleagris gallopavo	None	United Kingdom	O76:H31	B1	183237
750	ST001670003	GCF_000777675.1_ASM77767v1_genomic.fna	ST167	GCF_000777675.1_ASM77767v1	upec-273	SAMN02802100	PRJNA248737	GCA_000777675.1	Scaffold	4.92755	50.7	102	ftp://ftp.ncbi.nlm.nih.gov/genomes/all/GCA/000/777/675/GCA_000777675.1_ASM77767v1	ftp://ftp.ncbi.nlm.nih.gov/genomes/all/GCF/000/777/675/GCF_000777675.1_ASM77767v1	Escherichia coli	2012	USA: WA	None	patient with urinary tract infection	Homo sapiens	urinary tract infection	USA	-:H9	A	148281
751	ST001670010	GCF_001562375.1_ASM156237v1_genomic.fna	ST167	GCF_001562375.1_ASM156237v1	108191	SAMN03076176	PRJNA261239	GCA_001562375.1	Scaffold	4.72702	50.8	98	ftp://ftp.ncbi.nlm.nih.gov/genomes/all/GCA/001/562/375/GCA_001562375.1_ASM156237v1	ftp://ftp.ncbi.nlm.nih.gov/genomes/all/GCF/001/562/375/GCF_001562375.1_ASM156237v1	Escherichia coli	2009-02-17	USA:Fort Sam Houston	None	urine	Homo sapiens	Infection	USA	O89:H10	A	115521
752	ST001670011	GCF_001576435.1_ASM157643v1_genomic.fna	ST167	GCF_001576435.1_ASM157643v1	G324	SAMN04334755	PRJNA305846	GCA_001576435.1	Scaffold	4.85508	50.8	118	ftp://ftp.ncbi.nlm.nih.gov/genomes/all/GCA/001/576/435/GCA_001576435.1_ASM157643v1	ftp://ftp.ncbi.nlm.nih.gov/genomes/all/GCF/001/576/435/GCF_001576435.1_ASM157643v1	Escherichia coli	missing	United Kingdom: Scotland	None	mastitis	Bos taurus	None	United Kingdom	O89:H9	A	137025
753	ST001670013	GCF_001610755.1_ASM161075v1_genomic.fna	ST167	GCF_001610755.1_ASM161075v1	Sanji	SAMN02580208	PRJNA232611	GCA_001610755.1	Complete	5.42859	50.4704	7	ftp://ftp.ncbi.nlm.nih.gov/genomes/all/GCA/001/610/755/GCA_001610755.1_ASM161075v1	ftp://ftp.ncbi.nlm.nih.gov/genomes/all/GCF/001/610/755/GCF_001610755.1_ASM161075v1	Escherichia coli	Oct-2011	China	None	pheasant duodenum	pheasant	None	China	O89:H9	A	4891769
754	ST001670018	GCF_001860505.1_ASM186050v1_genomic.fna	ST167	GCF_001860505.1_ASM186050v1	Y5	SAMN04299569	PRJNA304360	GCA_001860505.1	Complete	4.83927	50.8	1	ftp://ftp.ncbi.nlm.nih.gov/genomes/all/GCA/001/860/505/GCA_001860505.1_ASM186050v1	ftp://ftp.ncbi.nlm.nih.gov/genomes/all/GCF/001/860/505/GCF_001860505.1_ASM186050v1	Escherichia coli	28-Sep-2013	China: Zhejiang	None	urine	Homo sapiens	Urine Track Infection	China	O89:H17	A	4839266
755	ST001670025	GCF_002024905.2_ASM202490v2_genomic.fna	ST167	GCF_002024905.2_ASM202490v2	LCT-EC001	SAMN02738943	PRJNA245511	GCA_002024905.2	Scaffold	5.19824	50.8	17	ftp://ftp.ncbi.nlm.nih.gov/genomes/all/GCA/002/024/905/GCA_002024905.2_ASM202490v2	ftp://ftp.ncbi.nlm.nih.gov/genomes/all/GCF/002/024/905/GCF_002024905.2_ASM202490v2	Escherichia coli	April-2013	China: 301 Hospital	None	sputum	Homo sapiens	Pulmonary infection	China	O89:H9	A	4259009
756	ST001670026	GCF_002152065.1_ASM215206v1_genomic.fna	ST167	GCF_002152065.1_ASM215206v1	MGH169	SAMN04521918	PRJNA271899	GCA_002152065.1	Scaffold	5.24534	50.8	12	ftp://ftp.ncbi.nlm.nih.gov/genomes/all/GCA/002/152/065/GCA_002152065.1_ASM215206v1	ftp://ftp.ncbi.nlm.nih.gov/genomes/all/GCF/002/152/065/GCF_002152065.1_ASM215206v1	Escherichia coli	2015	USA: Massachusetts, Boston	None	missing	Homo sapiens	missing	USA	O89:H9	A	4913896
757	ST001670034	GCF_002180055.1_ASM218005v1_genomic.fna	ST167	GCF_002180055.1_ASM218005v1	AR_0149	SAMN04014990	PRJNA292902	GCA_002180055.1	Complete	4.92486	50.7528	3	ftp://ftp.ncbi.nlm.nih.gov/genomes/all/GCA/002/180/055/GCA_002180055.1_ASM218005v1	ftp://ftp.ncbi.nlm.nih.gov/genomes/all/GCF/002/180/055/GCF_002180055.1_ASM218005v1	Escherichia coli	missing	missing	None	missing	missing	missing	Missing	O89:H9	A	4830167
758	ST001670035	GCF_002180135.1_ASM218013v1_genomic.fna	ST167	GCF_002180135.1_ASM218013v1	AR_0162	SAMN04015003	PRJNA292902	GCA_002180135.1	Complete	5.06417	50.7925	5	ftp://ftp.ncbi.nlm.nih.gov/genomes/all/GCA/002/180/135/GCA_002180135.1_ASM218013v1	ftp://ftp.ncbi.nlm.nih.gov/genomes/all/GCF/002/180/135/GCF_002180135.1_ASM218013v1	Escherichia coli	missing	missing	None	missing	missing	missing	Missing	O89:H5	A	4810234
759	ST001670036	GCF_002180215.1_ASM218021v1_genomic.fna	ST167	GCF_002180215.1_ASM218021v1	AR_0151	SAMN04014992	PRJNA292902	GCA_002180215.1	Complete	4.95934	50.7608	3	ftp://ftp.ncbi.nlm.nih.gov/genomes/all/GCA/002/180/215/GCA_002180215.1_ASM218021v1	ftp://ftp.ncbi.nlm.nih.gov/genomes/all/GCF/002/180/215/GCF_002180215.1_ASM218021v1	Escherichia coli	missing	missing	None	missing	missing	missing	Missing	O89:H9	A	4862952
760	ST001670038	GCF_002192295.1_ASM219229v1_genomic.fna	ST167	GCF_002192295.1_ASM219229v1	AR_0150	SAMN04014991	PRJNA292902	GCA_002192295.1	Complete	5.07825	50.8127	4	ftp://ftp.ncbi.nlm.nih.gov/genomes/all/GCA/002/192/295/GCA_002192295.1_ASM219229v1	ftp://ftp.ncbi.nlm.nih.gov/genomes/all/GCF/002/192/295/GCF_002192295.1_ASM219229v1	Escherichia coli	missing	missing	None	missing	missing	missing	Missing	O89:H9	A	4864149
761	ST001670043	GCF_002634895.1_ASM263489v1_genomic.fna	ST167	GCF_002634895.1_ASM263489v1	FDAARGOS_434	SAMN07312478	PRJNA231221	GCA_002634895.1	Chromosome	5.0592	50.8752	5	ftp://ftp.ncbi.nlm.nih.gov/genomes/all/GCA/002/634/895/GCA_002634895.1_ASM263489v1	ftp://ftp.ncbi.nlm.nih.gov/genomes/all/GCF/002/634/895/GCF_002634895.1_ASM263489v1	Escherichia coli	2014-08	Canada:BC	None	rectal	Homo sapiens	Screening	Canada	O89:H9	A	4897877
762	ST001670044	GCF_002786655.1_ASM278665v1_genomic.fna	ST167	GCF_002786655.1_ASM278665v1	CREC-532	SAMN07944239	PRJNA416193	GCA_002786655.1	Complete	5.1973	50.6233	4	ftp://ftp.ncbi.nlm.nih.gov/genomes/all/GCA/002/786/655/GCA_002786655.1_ASM278665v1	ftp://ftp.ncbi.nlm.nih.gov/genomes/all/GCF/002/786/655/GCF_002786655.1_ASM278665v1	Escherichia coli	2015	South Korea: Busan	None	urine	Homo sapiens	not collected	South Korea	O89:H10	A	4837992
763	ST001670045	GCF_002787315.1_ASM278731v1_genomic.fna	ST167	GCF_002787315.1_ASM278731v1	AR_0014	SAMN04014855	PRJNA292901	GCA_002787315.1	Complete	5.0457	50.7745	3	ftp://ftp.ncbi.nlm.nih.gov/genomes/all/GCA/002/787/315/GCA_002787315.1_ASM278731v1	ftp://ftp.ncbi.nlm.nih.gov/genomes/all/GCF/002/787/315/GCF_002787315.1_ASM278731v1	Escherichia coli	missing	missing	None	missing	missing	missing	Missing	O9:H9	A	4839565
764	ST001670046	GCF_002787545.1_ASM278754v1_genomic.fna	ST167	GCF_002787545.1_ASM278754v1	CREC-629	SAMN07944243	PRJNA416193	GCA_002787545.1	Complete	5.25842	50.6202	4	ftp://ftp.ncbi.nlm.nih.gov/genomes/all/GCA/002/787/545/GCA_002787545.1_ASM278754v1	ftp://ftp.ncbi.nlm.nih.gov/genomes/all/GCF/002/787/545/GCF_002787545.1_ASM278754v1	Escherichia coli	2015	South Korea: Jeonnam	None	urine	Homo sapiens	not collected	South Korea	O89:H10	A	4938993
765	ST001670047	GCF_002788295.1_ASM278829v1_genomic.fna	ST167	GCF_002788295.1_ASM278829v1	AR_0011	SAMN04014852	PRJNA292901	GCA_002788295.1	Complete	5.17288	50.737	4	ftp://ftp.ncbi.nlm.nih.gov/genomes/all/GCA/002/788/295/GCA_002788295.1_ASM278829v1	ftp://ftp.ncbi.nlm.nih.gov/genomes/all/GCF/002/788/295/GCF_002788295.1_ASM278829v1	Escherichia coli	missing	missing	None	missing	missing	missing	Missing	O9:H9	A	4856773
766	ST001670048	GCF_002860105.1_ASM286010v1_genomic.fna	ST167	GCF_002860105.1_ASM286010v1	CRE1493	SAMN06198937	PRJNA360013	GCA_002860105.1	Complete	5.25609	50.7249	6	ftp://ftp.ncbi.nlm.nih.gov/genomes/all/GCA/002/860/105/GCA_002860105.1_ASM286010v1	ftp://ftp.ncbi.nlm.nih.gov/genomes/all/GCF/002/860/105/GCF_002860105.1_ASM286010v1	Escherichia coli	Nov-2013	China: Shenzhen	None	Rectal Swab	Homo sapiens	not applicable	China	O89:H9	A	4877335
767	ST001670049	GCF_002870165.1_ASM287016v1_genomic.fna	ST167	GCF_002870165.1_ASM287016v1	SCEC020007	SAMN08281024	PRJNA418674	GCA_002870165.1	Complete	5.02973	50.9077	3	ftp://ftp.ncbi.nlm.nih.gov/genomes/all/GCA/002/870/165/GCA_002870165.1_ASM287016v1	ftp://ftp.ncbi.nlm.nih.gov/genomes/all/GCF/002/870/165/GCF_002870165.1_ASM287016v1	Escherichia coli	2016-11-02	China: Sichuan, Zigong	None	None	Homo sapiens	None	China	O89/O162/O101:H9	A	4800548
768	ST001670050	GCF_002903125.1_ASM290312v1_genomic.fna	ST167	GCF_002903125.1_ASM290312v1	ECONIH6	SAMN05341196	PRJNA430813	GCA_002903125.1	Complete	5.06804	50.8415	3	ftp://ftp.ncbi.nlm.nih.gov/genomes/all/GCA/002/903/125/GCA_002903125.1_ASM290312v1	ftp://ftp.ncbi.nlm.nih.gov/genomes/all/GCF/002/903/125/GCF_002903125.1_ASM290312v1	Escherichia coli	Apr-2016	USA	swab	None	Homo sapiens	None	USA	O89:H9	A	4869246
769	ST001670051	GCF_002945135.3_ASM294513v3_genomic.fna	ST167	GCF_002945135.3_ASM294513v3	WCHEC005237	SAMN06209723	PRJNA418674	GCA_002945135.3	Complete	5.18721	50.825	9	ftp://ftp.ncbi.nlm.nih.gov/genomes/all/GCA/002/945/135/GCA_002945135.3_ASM294513v3	ftp://ftp.ncbi.nlm.nih.gov/genomes/all/GCF/002/945/135/GCF_002945135.3_ASM294513v3	Escherichia coli	2014-10	China: Sichuan, Chengdu	None	Rectal swab	Homo sapiens	None	China	O89:H9	A	4832939
770	ST001670052	GCF_002967855.1_ASM296785v1_genomic.fna	ST167	GCF_002967855.1_ASM296785v1	ESY003	SAMN08560507	PRJNA433600	GCA_002967855.1	Contig	5.00501	50.7	122	ftp://ftp.ncbi.nlm.nih.gov/genomes/all/GCA/002/967/855/GCA_002967855.1_ASM296785v1	ftp://ftp.ncbi.nlm.nih.gov/genomes/all/GCF/002/967/855/GCF_002967855.1_ASM296785v1	Escherichia coli	2014	China: Shenyang	None	sputum	Homo sapiens	missing	China	O89:H9	A	137365
771	ST001670054	GCF_002967885.1_ASM296788v1_genomic.fna	ST167	GCF_002967885.1_ASM296788v1	EBJ001	SAMN08560510	PRJNA433600	GCA_002967885.1	Contig	5.05572	50.7	125	ftp://ftp.ncbi.nlm.nih.gov/genomes/all/GCA/002/967/885/GCA_002967885.1_ASM296788v1	ftp://ftp.ncbi.nlm.nih.gov/genomes/all/GCF/002/967/885/GCF_002967885.1_ASM296788v1	Escherichia coli	2014	China: Beijing	None	urine	Homo sapiens	missing	China	O89:H9	A	142783
772	ST001670056	GCF_002967955.1_ASM296795v1_genomic.fna	ST167	GCF_002967955.1_ASM296795v1	EJN001	SAMN08560508	PRJNA433600	GCA_002967955.1	Contig	5.03055	50.7	124	ftp://ftp.ncbi.nlm.nih.gov/genomes/all/GCA/002/967/955/GCA_002967955.1_ASM296795v1	ftp://ftp.ncbi.nlm.nih.gov/genomes/all/GCF/002/967/955/GCF_002967955.1_ASM296795v1	Escherichia coli	2014	China: Jinan	None	urine	Homo sapiens	missing	China	O89:H9	A	147806
773	ST001670058	GCF_003000615.1_ASM300061v1_genomic.fna	ST167	GCF_003000615.1_ASM300061v1	AR_0371	SAMN07291514	PRJNA316321	GCA_003000615.1	Contig	4.84597	50.8	7	ftp://ftp.ncbi.nlm.nih.gov/genomes/all/GCA/003/000/615/GCA_003000615.1_ASM300061v1	ftp://ftp.ncbi.nlm.nih.gov/genomes/all/GCF/003/000/615/GCF_003000615.1_ASM300061v1	Escherichia coli	missing	missing	None	missing	missing	missing	Missing	O89:H9	A	4773279
774	ST001670065	GCF_003031775.1_ASM303177v1_genomic.fna	ST167	GCF_003031775.1_ASM303177v1	219	SAMN05194389	PRJNA278886	GCA_003031775.1	Complete	5.16217	50.7308	2	ftp://ftp.ncbi.nlm.nih.gov/genomes/all/GCA/003/031/775/GCA_003031775.1_ASM303177v1	ftp://ftp.ncbi.nlm.nih.gov/genomes/all/GCF/003/031/775/GCF_003031775.1_ASM303177v1	Escherichia coli	2016	USA:Boston	None	blood	Homo sapiens	missing	USA	O89:H9	A	5003410
775	ST001670066	GCF_003073835.1_ASM307383v1_genomic.fna	ST167	GCF_003073835.1_ASM307383v1	AR435	SAMN07291528	PRJNA316321	GCA_003073835.1	Complete	5.32872	50.7952	9	ftp://ftp.ncbi.nlm.nih.gov/genomes/all/GCA/003/073/835/GCA_003073835.1_ASM307383v1	ftp://ftp.ncbi.nlm.nih.gov/genomes/all/GCF/003/073/835/GCF_003073835.1_ASM307383v1	Escherichia coli	missing	missing	None	missing	missing	missing	Missing	O89:H9	A	4831922
776	ST001670068	GCF_003254065.1_ASM325406v1_genomic.fna	ST167	GCF_003254065.1_ASM325406v1	51008369SK1	SAMN09381942	PRJNA475214	GCA_003254065.1	Complete	5.22785	50.6968	6	ftp://ftp.ncbi.nlm.nih.gov/genomes/all/GCA/003/254/065/GCA_003254065.1_ASM325406v1	ftp://ftp.ncbi.nlm.nih.gov/genomes/all/GCF/003/254/065/GCF_003254065.1_ASM325406v1	Escherichia coli	2018	Switzerland:Zurich	None	wound liquid	Dog	wounded	Switzerland	O89:H9	A	4848222
777	ST001670069	GCF_003261145.1_ASM326114v1_genomic.fna	ST167	GCF_003261145.1_ASM326114v1	ECWJ1	SAMN09435562	PRJNA476486	GCA_003261145.1	Scaffold	4.98191	50.7	120	ftp://ftp.ncbi.nlm.nih.gov/genomes/all/GCA/003/261/145/GCA_003261145.1_ASM326114v1	ftp://ftp.ncbi.nlm.nih.gov/genomes/all/GCF/003/261/145/GCF_003261145.1_ASM326114v1	Escherichia coli	30-Nov-2017	Missing	None	urine	Homo sapiens	urinary tract infection	Missing	-:H5	A	136756
778	ST001670071	GCF_003324505.1_ASM332450v1_genomic.fna	ST167	GCF_003324505.1_ASM332450v1	AR_0433	SAMN07291526	PRJNA316321	GCA_003324505.1	Contig	4.83404	50.8	6	ftp://ftp.ncbi.nlm.nih.gov/genomes/all/GCA/003/324/505/GCA_003324505.1_ASM332450v1	ftp://ftp.ncbi.nlm.nih.gov/genomes/all/GCF/003/324/505/GCF_003324505.1_ASM332450v1	Escherichia coli	missing	missing	None	missing	missing	missing	Missing	O89:H9	A	4761984
779	ST001670074	GCF_003389125.1_ASM338912v1_genomic.fna	ST167	GCF_003389125.1_ASM338912v1	LMR3171	SAMN09399357	PRJNA475263	GCA_003389125.1	Contig	5.01924	50.7	122	ftp://ftp.ncbi.nlm.nih.gov/genomes/all/GCA/003/389/125/GCA_003389125.1_ASM338912v1	ftp://ftp.ncbi.nlm.nih.gov/genomes/all/GCF/003/389/125/GCF_003389125.1_ASM338912v1	Escherichia coli	2004	France: Paris	None	urine	Homo sapiens	urinary tract infection	France	O89:H9	A	118596
780	ST001670077	GCF_003731095.1_ASM373109v1_genomic.fna	ST167	GCF_003731095.1_ASM373109v1	HE-MDREc43	SAMD00052663	PRJDB4868	GCA_003731095.1	Scaffold	4.97821	50.7	77	ftp://ftp.ncbi.nlm.nih.gov/genomes/all/GCA/003/731/095/GCA_003731095.1_ASM373109v1	ftp://ftp.ncbi.nlm.nih.gov/genomes/all/GCF/003/731/095/GCF_003731095.1_ASM373109v1	Escherichia coli	2010	USA	not applicable	None	Homo sapiens	None	USA	O89:H9	A	175402
781	ST001670078	GCF_003856575.1_ASM385657v1_genomic.fna	ST167	GCF_003856575.1_ASM385657v1	4/2-1	SAMN07760933	PRJNA413669	GCA_003856575.1	Complete	4.92847	50.7536	5	ftp://ftp.ncbi.nlm.nih.gov/genomes/all/GCA/003/856/575/GCA_003856575.1_ASM385657v1	ftp://ftp.ncbi.nlm.nih.gov/genomes/all/GCF/003/856/575/GCF_003856575.1_ASM385657v1	Escherichia coli	2009	Sweden	None	feces	Homo sapiens	None	Sweden	O89:H9	A	4735721
782	ST001670079	GCF_003925895.1_ASM392589v1_genomic.fna	ST167	GCF_003925895.1_ASM392589v1	M217	SAMD00059754	PRJDB5126	GCA_003925895.1	Complete	5.00044	50.7009	3	ftp://ftp.ncbi.nlm.nih.gov/genomes/all/GCA/003/925/895/GCA_003925895.1_ASM392589v1	ftp://ftp.ncbi.nlm.nih.gov/genomes/all/GCF/003/925/895/GCF_003925895.1_ASM392589v1	Escherichia coli	2015-08-24	Myanmar:Yangon	not applicable	None	Homo sapiens	None	Myanmar	O89:H9	A	4825589
783	ST001670086	GCF_004122305.1_ASM412230v1_genomic.fna	ST167	GCF_004122305.1_ASM412230v1	L833	SAMN10219255	PRJNA495097	GCA_004122305.1	Contig	4.83969	50.7	102	ftp://ftp.ncbi.nlm.nih.gov/genomes/all/GCA/004/122/305/GCA_004122305.1_ASM412230v1	ftp://ftp.ncbi.nlm.nih.gov/genomes/all/GCF/004/122/305/GCF_004122305.1_ASM412230v1	Escherichia coli	27-Sep-2017	China: Hangzhou	None	feces	Homo sapiens	missing	China	O89:H17	A	151239
784	ST001670091	GCF_004295365.1_ASM429536v1_genomic.fna	ST167	GCF_004295365.1_ASM429536v1	WCHEC025970	SAMN10956393	PRJNA418674	GCA_004295365.1	Complete	5.3042	50.5638	9	ftp://ftp.ncbi.nlm.nih.gov/genomes/all/GCA/004/295/365/GCA_004295365.1_ASM429536v1	ftp://ftp.ncbi.nlm.nih.gov/genomes/all/GCF/004/295/365/GCF_004295365.1_ASM429536v1	Escherichia coli	2017-10	China: Chengdu, Sichuan	None	None	Homo sapiens	None	China	O89:H9	A	4794992
785	ST001670094	GCF_005156265.1_ASM515626v1_genomic.fna	ST167	GCF_005156265.1_ASM515626v1	EC-129	SAMN11283108	PRJNA529762	GCA_005156265.1	Complete	5.31917	50.8216	7	ftp://ftp.ncbi.nlm.nih.gov/genomes/all/GCA/005/156/265/GCA_005156265.1_ASM515626v1	ftp://ftp.ncbi.nlm.nih.gov/genomes/all/GCF/005/156/265/GCF_005156265.1_ASM515626v1	Escherichia coli	Aug-2018	Japan: Tokyo	None	None	Homosapiens	None	Japan	-:H10	A	4820005
786	ST001670095	GCF_005382445.1_ASM538244v1_genomic.fna	ST167	GCF_005382445.1_ASM538244v1	ECSC020	SAMD00076994	PRJDB5579	GCA_005382445.1	Scaffold	4.91983	50.8	106	ftp://ftp.ncbi.nlm.nih.gov/genomes/all/GCA/005/382/445/GCA_005382445.1_ASM538244v1	ftp://ftp.ncbi.nlm.nih.gov/genomes/all/GCF/005/382/445/GCF_005382445.1_ASM538244v1	Escherichia coli	2007	Japan	blood	None	Homo sapiens	None	Japan	O89:H9	A	203717
787	ST001670109	GCF_007012305.1_ASM701230v1_genomic.fna	ST167	GCF_007012305.1_ASM701230v1	ECOL-18-VL-LA-PA-Ryan-0026	SAMN11230749	PRJNA324573	GCA_007012305.1	Complete	5.13531	50.8652	3	ftp://ftp.ncbi.nlm.nih.gov/genomes/all/GCA/007/012/305/GCA_007012305.1_ASM701230v1	ftp://ftp.ncbi.nlm.nih.gov/genomes/all/GCF/007/012/305/GCF_007012305.1_ASM701230v1	Escherichia coli	2018-07-09	USA:PA	None	trach wash	Canis lupus familiaris	None	USA	O89:H9	A	4857938
788	ST001670110	GCF_008124425.1_ASM812442v1_genomic.fna	ST167	GCF_008124425.1_ASM812442v1	Ec-050	SAMN12619458	PRJNA561521	GCA_008124425.1	Complete	5.13187	50.8521	4	ftp://ftp.ncbi.nlm.nih.gov/genomes/all/GCA/008/124/425/GCA_008124425.1_ASM812442v1	ftp://ftp.ncbi.nlm.nih.gov/genomes/all/GCF/008/124/425/GCF_008124425.1_ASM812442v1	Escherichia coli	02-Jul-2018	Switzerland	None	stool	Homo sapiens	colonization	Switzerland	O89:H9	A	4848863
789	ST001670111	GCF_008632555.1_ASM863255v1_genomic.fna	ST167	GCF_008632555.1_ASM863255v1	AR202.2	SAMN12736389	PRJNA565187	GCA_008632555.1	Complete	5.12989	50.8507	4	ftp://ftp.ncbi.nlm.nih.gov/genomes/all/GCA/008/632/555/GCA_008632555.1_ASM863255v1	ftp://ftp.ncbi.nlm.nih.gov/genomes/all/GCF/008/632/555/GCF_008632555.1_ASM863255v1	Escherichia coli	20-Jun-2018	Switzerland:Zurich	None	Rectal swab	dog	None	Switzerland	O89:H9	A	4847893
790	ST001670112	GCF_008632575.1_ASM863257v1_genomic.fna	ST167	GCF_008632575.1_ASM863257v1	AR216.2b	SAMN12736390	PRJNA565187	GCA_008632575.1	Complete	5.13079	50.8494	4	ftp://ftp.ncbi.nlm.nih.gov/genomes/all/GCA/008/632/575/GCA_008632575.1_ASM863257v1	ftp://ftp.ncbi.nlm.nih.gov/genomes/all/GCF/008/632/575/GCF_008632575.1_ASM863257v1	Escherichia coli	18-Jul-2017	Switzerland:Zurich	None	Rectal swab	dog	None	Switzerland	O89:H9	A	4849144
791	ST001670113	GCF_009720465.1_ASM972046v1_genomic.fna	ST167	GCF_009720465.1_ASM972046v1	EC2	SAMN12307470	PRJNA555326	GCA_009720465.1	Complete	5.20192	50.6763	6	ftp://ftp.ncbi.nlm.nih.gov/genomes/all/GCA/009/720/465/GCA_009720465.1_ASM972046v1	ftp://ftp.ncbi.nlm.nih.gov/genomes/all/GCF/009/720/465/GCF_009720465.1_ASM972046v1	Escherichia coli	2017-09-29	USA:Houston	None	urine	Homo sapiens	sepsis	USA	O89:H9	A	4856183
792	ST001670114	GCF_009866945.1_ASM986694v1_genomic.fna	ST167	GCF_009866945.1_ASM986694v1	CFS3273	SAMN08522730	PRJNA433820	GCA_009866945.1	Complete	5.53688	50.5451	3	ftp://ftp.ncbi.nlm.nih.gov/genomes/all/GCA/009/866/945/GCA_009866945.1_ASM986694v1	ftp://ftp.ncbi.nlm.nih.gov/genomes/all/GCF/009/866/945/GCF_009866945.1_ASM986694v1	Escherichia coli	03-May-2007	France	None	Bovine adult	Bos taurus	None	France	O9:H9	A	5123214
793	ST001670115	GCF_010365505.1_ASM1036550v1_genomic.fna	ST167	GCF_010365505.1_ASM1036550v1	163	SAMN13951916	PRJNA604100	GCA_010365505.1	Complete	4.99534	50.699	5	ftp://ftp.ncbi.nlm.nih.gov/genomes/all/GCA/010/365/505/GCA_010365505.1_ASM1036550v1	ftp://ftp.ncbi.nlm.nih.gov/genomes/all/GCF/010/365/505/GCF_010365505.1_ASM1036550v1	Escherichia coli	2019	Switzerland	None	environment	None	None	Switzerland	O89:H9	A	4819649
794	ST001670116	GCF_010365525.1_ASM1036552v1_genomic.fna	ST167	GCF_010365525.1_ASM1036552v1	164	SAMN13951916	PRJNA604100	GCA_010365525.1	Complete	5.0305	50.8373	4	ftp://ftp.ncbi.nlm.nih.gov/genomes/all/GCA/010/365/525/GCA_010365525.1_ASM1036552v1	ftp://ftp.ncbi.nlm.nih.gov/genomes/all/GCF/010/365/525/GCF_010365525.1_ASM1036552v1	Escherichia coli	2019	Switzerland	None	environment	None	None	Switzerland	O89:H5	A	4892242
795	ST001670119	GCF_011045475.1_ASM1104547v1_genomic.fna	ST167	GCF_011045475.1_ASM1104547v1	CM IVRI KOL-1	SAMN10246265	PRJNA496607	GCA_011045475.1	Complete	5.15993	50.7519	4	ftp://ftp.ncbi.nlm.nih.gov/genomes/all/GCA/011/045/475/GCA_011045475.1_ASM1104547v1	ftp://ftp.ncbi.nlm.nih.gov/genomes/all/GCF/011/045/475/GCF_011045475.1_ASM1104547v1	Escherichia coli	05-Oct-2012	India	None	Mastitis Milk	None	None	India	O89:H9	A	4945239
796	ST001670120	GCF_011379085.1_ASM1137908v1_genomic.fna	ST167	GCF_011379085.1_ASM1137908v1	SCNJ06	SAMN13668970	PRJNA597186	GCA_011379085.1	Contig	4.89497	50.7	99	ftp://ftp.ncbi.nlm.nih.gov/genomes/all/GCA/011/379/085/GCA_011379085.1_ASM1137908v1	ftp://ftp.ncbi.nlm.nih.gov/genomes/all/GCF/011/379/085/GCF_011379085.1_ASM1137908v1	Escherichia coli	2018-10	China: Sichuan	None	sputum	Homo sapiens	Cancer	China	O89:H9	A	136971
797	ST001670121	GCF_011769865.1_ASM1176986v1_genomic.fna	ST167	GCF_011769865.1_ASM1176986v1	52148	SAMN14421542	PRJNA613907	GCA_011769865.1	Complete	4.98558	50.7552	3	ftp://ftp.ncbi.nlm.nih.gov/genomes/all/GCA/011/769/865/GCA_011769865.1_ASM1176986v1	ftp://ftp.ncbi.nlm.nih.gov/genomes/all/GCF/011/769/865/GCF_011769865.1_ASM1176986v1	Escherichia coli	August-2019	Czech Republic: Ostrava	None	urine	Homo sapiens	kidney transplantation	Czech Republic	O89:H21	A	4859628
798	ST001670143	GCF_014495445.1_ASM1449544v1_genomic.fna	ST167	GCF_014495445.1_ASM1449544v1	BA1341	SAMN14997925	PRJNA634509	GCA_014495445.1	Contig	4.78015	50.7	118	ftp://ftp.ncbi.nlm.nih.gov/genomes/all/GCA/014/495/445/GCA_014495445.1_ASM1449544v1	ftp://ftp.ncbi.nlm.nih.gov/genomes/all/GCF/014/495/445/GCF_014495445.1_ASM1449544v1	Escherichia coli	2019	India: Vellore	None	blood	Homo sapiens	Blood stream infection	India	O89:H21	A	106193
799	ST001670148	GCF_015476715.1_ASM1547671v1_genomic.fna	ST167	GCF_015476715.1_ASM1547671v1	hkcpe111	SAMN15904780	PRJNA595034	GCA_015476715.1	Contig	5.16977	50.4	82	ftp://ftp.ncbi.nlm.nih.gov/genomes/all/GCA/015/476/715/GCA_015476715.1_ASM1547671v1	ftp://ftp.ncbi.nlm.nih.gov/genomes/all/GCF/015/476/715/GCF_015476715.1_ASM1547671v1	Escherichia coli	2017-08-13	Hong Kong	None	rectal swab	Homo sapiens	not collected	Hong Kong	O89:H5	A	1569399
800	ST004050006	GCF_000498835.2_LAU-EC4_genomic.fna	ST405	GCF_000498835.2_LAU-EC4	LAU-EC4	SAMN02470240	PRJNA215778	GCA_000498835.2	Contig	5.32162	50.6	156	ftp://ftp.ncbi.nlm.nih.gov/genomes/all/GCA/000/498/835/GCA_000498835.2_LAU-EC4	ftp://ftp.ncbi.nlm.nih.gov/genomes/all/GCF/000/498/835/GCF_000498835.2_LAU-EC4	None	2013	Lebanon: Byblos	None	Gastrointestinal	None	None	Lebanon	O102:H6	D	133228
801	ST004050008	GCF_000522325.1_Esch_coli_BWH_40_V1_genomic.fna	ST405	GCF_000522325.1_Esch_coli_BWH_40_V1	BWH 40	SAMN02138602	PRJNA201977	GCA_000522325.1	Scaffold	5.3209	50.7	5	ftp://ftp.ncbi.nlm.nih.gov/genomes/all/GCA/000/522/325/GCA_000522325.1_Esch_coli_BWH_40_V1	ftp://ftp.ncbi.nlm.nih.gov/genomes/all/GCF/000/522/325/GCF_000522325.1_Esch_coli_BWH_40_V1	None	missing	missing	None	urine	missing	None	Missing	O102:H6	D	5088210
802	ST004050010	GCF_000778585.1_ASM77858v1_genomic.fna	ST405	GCF_000778585.1_ASM77858v1	upec-211	SAMN02802033	PRJNA248737	GCA_000778585.1	Scaffold	5.27696	50.6	117	ftp://ftp.ncbi.nlm.nih.gov/genomes/all/GCA/000/778/585/GCA_000778585.1_ASM77858v1	ftp://ftp.ncbi.nlm.nih.gov/genomes/all/GCF/000/778/585/GCF_000778585.1_ASM77858v1	Escherichia coli	2011	USA: WA	None	patient with urinary tract infection	Homo sapiens	urinary tract infection	USA	O102:H6	D	134872
803	ST004050011	GCF_000779095.1_ASM77909v1_genomic.fna	ST405	GCF_000779095.1_ASM77909v1	blood-90544	SAMN02801905	PRJNA248737	GCA_000779095.1	Scaffold	5.64156	50.6	165	ftp://ftp.ncbi.nlm.nih.gov/genomes/all/GCA/000/779/095/GCA_000779095.1_ASM77909v1	ftp://ftp.ncbi.nlm.nih.gov/genomes/all/GCF/000/779/095/GCF_000779095.1_ASM77909v1	Escherichia coli	2009	USA: Pacific Northwest	None	blood from patient with bacteremia	Homo sapiens	bacteremia	USA	O102:H6	D	96510
804	ST004050020	GCF_001615615.1_ASM161561v1_genomic.fna	ST405	GCF_001615615.1_ASM161561v1	swine30	SAMN04376768	PRJNA307142	GCA_001615615.1	Contig	5.20998	50.7	122	ftp://ftp.ncbi.nlm.nih.gov/genomes/all/GCA/001/615/615/GCA_001615615.1_ASM161561v1	ftp://ftp.ncbi.nlm.nih.gov/genomes/all/GCF/001/615/615/GCF_001615615.1_ASM161561v1	Escherichia coli	2012	China:Jiangsu	None	rectum	Sus scrofa	None	China	O102:H6	D	102441
805	ST004050021	GCF_001615805.1_ASM161580v1_genomic.fna	ST405	GCF_001615805.1_ASM161580v1	swine40	SAMN04376778	PRJNA307142	GCA_001615805.1	Scaffold	5.19412	50.6	109	ftp://ftp.ncbi.nlm.nih.gov/genomes/all/GCA/001/615/805/GCA_001615805.1_ASM161580v1	ftp://ftp.ncbi.nlm.nih.gov/genomes/all/GCF/001/615/805/GCF_001615805.1_ASM161580v1	Escherichia coli	2012	China:Jiangsu	None	rectum	Sus scrofa	None	China	O102:H6	D	131546
806	ST004050025	GCF_002142675.1_ASM214267v1_genomic.fna	ST405	GCF_002142675.1_ASM214267v1	Z1002	SAMN06924979	PRJNA386069	GCA_002142675.1	Complete	5.62852	50.5236	5	ftp://ftp.ncbi.nlm.nih.gov/genomes/all/GCA/002/142/675/GCA_002142675.1_ASM214267v1	ftp://ftp.ncbi.nlm.nih.gov/genomes/all/GCF/002/142/675/GCF_002142675.1_ASM214267v1	Escherichia coli	2014-09-06	China:Jining	None	blood	Homo sapiens	bloodstream infection	China	O102:H6	D	5177498
807	ST004050028	GCF_002164595.2_ASM216459v2_genomic.fna	ST405	GCF_002164595.2_ASM216459v2	WCHEC000837	SAMN06231252	PRJNA418674	GCA_002164595.2	Complete	5.38866	50.6757	5	ftp://ftp.ncbi.nlm.nih.gov/genomes/all/GCA/002/164/595/GCA_002164595.2_ASM216459v2	ftp://ftp.ncbi.nlm.nih.gov/genomes/all/GCF/002/164/595/GCF_002164595.2_ASM216459v2	Escherichia coli	2016-10	China: Sichuan, Chengdu	None	None	Homo sapiens	None	China	O102:H6	D	5094619
808	ST004050029	GCF_002164635.4_ASM216463v4_genomic.fna	ST405	GCF_002164635.4_ASM216463v4	WCHEC96200	SAMN06909153	PRJNA418674	GCA_002164635.4	Complete	5.34034	50.6785	4	ftp://ftp.ncbi.nlm.nih.gov/genomes/all/GCA/002/164/635/GCA_002164635.4_ASM216463v4	ftp://ftp.ncbi.nlm.nih.gov/genomes/all/GCF/002/164/635/GCF_002164635.4_ASM216463v4	Escherichia coli	2015-08	China: Sichuan, Chengdu	None	None	Homo sapiens	None	China	O102:H6	D	5051470
809	ST004050030	GCF_002164645.3_ASM216464v3_genomic.fna	ST405	GCF_002164645.3_ASM216464v3	WCHEC4533	SAMN06909152	PRJNA418674	GCA_002164645.3	Complete	5.39122	50.673	5	ftp://ftp.ncbi.nlm.nih.gov/genomes/all/GCA/002/164/645/GCA_002164645.3_ASM216464v3	ftp://ftp.ncbi.nlm.nih.gov/genomes/all/GCF/002/164/645/GCF_002164645.3_ASM216464v3	Escherichia coli	2015-08	China: Sichuan, Chengdu	None	None	Homo sapiens	None	China	O102:H6	D	5099810
810	ST004050032	GCF_002223545.1_ASM222354v1_genomic.fna	ST405	GCF_002223545.1_ASM222354v1	FC10208	SAMN06973337	PRJNA358785	GCA_002223545.1	Scaffold	5.34042	50.6	178	ftp://ftp.ncbi.nlm.nih.gov/genomes/all/GCA/002/223/545/GCA_002223545.1_ASM222354v1	ftp://ftp.ncbi.nlm.nih.gov/genomes/all/GCF/002/223/545/GCF_002223545.1_ASM222354v1	Escherichia coli	2010-01	China: Beijing	None	None	Homo sapiens	None	China	O102:H6	D	106013
811	ST004050033	GCF_002223555.1_ASM222355v1_genomic.fna	ST405	GCF_002223555.1_ASM222355v1	FC10254	SAMN06973346	PRJNA358785	GCA_002223555.1	Scaffold	5.17614	50.7	98	ftp://ftp.ncbi.nlm.nih.gov/genomes/all/GCA/002/223/555/GCA_002223555.1_ASM222355v1	ftp://ftp.ncbi.nlm.nih.gov/genomes/all/GCF/002/223/555/GCF_002223555.1_ASM222355v1	Escherichia coli	2012-09	China: Beijing	None	None	Homo sapiens	None	China	O102:H6	D	126114
812	ST004050038	GCF_002591135.1_ASM259113v1_genomic.fna	ST405	GCF_002591135.1_ASM259113v1	FDAARGOS_448	SAMN07312492	PRJNA231221	GCA_002591135.1	Complete	5.44683	50.5457	5	ftp://ftp.ncbi.nlm.nih.gov/genomes/all/GCA/002/591/135/GCA_002591135.1_ASM259113v1	ftp://ftp.ncbi.nlm.nih.gov/genomes/all/GCF/002/591/135/GCF_002591135.1_ASM259113v1	Escherichia coli	2014-08	Canada:BC	None	urine	Homo sapiens	Missing	Canada	O102:H6	D	5169451
813	ST004050039	GCF_002787215.1_ASM278721v1_genomic.fna	ST405	GCF_002787215.1_ASM278721v1	AR_0006	SAMN04014847	PRJNA292901	GCA_002787215.1	Complete	5.35428	50.6644	4	ftp://ftp.ncbi.nlm.nih.gov/genomes/all/GCA/002/787/215/GCA_002787215.1_ASM278721v1	ftp://ftp.ncbi.nlm.nih.gov/genomes/all/GCF/002/787/215/GCF_002787215.1_ASM278721v1	Escherichia coli	missing	missing	None	missing	missing	missing	Missing	O102:H6	D	5054076
814	ST004050040	GCF_002788115.1_ASM278811v1_genomic.fna	ST405	GCF_002788115.1_ASM278811v1	AR_0015	SAMN04014856	PRJNA292901	GCA_002788115.1	Complete	5.38421	50.6913	4	ftp://ftp.ncbi.nlm.nih.gov/genomes/all/GCA/002/788/115/GCA_002788115.1_ASM278811v1	ftp://ftp.ncbi.nlm.nih.gov/genomes/all/GCF/002/788/115/GCF_002788115.1_ASM278811v1	Escherichia coli	missing	missing	None	missing	missing	missing	Missing	O102:H6	D	5107874
815	ST004050041	GCF_002967875.1_ASM296787v1_genomic.fna	ST405	GCF_002967875.1_ASM296787v1	EBJ003	SAMN08560511	PRJNA433600	GCA_002967875.1	Contig	5.44405	50.6	136	ftp://ftp.ncbi.nlm.nih.gov/genomes/all/GCA/002/967/875/GCA_002967875.1_ASM296787v1	ftp://ftp.ncbi.nlm.nih.gov/genomes/all/GCF/002/967/875/GCF_002967875.1_ASM296787v1	Escherichia coli	2014	China: Beijing	None	urine	Homo sapiens	missing	China	O102:H6	D	110567
816	ST004050042	GCF_002968735.1_ASM296873v1_genomic.fna	ST405	GCF_002968735.1_ASM296873v1	AR_0372	SAMN07291515	PRJNA316321	GCA_002968735.1	Complete	5.48787	50.573	6	ftp://ftp.ncbi.nlm.nih.gov/genomes/all/GCA/002/968/735/GCA_002968735.1_ASM296873v1	ftp://ftp.ncbi.nlm.nih.gov/genomes/all/GCF/002/968/735/GCF_002968735.1_ASM296873v1	Escherichia coli	missing	missing	None	missing	missing	missing	Missing	O102:H6	D	5211570
817	ST004050045	GCF_003031795.1_ASM303179v1_genomic.fna	ST405	GCF_003031795.1_ASM303179v1	222	SAMN05194390	PRJNA278886	GCA_003031795.1	Complete	5.44083	50.6645	4	ftp://ftp.ncbi.nlm.nih.gov/genomes/all/GCA/003/031/795/GCA_003031795.1_ASM303179v1	ftp://ftp.ncbi.nlm.nih.gov/genomes/all/GCF/003/031/795/GCF_003031795.1_ASM303179v1	Escherichia coli	2015	USA:Boston	None	urine	Homo sapiens	missing	USA	O102:H6	D	5162123
818	ST004050046	GCF_003057435.1_ASM305743v1_genomic.fna	ST405	GCF_003057435.1_ASM305743v1	ECM-3	SAMN08667541	PRJNA437546	GCA_003057435.1	Contig	5.3765	50.6	93	ftp://ftp.ncbi.nlm.nih.gov/genomes/all/GCA/003/057/435/GCA_003057435.1_ASM305743v1	ftp://ftp.ncbi.nlm.nih.gov/genomes/all/GCF/003/057/435/GCF_003057435.1_ASM305743v1	Escherichia coli	05-SEP-2017	Lebanon	None	None	Homo sapiens	None	Lebanon	O102:H6	D	165325
819	ST004050048	GCF_003180995.1_ASM318099v1_genomic.fna	ST405	GCF_003180995.1_ASM318099v1	DA33137	SAMN09245647	PRJNA472712	GCA_003180995.1	Complete	5.44187	50.651	3	ftp://ftp.ncbi.nlm.nih.gov/genomes/all/GCA/003/180/995/GCA_003180995.1_ASM318099v1	ftp://ftp.ncbi.nlm.nih.gov/genomes/all/GCF/003/180/995/GCF_003180995.1_ASM318099v1	Escherichia coli	Unknown	Sweden	None	None	Homo sapiens	None	Sweden	O102:H6	D	5261695
820	ST004050053	GCF_003571785.1_ASM357178v1_genomic.fna	ST405	GCF_003571785.1_ASM357178v1	AR_0067	SAMN04014908	PRJNA292904	GCA_003571785.1	Complete	5.45996	50.6858	5	ftp://ftp.ncbi.nlm.nih.gov/genomes/all/GCA/003/571/785/GCA_003571785.1_ASM357178v1	ftp://ftp.ncbi.nlm.nih.gov/genomes/all/GCF/003/571/785/GCF_003571785.1_ASM357178v1	Escherichia coli	missing	missing	None	missing	missing	missing	Missing	O102:H6	D	5119553
821	ST004050054	GCF_003628175.1_ASM362817v1_genomic.fna	ST405	GCF_003628175.1_ASM362817v1	BP1241	SAMN10160268	PRJNA494290	GCA_003628175.1	Contig	5.32474	50.5	187	ftp://ftp.ncbi.nlm.nih.gov/genomes/all/GCA/003/628/175/GCA_003628175.1_ASM362817v1	ftp://ftp.ncbi.nlm.nih.gov/genomes/all/GCF/003/628/175/GCF_003628175.1_ASM362817v1	Escherichia coli	2017	India: Vellore	None	blood	Homo sapiens	Blood stream infection	India	O102:H6	D	99353
822	ST004050055	GCF_003709075.1_ASM370907v1_genomic.fna	ST405	GCF_003709075.1_ASM370907v1	MEH1	SAMN09767201	PRJNA484598	GCA_003709075.1	Contig	5.37366	50.5	159	ftp://ftp.ncbi.nlm.nih.gov/genomes/all/GCA/003/709/075/GCA_003709075.1_ASM370907v1	ftp://ftp.ncbi.nlm.nih.gov/genomes/all/GCF/003/709/075/GCF_003709075.1_ASM370907v1	Escherichia coli	missing	Lebanon	None	None	Homo sapiens	None	Lebanon	O102:H6	D	166622
823	ST004050060	GCF_003731485.1_ASM373148v1_genomic.fna	ST405	GCF_003731485.1_ASM373148v1	HE-MDREc65	SAMD00052684	PRJDB4868	GCA_003731485.1	Contig	5.57635	50.5	97	ftp://ftp.ncbi.nlm.nih.gov/genomes/all/GCA/003/731/485/GCA_003731485.1_ASM373148v1	ftp://ftp.ncbi.nlm.nih.gov/genomes/all/GCF/003/731/485/GCF_003731485.1_ASM373148v1	Escherichia coli	2011	USA	not applicable	None	Homo sapiens	None	USA	O102:H6	D	157980
824	ST004050061	GCF_003813145.1_ASM381314v1_genomic.fna	ST405	GCF_003813145.1_ASM381314v1	50579417	SAMN04158294	PRJNA505105	GCA_003813145.1	Complete	5.55071	50.5548	6	ftp://ftp.ncbi.nlm.nih.gov/genomes/all/GCA/003/813/145/GCA_003813145.1_ASM381314v1	ftp://ftp.ncbi.nlm.nih.gov/genomes/all/GCF/003/813/145/GCF_003813145.1_ASM381314v1	Escherichia coli	2012	Norway	None	urine	Homo sapiens	missing	Norway	O102:H6	D	5206490
825	ST004050062	GCF_003856675.1_ASM385667v1_genomic.fna	ST405	GCF_003856675.1_ASM385667v1	7/2	SAMN07760941	PRJNA413669	GCA_003856675.1	Complete	5.29589	50.6408	6	ftp://ftp.ncbi.nlm.nih.gov/genomes/all/GCA/003/856/675/GCA_003856675.1_ASM385667v1	ftp://ftp.ncbi.nlm.nih.gov/genomes/all/GCF/003/856/675/GCF_003856675.1_ASM385667v1	Escherichia coli	2009	Sweden	None	feces	Homo sapiens	None	Sweden	O102:H6	D	5099240
826	ST004050065	GCF_004115425.1_ASM411542v1_genomic.fna	ST405	GCF_004115425.1_ASM411542v1	B8695	SAMN10721335	PRJNA514215	GCA_004115425.1	Contig	5.08162	50.5	152	ftp://ftp.ncbi.nlm.nih.gov/genomes/all/GCA/004/115/425/GCA_004115425.1_ASM411542v1	ftp://ftp.ncbi.nlm.nih.gov/genomes/all/GCF/004/115/425/GCF_004115425.1_ASM411542v1	Escherichia coli	2009	India: Vellore	None	blood	Homo sapiens	Blood Stream Infections	India	O102:H6	D	104546
827	ST004050067	GCF_004564175.1_ASM456417v1_genomic.fna	ST405	GCF_004564175.1_ASM456417v1	103	SAMN04096281	PRJNA278886	GCA_004564175.1	Complete	5.33096	50.639	3	ftp://ftp.ncbi.nlm.nih.gov/genomes/all/GCA/004/564/175/GCA_004564175.1_ASM456417v1	ftp://ftp.ncbi.nlm.nih.gov/genomes/all/GCF/004/564/175/GCF_004564175.1_ASM456417v1	Escherichia coli	2015	USA:Boston	None	urine	Homo sapiens	missing	USA	O102:H6	D	5162123
828	ST004050070	GCF_004803105.1_ASM480310v1_genomic.fna	ST405	GCF_004803105.1_ASM480310v1	66	SAMN11388474	PRJNA508509	GCA_004803105.1	Contig	5.4365	50.5	148	ftp://ftp.ncbi.nlm.nih.gov/genomes/all/GCA/004/803/105/GCA_004803105.1_ASM480310v1	ftp://ftp.ncbi.nlm.nih.gov/genomes/all/GCF/004/803/105/GCF_004803105.1_ASM480310v1	Escherichia coli K-12	unknown	Egypt: Tanta	None	unknown	Homo sapiens	unknown	Egypt	O102:H6	D	104128
829	ST004050071	GCF_004803195.1_ASM480319v1_genomic.fna	ST405	GCF_004803195.1_ASM480319v1	68	SAMN11388476	PRJNA508509	GCA_004803195.1	Contig	5.19006	50.6	110	ftp://ftp.ncbi.nlm.nih.gov/genomes/all/GCA/004/803/195/GCA_004803195.1_ASM480319v1	ftp://ftp.ncbi.nlm.nih.gov/genomes/all/GCF/004/803/195/GCF_004803195.1_ASM480319v1	Escherichia coli K-12	unknown	Egypt: Tanta	None	unknown	Homo sapiens	unknown	Egypt	O102:H6	D	131246
830	ST004050075	GCF_005508815.1_ASM550881v1_genomic.fna	ST405	GCF_005508815.1_ASM550881v1	2009-30	SAMN07661346	PRJNA407708	GCA_005508815.1	Contig	5.31942	50.7	191	ftp://ftp.ncbi.nlm.nih.gov/genomes/all/GCA/005/508/815/GCA_005508815.1_ASM550881v1	ftp://ftp.ncbi.nlm.nih.gov/genomes/all/GCF/005/508/815/GCF_005508815.1_ASM550881v1	Escherichia coli	18-Aug-2010	Australia: Sydney	None	urine	Homo sapiens	urinary tract infection	Australia	O102:H6	D	91427
831	ST004050079	GCF_006229775.1_ASM622977v1_genomic.fna	ST405	GCF_006229775.1_ASM622977v1	RUSPBB272	SAMN11233056	PRJNA528606	GCA_006229775.1	Scaffold	5.47709	50.5	192	ftp://ftp.ncbi.nlm.nih.gov/genomes/all/GCA/006/229/775/GCA_006229775.1_ASM622977v1	ftp://ftp.ncbi.nlm.nih.gov/genomes/all/GCF/006/229/775/GCF_006229775.1_ASM622977v1	Escherichia coli	2012	Russia	None	clinical sample	Homo sapiens	missing	Russia	O102:H6	D	121218
832	ST004050080	GCF_006229915.1_ASM622991v1_genomic.fna	ST405	GCF_006229915.1_ASM622991v1	RUSPBB235	SAMN11233046	PRJNA528606	GCA_006229915.1	Scaffold	5.4609	50.5	179	ftp://ftp.ncbi.nlm.nih.gov/genomes/all/GCA/006/229/915/GCA_006229915.1_ASM622991v1	ftp://ftp.ncbi.nlm.nih.gov/genomes/all/GCF/006/229/915/GCF_006229915.1_ASM622991v1	Escherichia coli	2012	Russia	None	clinical sample	Homo sapiens	missing	Russia	O102:H6	D	107198
833	ST004050085	GCF_006230595.1_ASM623059v1_genomic.fna	ST405	GCF_006230595.1_ASM623059v1	RUSPBB60	SAMN11233091	PRJNA528606	GCA_006230595.1	Scaffold	5.27634	50.5	139	ftp://ftp.ncbi.nlm.nih.gov/genomes/all/GCA/006/230/595/GCA_006230595.1_ASM623059v1	ftp://ftp.ncbi.nlm.nih.gov/genomes/all/GCF/006/230/595/GCF_006230595.1_ASM623059v1	Escherichia coli	2012	Russia	None	clinical sample	Homo sapiens	missing	Russia	O102:H6	D	174126
834	ST004050095	GCF_006235875.1_ASM623587v1_genomic.fna	ST405	GCF_006235875.1_ASM623587v1	LTVUHB59	SAMN11232786	PRJNA528606	GCA_006235875.1	Scaffold	5.22962	50.6	178	ftp://ftp.ncbi.nlm.nih.gov/genomes/all/GCA/006/235/875/GCA_006235875.1_ASM623587v1	ftp://ftp.ncbi.nlm.nih.gov/genomes/all/GCF/006/235/875/GCF_006235875.1_ASM623587v1	Escherichia coli	2012	Lithuania	None	clinical sample	Homo sapiens	missing	Lithuania	O102:H6	D	111688
835	ST004050100	GCF_007109365.1_ASM710936v1_genomic.fna	ST405	GCF_007109365.1_ASM710936v1	405	SAMN12163090	PRJNA551684	GCA_007109365.1	Chromosome	5.7208	50.5147	9	ftp://ftp.ncbi.nlm.nih.gov/genomes/all/GCA/007/109/365/GCA_007109365.1_ASM710936v1	ftp://ftp.ncbi.nlm.nih.gov/genomes/all/GCF/007/109/365/GCF_007109365.1_ASM710936v1	Escherichia coli	Unknown	USA	None	Unknown	Homo sapiens	Unknown	USA	O102:H6	D	5047719
836	ST004050104	GCF_011045255.1_ASM1104525v1_genomic.fna	ST405	GCF_011045255.1_ASM1104525v1	E118	SAMN14149125	PRJNA607818	GCA_011045255.1	Complete	5.26889	50.6	1	ftp://ftp.ncbi.nlm.nih.gov/genomes/all/GCA/011/045/255/GCA_011045255.1_ASM1104525v1	ftp://ftp.ncbi.nlm.nih.gov/genomes/all/GCF/011/045/255/GCF_011045255.1_ASM1104525v1	Escherichia coli	10-Feb-2019	South Korea	None	None	dog	None	South Korea	O102:H6	D	5268889
837	ST004050105	GCF_011045275.1_ASM1104527v1_genomic.fna	ST405	GCF_011045275.1_ASM1104527v1	E597	SAMN14149126	PRJNA607818	GCA_011045275.1	Complete	5.16623	50.6	1	ftp://ftp.ncbi.nlm.nih.gov/genomes/all/GCA/011/045/275/GCA_011045275.1_ASM1104527v1	ftp://ftp.ncbi.nlm.nih.gov/genomes/all/GCF/011/045/275/GCF_011045275.1_ASM1104527v1	Escherichia coli	10-Feb-2019	South Korea	None	None	dog	None	South Korea	O102:H6	D	5166228
838	ST004050106	GCF_011045295.1_ASM1104529v1_genomic.fna	ST405	GCF_011045295.1_ASM1104529v1	E686	SAMN14149127	PRJNA607818	GCA_011045295.1	Complete	5.16231	50.6	1	ftp://ftp.ncbi.nlm.nih.gov/genomes/all/GCA/011/045/295/GCA_011045295.1_ASM1104529v1	ftp://ftp.ncbi.nlm.nih.gov/genomes/all/GCF/011/045/295/GCF_011045295.1_ASM1104529v1	Escherichia coli	10-Feb-2019	South Korea	None	None	Homo sapiens	None	South Korea	O102:H6	D	5162306
839	ST004050108	GCF_013169575.1_ASM1316957v1_genomic.fna	ST405	GCF_013169575.1_ASM1316957v1	C2-120	SAMN07291418	PRJNA391501	GCA_013169575.1	Contig	5.30253	50.6	191	ftp://ftp.ncbi.nlm.nih.gov/genomes/all/GCA/013/169/575/GCA_013169575.1_ASM1316957v1	ftp://ftp.ncbi.nlm.nih.gov/genomes/all/GCF/013/169/575/GCF_013169575.1_ASM1316957v1	Escherichia coli	2015-02-18	Colombia:Antioquia, Bello	None	Rectal swab	Homo sapiens	not applicable	Colombia	O102:H6	D	81666
840	ST004050109	GCF_013282195.1_ASM1328219v1_genomic.fna	ST405	GCF_013282195.1_ASM1328219v1	NMBU_ W06E18	SAMN13545722	PRJNA559807	GCA_013282195.1	Complete	5.43672	50.4894	5	ftp://ftp.ncbi.nlm.nih.gov/genomes/all/GCA/013/282/195/GCA_013282195.1_ASM1328219v1	ftp://ftp.ncbi.nlm.nih.gov/genomes/all/GCF/013/282/195/GCF_013282195.1_ASM1328219v1	Escherichia coli	2018-03	Norway:Aas	None	surface water	None	None	Norway	O102:H6	D	5248629
841	ST004050110	GCF_013282355.1_ASM1328235v1_genomic.fna	ST405	GCF_013282355.1_ASM1328235v1	NMBU-W10C18	SAMN12838293	PRJNA559807	GCA_013282355.1	Complete	5.36868	50.4601	5	ftp://ftp.ncbi.nlm.nih.gov/genomes/all/GCA/013/282/355/GCA_013282355.1_ASM1328235v1	ftp://ftp.ncbi.nlm.nih.gov/genomes/all/GCF/013/282/355/GCF_013282355.1_ASM1328235v1	Escherichia coli	Feb-2018	Norway:Aas	None	surface water	None	None	Norway	O102:H6	D	5133330
842	ST004050111	GCF_013605175.1_ASM1360517v1_genomic.fna	ST405	GCF_013605175.1_ASM1360517v1	H61	SAMN14262075	PRJNA609897	GCA_013605175.1	Contig	5.15056	50.8	166	ftp://ftp.ncbi.nlm.nih.gov/genomes/all/GCA/013/605/175/GCA_013605175.1_ASM1360517v1	ftp://ftp.ncbi.nlm.nih.gov/genomes/all/GCF/013/605/175/GCF_013605175.1_ASM1360517v1	Escherichia coli	missing	Spain: Palma de Mallorca	None	missing	Homo sapiens	Urinary tract infection	Spain	O102:H6	D	121066
843	ST004050112	GCF_014169115.1_ASM1416911v1_genomic.fna	ST405	GCF_014169115.1_ASM1416911v1	WP4-W18-ESBL-09	SAMD00194468	PRJDB6962	GCA_014169115.1	Complete	5.58487	50.6815	8	ftp://ftp.ncbi.nlm.nih.gov/genomes/all/GCA/014/169/115/GCA_014169115.1_ASM1416911v1	ftp://ftp.ncbi.nlm.nih.gov/genomes/all/GCF/014/169/115/GCF_014169115.1_ASM1416911v1	Escherichia coli	2018-02-13	Japan:Tokyo	wastewater	None	None	None	Japan	O102:H6	D	5289055
844	ST004050113	GCF_014169575.1_ASM1416957v1_genomic.fna	ST405	GCF_014169575.1_ASM1416957v1	WP7-S18-ESBL-09	SAMD00194579	PRJDB6962	GCA_014169575.1	Complete	5.43546	50.7267	6	ftp://ftp.ncbi.nlm.nih.gov/genomes/all/GCA/014/169/575/GCA_014169575.1_ASM1416957v1	ftp://ftp.ncbi.nlm.nih.gov/genomes/all/GCF/014/169/575/GCF_014169575.1_ASM1416957v1	Escherichia coli	2018-08-06	Japan:Tokyo	wastewater	None	None	None	Japan	O45:H6	D	5205472
845	ST004050117	GCF_014494005.1_ASM1449400v1_genomic.fna	ST405	GCF_014494005.1_ASM1449400v1	AI2783	SAMN14997724	PRJNA634478	GCA_014494005.1	Contig	5.30434	50.6	190	ftp://ftp.ncbi.nlm.nih.gov/genomes/all/GCA/014/494/005/GCA_014494005.1_ASM1449400v1	ftp://ftp.ncbi.nlm.nih.gov/genomes/all/GCF/014/494/005/GCF_014494005.1_ASM1449400v1	Escherichia coli	2019	India: Aurangabad	None	blood	Homo sapiens	Blood stream infection	India	O102:H6	D	117532
846	ST004050121	GCF_014494955.1_ASM1449495v1_genomic.fna	ST405	GCF_014494955.1_ASM1449495v1	BA33222	SAMN14997952	PRJNA634509	GCA_014494955.1	Contig	5.24164	50.6	155	ftp://ftp.ncbi.nlm.nih.gov/genomes/all/GCA/014/494/955/GCA_014494955.1_ASM1449495v1	ftp://ftp.ncbi.nlm.nih.gov/genomes/all/GCF/014/494/955/GCF_014494955.1_ASM1449495v1	Escherichia coli	2018	India: Vellore	None	blood	Homo sapiens	Blood stream infection	India	O102:H6	D	113213
847	ST004050125	GCF_014495165.1_ASM1449516v1_genomic.fna	ST405	GCF_014495165.1_ASM1449516v1	BA25291	SAMN14997941	PRJNA634509	GCA_014495165.1	Contig	5.20894	50.6	156	ftp://ftp.ncbi.nlm.nih.gov/genomes/all/GCA/014/495/165/GCA_014495165.1_ASM1449516v1	ftp://ftp.ncbi.nlm.nih.gov/genomes/all/GCF/014/495/165/GCF_014495165.1_ASM1449516v1	Escherichia coli	2019	India: Vellore	None	blood	Homo sapiens	Blood stream infection	India	O102:H6	D	124127
848	ST004050129	GCF_015163065.1_ASM1516306v1_genomic.fna	ST405	GCF_015163065.1_ASM1516306v1	RS033	SAMN16393474	PRJNA668025	GCA_015163065.1	Contig	5.15692	50.6	157	ftp://ftp.ncbi.nlm.nih.gov/genomes/all/GCA/015/163/065/GCA_015163065.1_ASM1516306v1	ftp://ftp.ncbi.nlm.nih.gov/genomes/all/GCF/015/163/065/GCF_015163065.1_ASM1516306v1	Escherichia coli	22-Dec-2013	Sweden	None	blood	Homo sapiens	Bacteremia	Sweden	O102:H6	D	112408
849	ST004050131	GCF_015551085.1_ASM1555108v1_genomic.fna	ST405	GCF_015551085.1_ASM1555108v1	BSD2780061689_150309_B2	SAMN15533260	PRJNA637878	GCA_015551085.1	Scaffold	5.42073	50.6	158	ftp://ftp.ncbi.nlm.nih.gov/genomes/all/GCA/015/551/085/GCA_015551085.1_ASM1555108v1	ftp://ftp.ncbi.nlm.nih.gov/genomes/all/GCF/015/551/085/GCF_015551085.1_ASM1555108v1	Escherichia coli	2015-03-09	USA	None	stool	Homo sapiens	None	USA	O2/O50:H4	D	119583
850	ST004100001	GCF_000326425.1_Esch_coli_KTE163_V1_genomic.fna	ST410	GCF_000326425.1_Esch_coli_KTE163_V1	KTE163	SAMN00847714	PRJNA157711	GCA_000326425.1	Contig	5.00076	50.5	99	ftp://ftp.ncbi.nlm.nih.gov/genomes/all/GCA/000/326/425/GCA_000326425.1_Esch_coli_KTE163_V1	ftp://ftp.ncbi.nlm.nih.gov/genomes/all/GCF/000/326/425/GCF_000326425.1_Esch_coli_KTE163_V1		None	None	None	None	None	None	Missing	O8:H9	C	135559
851	ST004100003	GCF_000459935.1_Esch_coli_KOEGE_131_358a_V1_genomic.fna	ST410	GCF_000459935.1_Esch_coli_KOEGE_131_358a_V1	KOEGE 131 (358a)	SAMN01885884	PRJNA186274	GCA_000459935.1	Scaffold	5.21368	50.7	8	ftp://ftp.ncbi.nlm.nih.gov/genomes/all/GCA/000/459/935/GCA_000459935.1_Esch_coli_KOEGE_131_358a_V1	ftp://ftp.ncbi.nlm.nih.gov/genomes/all/GCF/000/459/935/GCF_000459935.1_Esch_coli_KOEGE_131_358a_V1	None	2006	Denmark	None	urine	Homo sapiens	UTI induced bacteremia	Denmark	O8:H27	C	4168677
852	ST004100017	GCF_001442495.1_ASM144249v1_genomic.fna	ST410	GCF_001442495.1_ASM144249v1	YD786	SAMN04227566	PRJNA300553	GCA_001442495.1	Complete	4.8635	50.6	1	ftp://ftp.ncbi.nlm.nih.gov/genomes/all/GCA/001/442/495/GCA_001442495.1_ASM144249v1	ftp://ftp.ncbi.nlm.nih.gov/genomes/all/GCF/001/442/495/GCF_001442495.1_ASM144249v1	Escherichia coli	2012-08-20	USA	None	urine	Homo sapiens	None	USA	-:H9	C	4863501
853	ST004100026	GCF_001894635.1_ASM189463v1_genomic.fna	ST410	GCF_001894635.1_ASM189463v1	717	SAMN05929011	PRJNA349231	GCA_001894635.1	Scaffold	5.02892	50.5	85	ftp://ftp.ncbi.nlm.nih.gov/genomes/all/GCA/001/894/635/GCA_001894635.1_ASM189463v1	ftp://ftp.ncbi.nlm.nih.gov/genomes/all/GCF/001/894/635/GCF_001894635.1_ASM189463v1	Escherichia coli	2015-08	China: Shandong	None	cloaca swabs from commercial farm	chicken	None	China	O66:H45	C	178108
854	ST004100028	GCF_002012005.1_ASM201200v1_genomic.fna	ST410	GCF_002012005.1_ASM201200v1	Ecol_517	SAMN05511179	PRJNA316786	GCA_002012005.1	Complete	4.9681	50.6611	3	ftp://ftp.ncbi.nlm.nih.gov/genomes/all/GCA/002/012/005/GCA_002012005.1_ASM201200v1	ftp://ftp.ncbi.nlm.nih.gov/genomes/all/GCF/002/012/005/GCF_002012005.1_ASM201200v1	Escherichia coli	2011	Brazil: Rio de Janeiro	None		Homo sapiens		Brazil	-:H9	C	4794957
855	ST004100031	GCF_002164865.2_ASM216486v2_genomic.fna	ST410	GCF_002164865.2_ASM216486v2	WCHEC020032	SAMN06909180	PRJNA418674	GCA_002164865.2	Complete	4.95894	50.62	8	ftp://ftp.ncbi.nlm.nih.gov/genomes/all/GCA/002/164/865/GCA_002164865.2_ASM216486v2	ftp://ftp.ncbi.nlm.nih.gov/genomes/all/GCF/002/164/865/GCF_002164865.2_ASM216486v2	Escherichia coli	2016-08	China: Sichuan	None	None	Homo sapiens	None	China	O8:H21	C	4686461
856	ST004100032	GCF_002164975.2_ASM216497v2_genomic.fna	ST410	GCF_002164975.2_ASM216497v2	SCEC020026	SAMN06909178	PRJNA418674	GCA_002164975.2	Complete	4.91391	50.5707	5	ftp://ftp.ncbi.nlm.nih.gov/genomes/all/GCA/002/164/975/GCA_002164975.2_ASM216497v2	ftp://ftp.ncbi.nlm.nih.gov/genomes/all/GCF/002/164/975/GCF_002164975.2_ASM216497v2	Escherichia coli	2016-09	China: Sichuan	None	None	Homo sapiens	None	China	O8:H9	C	4763166
857	ST004100033	GCF_002165115.2_ASM216511v2_genomic.fna	ST410	GCF_002165115.2_ASM216511v2	SCEC020001	SAMN06909172	PRJNA418674	GCA_002165115.2	Complete	5.05221	50.4917	7	ftp://ftp.ncbi.nlm.nih.gov/genomes/all/GCA/002/165/115/GCA_002165115.2_ASM216511v2	ftp://ftp.ncbi.nlm.nih.gov/genomes/all/GCF/002/165/115/GCF_002165115.2_ASM216511v2	Escherichia coli	2016-06	China: Sichuan	None	None	Homo sapiens	None	China	-:H9	C	4908742
858	ST004100041	GCF_002223465.1_ASM222346v1_genomic.fna	ST410	GCF_002223465.1_ASM222346v1	FC10249	SAMN06973345	PRJNA358785	GCA_002223465.1	Scaffold	4.96821	50.5	89	ftp://ftp.ncbi.nlm.nih.gov/genomes/all/GCA/002/223/465/GCA_002223465.1_ASM222346v1	ftp://ftp.ncbi.nlm.nih.gov/genomes/all/GCF/002/223/465/GCF_002223465.1_ASM222346v1	Escherichia coli	2011-04	China: Beijing	None	None	Homo sapiens	None	China	O8:H21	C	137377
859	ST004100042	GCF_002223575.1_ASM222357v1_genomic.fna	ST410	GCF_002223575.1_ASM222357v1	FC10269	SAMN06973351	PRJNA358785	GCA_002223575.1	Contig	4.75555	50.6	99	ftp://ftp.ncbi.nlm.nih.gov/genomes/all/GCA/002/223/575/GCA_002223575.1_ASM222357v1	ftp://ftp.ncbi.nlm.nih.gov/genomes/all/GCF/002/223/575/GCF_002223575.1_ASM222357v1	Escherichia coli	2012-11	China: Beijing	None	None	Homo sapiens	None	China	-:H21	C	128451
860	ST004100043	GCF_002223655.1_ASM222365v1_genomic.fna	ST410	GCF_002223655.1_ASM222365v1	FC10275	SAMN06973354	PRJNA358785	GCA_002223655.1	Contig	4.72341	50.6	91	ftp://ftp.ncbi.nlm.nih.gov/genomes/all/GCA/002/223/655/GCA_002223655.1_ASM222365v1	ftp://ftp.ncbi.nlm.nih.gov/genomes/all/GCF/002/223/655/GCF_002223655.1_ASM222365v1	Escherichia coli	2013-05	China: Beijing	None	None	Homo sapiens	None	China	-:H21	C	134477
861	ST004100045	GCF_002223985.1_ASM222398v1_genomic.fna	ST410	GCF_002223985.1_ASM222398v1	CoR-35	SAMN07211290	PRJNA344524	GCA_002223985.1	Contig	4.95013	50.6	91	ftp://ftp.ncbi.nlm.nih.gov/genomes/all/GCA/002/223/985/GCA_002223985.1_ASM222398v1	ftp://ftp.ncbi.nlm.nih.gov/genomes/all/GCF/002/223/985/GCF_002223985.1_ASM222398v1	Escherichia coli	2015	China: Hangzhou	None	Ascites	Homo sapiens	Abdominal infection	China	-:H9	C	195798
862	ST004100046	GCF_002226545.1_ASM222654v1_genomic.fna	ST410	GCF_002226545.1_ASM222654v1	MOD1-EC5679	SAMN05452896	PRJNA230969	GCA_002226545.1	Contig	4.71552	50.5	74	ftp://ftp.ncbi.nlm.nih.gov/genomes/all/GCA/002/226/545/GCA_002226545.1_ASM222654v1	ftp://ftp.ncbi.nlm.nih.gov/genomes/all/GCF/002/226/545/GCF_002226545.1_ASM222654v1	Escherichia coli	09-Sep-1980	USA:CO	None	feces	Gallus gallus	missing	USA	O8:H9	C	273386
863	ST004100051	GCF_002468125.1_ASM246812v1_genomic.fna	ST410	GCF_002468125.1_ASM246812v1	MOD1-EC6911	SAMN04992277	PRJNA230969	GCA_002468125.1	Contig	4.71853	50.6	69	ftp://ftp.ncbi.nlm.nih.gov/genomes/all/GCA/002/468/125/GCA_002468125.1_ASM246812v1	ftp://ftp.ncbi.nlm.nih.gov/genomes/all/GCF/002/468/125/GCF_002468125.1_ASM246812v1	Escherichia coli	01-Jan-1975	USA: PA	None	intestine	Sus scrofa scrofa	missing	USA	O15:H12	C	180600
864	ST004100056	GCF_002589795.1_ASM258979v1_genomic.fna	ST410	GCF_002589795.1_ASM258979v1	FDAARGOS_433	SAMN07312477	PRJNA231221	GCA_002589795.1	Complete	5.12186	50.5872	11	ftp://ftp.ncbi.nlm.nih.gov/genomes/all/GCA/002/589/795/GCA_002589795.1_ASM258979v1	ftp://ftp.ncbi.nlm.nih.gov/genomes/all/GCF/002/589/795/GCF_002589795.1_ASM258979v1	Escherichia coli	2015-12	Canada:BC	None	rectal	Homo sapiens	Screening	Canada	O8:H21	C	4711093
865	ST004100057	GCF_002803905.1_ASM280390v1_genomic.fna	ST410	GCF_002803905.1_ASM280390v1	AMA1167	SAMN07983336	PRJNA417244	GCA_002803905.1	Complete	4.93667	50.579	6	ftp://ftp.ncbi.nlm.nih.gov/genomes/all/GCA/002/803/905/GCA_002803905.1_ASM280390v1	ftp://ftp.ncbi.nlm.nih.gov/genomes/all/GCF/002/803/905/GCF_002803905.1_ASM280390v1	Escherichia coli	2015	Denmark	None	liver	Homo sapiens	missing	Denmark	O8:H9	C	4767526
866	ST004100058	GCF_002811555.3_ASM281155v3_genomic.fna	ST410	GCF_002811555.3_ASM281155v3	WCHEC025943	SAMN07510673	PRJNA418674	GCA_002811555.3	Complete	5.3512	50.3539	7	ftp://ftp.ncbi.nlm.nih.gov/genomes/all/GCA/002/811/555/GCA_002811555.3_ASM281155v3	ftp://ftp.ncbi.nlm.nih.gov/genomes/all/GCF/002/811/555/GCF_002811555.3_ASM281155v3	Escherichia coli	2017-04	China: Sichuan, Chengdu	None	Sewage	None	None	China	O8:H9	C	4817293
867	ST004100060	GCF_002953455.1_ASM295345v1_genomic.fna	ST410	GCF_002953455.1_ASM295345v1	KBN10P04869	SAMN08369073	PRJNA430286	GCA_002953455.1	Complete	5.10426	50.5069	4	ftp://ftp.ncbi.nlm.nih.gov/genomes/all/GCA/002/953/455/GCA_002953455.1_ASM295345v1	ftp://ftp.ncbi.nlm.nih.gov/genomes/all/GCF/002/953/455/GCF_002953455.1_ASM295345v1	Escherichia coli	2017-03-28	South Korea: Daegu	blood	blood	Homo sapiens	None	South Korea	-:H9	C	4840855
868	ST004100066	GCF_003073815.1_ASM307381v1_genomic.fna	ST410	GCF_003073815.1_ASM307381v1	AR437	SAMN07291530	PRJNA316321	GCA_003073815.1	Complete	4.95255	50.7061	6	ftp://ftp.ncbi.nlm.nih.gov/genomes/all/GCA/003/073/815/GCA_003073815.1_ASM307381v1	ftp://ftp.ncbi.nlm.nih.gov/genomes/all/GCF/003/073/815/GCF_003073815.1_ASM307381v1	Escherichia coli	missing	missing	None	missing	missing	missing	Missing	O8:H21	C	4688906
869	ST004100067	GCF_003073955.1_ASM307395v1_genomic.fna	ST410	GCF_003073955.1_ASM307395v1	AR434	SAMN07291527	PRJNA316321	GCA_003073955.1	Complete	4.79338	50.6264	2	ftp://ftp.ncbi.nlm.nih.gov/genomes/all/GCA/003/073/955/GCA_003073955.1_ASM307395v1	ftp://ftp.ncbi.nlm.nih.gov/genomes/all/GCF/003/073/955/GCF_003073955.1_ASM307395v1	Escherichia coli	missing	missing	None	missing	missing	missing	Missing	O179:H9	C	4695904
870	ST004100068	GCF_003268695.1_ASM326869v1_genomic.fna	ST410	GCF_003268695.1_ASM326869v1	WCHEC035148	SAMN09202772	PRJNA418674	GCA_003268695.1	Complete	4.9437	50.6565	5	ftp://ftp.ncbi.nlm.nih.gov/genomes/all/GCA/003/268/695/GCA_003268695.1_ASM326869v1	ftp://ftp.ncbi.nlm.nih.gov/genomes/all/GCF/003/268/695/GCF_003268695.1_ASM326869v1	Escherichia coli	2018	China: Chengdu, Sichuan	None	None	Sewage	None	China	O8:H21	C	4695840
871	ST004100077	GCF_003351385.1_ASM335138v1_genomic.fna	ST410	GCF_003351385.1_ASM335138v1	Es_ST410_NW1_NDM_09_2017	SAMN09693981	PRJNA482002	GCA_003351385.1	Complete	5.08615	50.7396	5	ftp://ftp.ncbi.nlm.nih.gov/genomes/all/GCA/003/351/385/GCA_003351385.1_ASM335138v1	ftp://ftp.ncbi.nlm.nih.gov/genomes/all/GCF/003/351/385/GCF_003351385.1_ASM335138v1	Escherichia coli	28-Sep-2017	United Kingdom	None	rectal swab	Homo sapiens	screen	United Kingdom	O8:H21	C	4800614
872	ST004100078	GCF_003367575.1_ASM336757v1_genomic.fna	ST410	GCF_003367575.1_ASM336757v1	ST410	SAMN09273490	PRJNA473419	GCA_003367575.1	Chromosome	4.93838	50.5539	2	ftp://ftp.ncbi.nlm.nih.gov/genomes/all/GCA/003/367/575/GCA_003367575.1_ASM336757v1	ftp://ftp.ncbi.nlm.nih.gov/genomes/all/GCF/003/367/575/GCF_003367575.1_ASM336757v1	Escherichia coli	Jun-2015	Ghana: Tamale	None	urine	Homo sapiens	Urinary tract infection	Ghana	O132:H18	C	4689576
873	ST004100079	GCF_003413625.1_ASM341362v1_genomic.fna	ST410	GCF_003413625.1_ASM341362v1	UK_Dog_Liverpool	SAMN09829654	PRJNA473397	GCA_003413625.1	Complete	5.11485	50.6428	6	ftp://ftp.ncbi.nlm.nih.gov/genomes/all/GCA/003/413/625/GCA_003413625.1_ASM341362v1	ftp://ftp.ncbi.nlm.nih.gov/genomes/all/GCF/003/413/625/GCF_003413625.1_ASM341362v1	Escherichia coli	2016-12-06	United Kingdom: Greater London	None	foreleg infected wound	dog	foot lacerations, dog bite wounds and urinary tract infections	United Kingdom	O8:H21	C	4869482
874	ST004100081	GCF_003546115.1_ASM354611v1_genomic.fna	ST410	GCF_003546115.1_ASM354611v1	HR166	SAMN09985624	PRJNA489683	GCA_003546115.1	Contig	4.88537	50.6	95	ftp://ftp.ncbi.nlm.nih.gov/genomes/all/GCA/003/546/115/GCA_003546115.1_ASM354611v1	ftp://ftp.ncbi.nlm.nih.gov/genomes/all/GCF/003/546/115/GCF_003546115.1_ASM354611v1	Escherichia coli	2016	Egypt:Mansoura	None	Dog Environment	None	None	Egypt	O8:H9	C	203512
875	ST004100083	GCF_003546185.1_ASM354618v1_genomic.fna	ST410	GCF_003546185.1_ASM354618v1	HR170	SAMN09985627	PRJNA489683	GCA_003546185.1	Contig	4.98373	50.5	95	ftp://ftp.ncbi.nlm.nih.gov/genomes/all/GCA/003/546/185/GCA_003546185.1_ASM354618v1	ftp://ftp.ncbi.nlm.nih.gov/genomes/all/GCF/003/546/185/GCF_003546185.1_ASM354618v1	Escherichia coli	2016	Egypt:Mansoura	None	Dog Environment	None	None	Egypt	O8:H9	C	134020
876	ST004100087	GCF_003602135.1_ASM360213v1_genomic.fna	ST410	GCF_003602135.1_ASM360213v1	E818	SAMN10119051	PRJNA488670	GCA_003602135.1	Scaffold	5.10137	50.4	99	ftp://ftp.ncbi.nlm.nih.gov/genomes/all/GCA/003/602/135/GCA_003602135.1_ASM360213v1	ftp://ftp.ncbi.nlm.nih.gov/genomes/all/GCF/003/602/135/GCF_003602135.1_ASM360213v1	Escherichia coli	2018-01	China: Nanjing	None	None	Avian	None	China	-:H26	C	168953
877	ST004100089	GCF_003711045.1_ASM371104v1_genomic.fna	ST410	GCF_003711045.1_ASM371104v1	WCHEC020031	SAMN08932733	PRJNA418674	GCA_003711045.1	Complete	4.89476	50.566	5	ftp://ftp.ncbi.nlm.nih.gov/genomes/all/GCA/003/711/045/GCA_003711045.1_ASM371104v1	ftp://ftp.ncbi.nlm.nih.gov/genomes/all/GCF/003/711/045/GCF_003711045.1_ASM371104v1	Escherichia coli	2016	China: Chengdu, Sichuan	None	None	Homo sapiens	None	China	O8:H9	C	4750764
878	ST004100094	GCF_004025155.1_ASM402515v1_genomic.fna	ST410	GCF_004025155.1_ASM402515v1	B15772	SAMN10721343	PRJNA514215	GCA_004025155.1	Contig	4.66799	50.6	96	ftp://ftp.ncbi.nlm.nih.gov/genomes/all/GCA/004/025/155/GCA_004025155.1_ASM402515v1	ftp://ftp.ncbi.nlm.nih.gov/genomes/all/GCF/004/025/155/GCF_004025155.1_ASM402515v1	Escherichia coli	2016	India: Vellore	None	blood	Homo sapiens	Blood Stream Infections	India	O132:H25	C	149576
879	ST004100096	GCF_004088295.1_ASM408829v1_genomic.fna	ST410	GCF_004088295.1_ASM408829v1	EC25	SAMN10743440	PRJNA515159	GCA_004088295.1	Complete	5.06969	50.6342	6	ftp://ftp.ncbi.nlm.nih.gov/genomes/all/GCA/004/088/295/GCA_004088295.1_ASM408829v1	ftp://ftp.ncbi.nlm.nih.gov/genomes/all/GCF/004/088/295/GCF_004088295.1_ASM408829v1	Escherichia coli	2017-08-17	China: Hangzhou	None	urine	Homo sapiens	Pulmonary infection	China	-:H9	C	4782653
880	ST004100098	GCF_004103935.1_ASM410393v1_genomic.fna	ST410	GCF_004103935.1_ASM410393v1	SO63	SAMN08918387	PRJNA449816	GCA_004103935.1	Scaffold	4.75648	50.7	86	ftp://ftp.ncbi.nlm.nih.gov/genomes/all/GCA/004/103/935/GCA_004103935.1_ASM410393v1	ftp://ftp.ncbi.nlm.nih.gov/genomes/all/GCF/004/103/935/GCF_004103935.1_ASM410393v1	Escherichia coli	19-Oct-2013	Bolivia: La Paz, Agricultural area Mecapaca	None	soil	None	None	Bolivia	O8:H21	C	206077
881	ST004100117	GCF_005484365.1_ASM548436v1_genomic.fna	ST410	GCF_005484365.1_ASM548436v1	AR24.2b	SAMN10924275	PRJNA522068	GCA_005484365.1	Complete	4.66603	50.6	1	ftp://ftp.ncbi.nlm.nih.gov/genomes/all/GCA/005/484/365/GCA_005484365.1_ASM548436v1	ftp://ftp.ncbi.nlm.nih.gov/genomes/all/GCF/005/484/365/GCF_005484365.1_ASM548436v1	Escherichia coli	18-MAY-2018	Switzerland: Bern	None	rectal swab from hospitalized dog	dog	None	Switzerland	-:H21	C	4666029
882	ST004100118	GCF_005671355.1_ASM567135v1_genomic.fna	ST410	GCF_005671355.1_ASM567135v1	BA22372	SAMN08637771	PRJNA543199	GCA_005671355.1	Complete	4.90924	50.568	3	ftp://ftp.ncbi.nlm.nih.gov/genomes/all/GCA/005/671/355/GCA_005671355.1_ASM567135v1	ftp://ftp.ncbi.nlm.nih.gov/genomes/all/GCF/005/671/355/GCF_005671355.1_ASM567135v1	Escherichia coli	2016	India: Vellore	None	blood	Homo sapiens	Blood stream infection	India	O8:H9	C	4759293
883	ST004100120	GCF_006337025.1_ASM633702v1_genomic.fna	ST410	GCF_006337025.1_ASM633702v1	K71-77	SAMN04158281	PRJNA547487	GCA_006337025.1	Complete	5.19752	50.5679	3	ftp://ftp.ncbi.nlm.nih.gov/genomes/all/GCA/006/337/025/GCA_006337025.1_ASM633702v1	ftp://ftp.ncbi.nlm.nih.gov/genomes/all/GCF/006/337/025/GCF_006337025.1_ASM633702v1	Escherichia coli	2010	Norway	None	blood	Homo sapiens	missing	Norway	O8:H9	C	4934660
884	ST004100122	GCF_006352265.1_ASM635226v1_genomic.fna	ST410	GCF_006352265.1_ASM635226v1	A1_181	SAMN10887807	PRJNA521419	GCA_006352265.1	Complete	5.18648	50.6131	10	ftp://ftp.ncbi.nlm.nih.gov/genomes/all/GCA/006/352/265/GCA_006352265.1_ASM635226v1	ftp://ftp.ncbi.nlm.nih.gov/genomes/all/GCF/006/352/265/GCF_006352265.1_ASM635226v1	Escherichia coli	09-Aug-2016	USA: Alaska, Anchorage mudflats	None	feces	Larus sp.	None	USA	-:H21	C	4778240
885	ST004100127	GCF_008042015.2_ASM804201v2_genomic.fna	ST410	GCF_008042015.2_ASM804201v2	42	SAMN12569951	PRJNA560158	GCA_008042015.2	Complete	4.78986	50.5387	3	ftp://ftp.ncbi.nlm.nih.gov/genomes/all/GCA/008/042/015/GCA_008042015.2_ASM804201v2	ftp://ftp.ncbi.nlm.nih.gov/genomes/all/GCF/008/042/015/GCF_008042015.2_ASM804201v2	Escherichia coli 042	02-Aug-2019	Switzerland	None	stool	Homo sapiens	colonization	Switzerland	-:H21	C	4692707
886	ST004100132	GCF_009761715.1_ASM976171v1_genomic.fna	ST410	GCF_009761715.1_ASM976171v1	PT109	SAMN12027817	PRJNA548446	GCA_009761715.1	Complete	4.99434	50.6835	3	ftp://ftp.ncbi.nlm.nih.gov/genomes/all/GCA/009/761/715/GCA_009761715.1_ASM976171v1	ftp://ftp.ncbi.nlm.nih.gov/genomes/all/GCF/009/761/715/GCF_009761715.1_ASM976171v1	Escherichia coli	Nov-2018	Portugal: Lisbon	None	fecal sample	Canis lupus familiaris	Multiple infections	Portugal	-:H9	C	4816454
887	ST004100137	GCF_010365465.1_ASM1036546v1_genomic.fna	ST410	GCF_010365465.1_ASM1036546v1	124	SAMN13951920	PRJNA604100	GCA_010365465.1	Complete	4.91059	50.5417	5	ftp://ftp.ncbi.nlm.nih.gov/genomes/all/GCA/010/365/465/GCA_010365465.1_ASM1036546v1	ftp://ftp.ncbi.nlm.nih.gov/genomes/all/GCF/010/365/465/GCF_010365465.1_ASM1036546v1	Escherichia coli	2019	Switzerland	None	environment	None	None	Switzerland	O8:H9	C	4731258
888	ST004100138	GCF_010365545.1_ASM1036554v1_genomic.fna	ST410	GCF_010365545.1_ASM1036554v1	38	SAMN13951915	PRJNA604100	GCA_010365545.1	Complete	4.82795	50.5968	3	ftp://ftp.ncbi.nlm.nih.gov/genomes/all/GCA/010/365/545/GCA_010365545.1_ASM1036554v1	ftp://ftp.ncbi.nlm.nih.gov/genomes/all/GCF/010/365/545/GCF_010365545.1_ASM1036554v1	Escherichia coli	2019	Switzerland	None	environment	None	None	Switzerland	O8:H9	C	4738863
889	ST004100143	GCF_011045455.1_ASM1104545v1_genomic.fna	ST410	GCF_011045455.1_ASM1104545v1	IVRI Kol CP4	SAMN10246264	PRJNA496565	GCA_011045455.1	Complete	4.86329	50.5311	4	ftp://ftp.ncbi.nlm.nih.gov/genomes/all/GCA/011/045/455/GCA_011045455.1_ASM1104545v1	ftp://ftp.ncbi.nlm.nih.gov/genomes/all/GCF/011/045/455/GCF_011045455.1_ASM1104545v1	Escherichia coli	03-Sep-2012	India	None	Mastitis Milk	None	None	India	-:H21	C	4690918
890	ST004100144	GCF_011291795.1_ASM1129179v1_genomic.fna	ST410	GCF_011291795.1_ASM1129179v1	K19CRE38	SAMN14329458	PRJNA610945	GCA_011291795.1	Scaffold	4.86087	50.6	3	ftp://ftp.ncbi.nlm.nih.gov/genomes/all/GCA/011/291/795/GCA_011291795.1_ASM1129179v1	ftp://ftp.ncbi.nlm.nih.gov/genomes/all/GCF/011/291/795/GCF_011291795.1_ASM1129179v1	Escherichia coli	27-Mar-2019	South Korea:Seoul	None	None	dog	None	South Korea	O8:H9	C	4748049
891	ST004100147	GCF_013374255.1_ASM1337425v1_genomic.fna	ST410	GCF_013374255.1_ASM1337425v1	YJ1	SAMD00157542	PRJDB5126	GCA_013374255.1	Complete	4.95585	50.5284	2	ftp://ftp.ncbi.nlm.nih.gov/genomes/all/GCA/013/374/255/GCA_013374255.1_ASM1337425v1	ftp://ftp.ncbi.nlm.nih.gov/genomes/all/GCF/013/374/255/GCF_013374255.1_ASM1337425v1	Escherichia coli	2018-03	Myanmar:Yangon	human stool	None	Homo sapiens	None	Myanmar	-:H9	C	4847574
892	ST004100148	GCF_013374335.1_ASM1337433v1_genomic.fna	ST410	GCF_013374335.1_ASM1337433v1	F070	SAMD00157562	PRJDB5126	GCA_013374335.1	Complete	4.9675	50.5302	2	ftp://ftp.ncbi.nlm.nih.gov/genomes/all/GCA/013/374/335/GCA_013374335.1_ASM1337433v1	ftp://ftp.ncbi.nlm.nih.gov/genomes/all/GCF/013/374/335/GCF_013374335.1_ASM1337433v1	Escherichia coli	2017-12-11	Myanmar:Yangon	swine (food source)	None	None	None	Myanmar	-:H9	C	4873850
893	ST004100149	GCF_013426075.1_ASM1342607v1_genomic.fna	ST410	GCF_013426075.1_ASM1342607v1	WCHEC035123	SAMN08932748	PRJNA418674	GCA_013426075.1	Complete	4.97257	50.6301	5	ftp://ftp.ncbi.nlm.nih.gov/genomes/all/GCA/013/426/075/GCA_013426075.1_ASM1342607v1	ftp://ftp.ncbi.nlm.nih.gov/genomes/all/GCF/013/426/075/GCF_013426075.1_ASM1342607v1	Escherichia coli	2018	China: Chengdu, Sichuan	None	Sewage	None	None	China	O8:H21	C	4692428
894	ST004100150	GCF_013426095.1_ASM1342609v1_genomic.fna	ST410	GCF_013426095.1_ASM1342609v1	WCHEC035125	SAMN09202771	PRJNA418674	GCA_013426095.1	Complete	4.94451	50.6563	5	ftp://ftp.ncbi.nlm.nih.gov/genomes/all/GCA/013/426/095/GCA_013426095.1_ASM1342609v1	ftp://ftp.ncbi.nlm.nih.gov/genomes/all/GCF/013/426/095/GCF_013426095.1_ASM1342609v1	Escherichia coli	2018	China: Chengdu, Sichuan	None	sewage	None	None	China	O8:H21	C	4696162
895	ST004100151	GCF_013850855.1_ASM1385085v1_genomic.fna	ST410	GCF_013850855.1_ASM1385085v1	GCPRC19A	SAMN15486735	PRJNA644956	GCA_013850855.1	Contig	5.04178	50.5	81	ftp://ftp.ncbi.nlm.nih.gov/genomes/all/GCA/013/850/855/GCA_013850855.1_ASM1385085v1	ftp://ftp.ncbi.nlm.nih.gov/genomes/all/GCF/013/850/855/GCF_013850855.1_ASM1385085v1	Escherichia coli	17-May-2019	Missing	None	milk	cattle	mastitis	Missing	O117/O107:H4	C	189237
896	ST004100168	GCF_014526475.1_ASM1452647v1_genomic.fna	ST410	GCF_014526475.1_ASM1452647v1	ECR.20	SAMN14393455	PRJNA612976	GCA_014526475.1	Scaffold	4.81153	50.6	84	ftp://ftp.ncbi.nlm.nih.gov/genomes/all/GCA/014/526/475/GCA_014526475.1_ASM1452647v1	ftp://ftp.ncbi.nlm.nih.gov/genomes/all/GCF/014/526/475/GCF_014526475.1_ASM1452647v1	Escherichia coli	2015	Portugal	None	Wastewater effluent	None	None	Portugal	-:H9	C	127460
897	ST004100210	GCF_900497095.1_ASM90049709v1_genomic.fna	ST410	GCF_900497095.1_ASM90049709v1	EC-TO75	SAMEA4785258	PRJEB27479	GCA_900497095.1	Complete	4.89942	50.7109	4	ftp://ftp.ncbi.nlm.nih.gov/genomes/all/GCA/900/497/095/GCA_900497095.1_ASM90049709v1	ftp://ftp.ncbi.nlm.nih.gov/genomes/all/GCF/900/497/095/GCF_900497095.1_ASM90049709v1	Escherichia coli	None	None	None	None	None	None	Missing	-:H9	C	4750815
898	ST004100211	GCF_900608195.1_ecoli026_genomic.fna	ST410	GCF_900608195.1_ecoli026	ecoli026	SAMEA4916104	PRJEB28660	GCA_900608195.1	Contig	4.98417	50.6	6	ftp://ftp.ncbi.nlm.nih.gov/genomes/all/GCA/900/608/195/GCA_900608195.1_ecoli026	ftp://ftp.ncbi.nlm.nih.gov/genomes/all/GCF/900/608/195/GCF_900608195.1_ecoli026	Escherichia coli	2017	Switzerland	None	hospital	Homo sapiens	None	Switzerland	O8:H9	C	4823050
899	ST004100212	GCF_901733115.1_Escherichia_coli_MAD_genomic.fna	ST410	GCF_901733115.1_Escherichia_coli_MAD	EcMAD1	SAMEA4732083	PRJEB27293	GCA_901733115.1	Complete	4.89989	50.5665	4	ftp://ftp.ncbi.nlm.nih.gov/genomes/all/GCA/901/733/115/GCA_901733115.1_Escherichia_coli_MAD	ftp://ftp.ncbi.nlm.nih.gov/genomes/all/GCF/901/733/115/GCF_901733115.1_Escherichia_coli_MAD	Escherichia coli	None	None	None	None	None	None	Missing	O8:H9	C	4747851
900	ST006480001	GCF_000474825.1_Esch_coli_BIDMC_19C_V1_PacBio_genomic.fna	ST648	GCF_000474825.1_Esch_coli_BIDMC_19C_V1_PacBio	BIDMC 19C	SAMN02138648	PRJNA202029	GCA_000474825.1	Contig	5.52348	50.4	5	ftp://ftp.ncbi.nlm.nih.gov/genomes/all/GCA/000/474/825/GCA_000474825.1_Esch_coli_BIDMC_19C_V1_PacBio	ftp://ftp.ncbi.nlm.nih.gov/genomes/all/GCF/000/474/825/GCF_000474825.1_Esch_coli_BIDMC_19C_V1_PacBio	None	missing	missing	None	urine	missing	None	Missing	O1:H6	F	5097434
901	ST006480004	GCF_000522085.1_Esch_coli_BIDMC_43b_V1_genomic.fna	ST648	GCF_000522085.1_Esch_coli_BIDMC_43b_V1	BIDMC 43b	SAMN02356582	PRJNA219250	GCA_000522085.1	Scaffold	5.40076	50.3	8	ftp://ftp.ncbi.nlm.nih.gov/genomes/all/GCA/000/522/085/GCA_000522085.1_Esch_coli_BIDMC_43b_V1	ftp://ftp.ncbi.nlm.nih.gov/genomes/all/GCF/000/522/085/GCF_000522085.1_Esch_coli_BIDMC_43b_V1	None	Dec-2012	USA: Boston, MA	None	BLOOD CULTURE	Homo sapiens	None	USA	O1:H6	F	3629104
902	ST006480005	GCF_000522105.1_Esch_coli_BIDMC_43a_V1_genomic.fna	ST648	GCF_000522105.1_Esch_coli_BIDMC_43a_V1	BIDMC 43a	SAMN02356581	PRJNA219249	GCA_000522105.1	Scaffold	5.391	50.4	9	ftp://ftp.ncbi.nlm.nih.gov/genomes/all/GCA/000/522/105/GCA_000522105.1_Esch_coli_BIDMC_43a_V1	ftp://ftp.ncbi.nlm.nih.gov/genomes/all/GCF/000/522/105/GCF_000522105.1_Esch_coli_BIDMC_43a_V1	None	Dec-2012	USA: Boston, MA	None	BLOOD CULTURE	Homo sapiens	None	USA	O1:H6	F	4517625
903	ST006480006	GCF_000522165.1_Esch_coli_BIDMC_19B_V2_genomic.fna	ST648	GCF_000522165.1_Esch_coli_BIDMC_19B_V2	BIDMC 19B	SAMN02138647	PRJNA202028	GCA_000522165.1	Scaffold	5.50111	50.4	9	ftp://ftp.ncbi.nlm.nih.gov/genomes/all/GCA/000/522/165/GCA_000522165.1_Esch_coli_BIDMC_19B_V2	ftp://ftp.ncbi.nlm.nih.gov/genomes/all/GCF/000/522/165/GCF_000522165.1_Esch_coli_BIDMC_19B_V2	None	missing	missing	None	urine	missing	None	Missing	O1:H6	F	2961404
904	ST006480007	GCF_000522185.2_ASM52218v2_genomic.fna	ST648	GCF_000522185.2_ASM52218v2	BIDMC 19A	SAMN02138646	PRJNA202027	GCA_000522185.2	Contig	5.48632	50.4	7	ftp://ftp.ncbi.nlm.nih.gov/genomes/all/GCA/000/522/185/GCA_000522185.2_ASM52218v2	ftp://ftp.ncbi.nlm.nih.gov/genomes/all/GCF/000/522/185/GCF_000522185.2_ASM52218v2	None	missing	missing	None	bronchoalveolar lavage	missing	None	Missing	O1:H6	F	5089687
905	ST006480008	GCF_000522205.1_Esch_coli_BIDMC_17B_V2_genomic.fna	ST648	GCF_000522205.1_Esch_coli_BIDMC_17B_V2	BIDMC 17B	SAMN02138641	PRJNA202022	GCA_000522205.1	Scaffold	5.50952	50.4	8	ftp://ftp.ncbi.nlm.nih.gov/genomes/all/GCA/000/522/205/GCA_000522205.1_Esch_coli_BIDMC_17B_V2	ftp://ftp.ncbi.nlm.nih.gov/genomes/all/GCF/000/522/205/GCF_000522205.1_Esch_coli_BIDMC_17B_V2	None	missing	missing	None	PERITONEAL FLUID	missing	None	Missing	O1:H6	F	4503153
906	ST006480009	GCF_000522225.1_Esch_coli_BIDMC_17A_V2_genomic.fna	ST648	GCF_000522225.1_Esch_coli_BIDMC_17A_V2	BIDMC 17A	SAMN02138640	PRJNA202021	GCA_000522225.1	Scaffold	5.51081	50.4	14	ftp://ftp.ncbi.nlm.nih.gov/genomes/all/GCA/000/522/225/GCA_000522225.1_Esch_coli_BIDMC_17A_V2	ftp://ftp.ncbi.nlm.nih.gov/genomes/all/GCF/000/522/225/GCF_000522225.1_Esch_coli_BIDMC_17A_V2	None	missing	missing	None	BLOOD CULTURE	missing	None	Missing	O1:H6	F	4660275
907	ST006480010	GCF_000522245.1_Esch_coli_BIDMC_15_V2_genomic.fna	ST648	GCF_000522245.1_Esch_coli_BIDMC_15_V2	BIDMC 15	SAMN02138638	PRJNA202019	GCA_000522245.1	Scaffold	5.48814	50.3	14	ftp://ftp.ncbi.nlm.nih.gov/genomes/all/GCA/000/522/245/GCA_000522245.1_Esch_coli_BIDMC_15_V2	ftp://ftp.ncbi.nlm.nih.gov/genomes/all/GCF/000/522/245/GCF_000522245.1_Esch_coli_BIDMC_15_V2	None	missing	missing	None	SWAB, ABDOMEN	missing	None	Missing	O1:H6	F	823760
908	ST006480011	GCF_000522265.1_Esch_coli_BIDMC_9_V2_genomic.fna	ST648	GCF_000522265.1_Esch_coli_BIDMC_9_V2	BIDMC 9	SAMN02138630	PRJNA202011	GCA_000522265.1	Scaffold	5.4578	50.3	18	ftp://ftp.ncbi.nlm.nih.gov/genomes/all/GCA/000/522/265/GCA_000522265.1_Esch_coli_BIDMC_9_V2	ftp://ftp.ncbi.nlm.nih.gov/genomes/all/GCF/000/522/265/GCF_000522265.1_Esch_coli_BIDMC_9_V2	None	missing	missing	None	urine	missing	None	Missing	O1:H6	F	1180023
909	ST006480012	GCF_000522285.1_Esch_coli_BIDMC_3_V2_genomic.fna	ST648	GCF_000522285.1_Esch_coli_BIDMC_3_V2	BIDMC 3	SAMN02138623	PRJNA202004	GCA_000522285.1	Scaffold	5.48484	50.4	14	ftp://ftp.ncbi.nlm.nih.gov/genomes/all/GCA/000/522/285/GCA_000522285.1_Esch_coli_BIDMC_3_V2	ftp://ftp.ncbi.nlm.nih.gov/genomes/all/GCF/000/522/285/GCF_000522285.1_Esch_coli_BIDMC_3_V2	None	missing	missing	None	SWAB, abdominal incision	missing	None	Missing	O1:H6	F	746481
910	ST006480013	GCF_000522305.1_Esch_coli_BIDMC_2B_V2_genomic.fna	ST648	GCF_000522305.1_Esch_coli_BIDMC_2B_V2	BIDMC 2B	SAMN02138622	PRJNA202003	GCA_000522305.1	Scaffold	5.5088	50.4	8	ftp://ftp.ncbi.nlm.nih.gov/genomes/all/GCA/000/522/305/GCA_000522305.1_Esch_coli_BIDMC_2B_V2	ftp://ftp.ncbi.nlm.nih.gov/genomes/all/GCF/000/522/305/GCF_000522305.1_Esch_coli_BIDMC_2B_V2	None	missing	missing	None	BLOOD CULTURE	missing	None	Missing	O1:H6	F	4666420
911	ST006480014	GCF_000522405.1_Esch_coli_BIDMC_6_V2_genomic.fna	ST648	GCF_000522405.1_Esch_coli_BIDMC_6_V2	BIDMC 6	SAMN02138626	PRJNA202007	GCA_000522405.1	Scaffold	5.499	50.4	12	ftp://ftp.ncbi.nlm.nih.gov/genomes/all/GCA/000/522/405/GCA_000522405.1_Esch_coli_BIDMC_6_V2	ftp://ftp.ncbi.nlm.nih.gov/genomes/all/GCF/000/522/405/GCF_000522405.1_Esch_coli_BIDMC_6_V2	None	missing	missing	None	bile	missing	None	Missing	O1:H6	F	4649734
912	ST006480016	GCF_000633675.2_ASM63367v2_genomic.fna	ST648	GCF_000633675.2_ASM63367v2	BIDMC 82	SAMN02581401	PRJNA234268	GCA_000633675.2	Contig	5.61003	50.4	10	ftp://ftp.ncbi.nlm.nih.gov/genomes/all/GCA/000/633/675/GCA_000633675.2_ASM63367v2	ftp://ftp.ncbi.nlm.nih.gov/genomes/all/GCF/000/633/675/GCF_000633675.2_ASM63367v2	Escherichia coli	Nov-2013	None	None	urine	Homo sapiens	None	Missing	O1:H6	F	5101172
[truncated: 37 more rows]
