# Supplementary material for: Unraveling the evolutionary dynamics of toxin-antitoxin systems in diverse genetic lineages of Escherichia coli including the high-risk clonal complexes
Source: mBio. 2023 Dec 20;15(1):e03023-23. doi: 10.1128/mbio.03023-23 (PMC10790755; doi:10.1128/mbio.03023-23)
Supplement: File S4 — Copy number variation in toxin hits. [file mbio.03023-23-s0004.xlsx]

## Sheet: ParE_toxin_40H
ST	0	1	2	3
10	46	3	1
11	47	3
12	44	6
38	33	17
48	40	10
58	41	7	2
69	45	5
73	50
95	30	20
101	39	9	2
117	40	7	3
127	45	5
131	44	4	2
155	41	9
156	33	15	1	1
167	40	10
405	37	11	2
410	47	3
648	47	2		1

## Sheet: CbtA_toxin_39H
ST	0	1	2	3
10	13	3	33	1
11	50
12	50
38	50
48	42	8
58	45	5
69	49	1
73	6	40	4
95	50
101	47	3
117	50
127	48	2
131	42	7	1
155	49	1
156	45	4	1
167	23	27
405	50
410	50
648	50

## Sheet: CbtA_toxin_1H
ST	0	1	2	3	4	5	8
10	5	43	1	1
11	1	44	5
12	12	17	14	7
38	9	21	17	2	1
48	23	18	9
58	14	27	9
69	19	21	10
73		3	20	21	4	1	1
95		2	29	19
101	24	14	11	1
117		24	12	11	2	1
127	4	39	6	1
131		31	17	2
155	24	17	4	5
156	14	18	10	7	1
167	6	17	26		1
405	11	28	11
410	19	20	10	1
648	18	25	7

## Sheet: YafO_toxin_70H
ST	0	1	2	3
10	50
11	50
12	50
38	49	1
48	50
58	50
69	50
73	50
95	28	20	1	1
101	50
117	50
127	50
131	50
155	50
156	50
167	50
405	48	2
410	50
648	50

## Sheet: YdaT_toxin_17H
ST	0	1	2	3
10	11	39
11	1	45	3	1
12	49	1
38	30	20
48	31	19
58	18	28	3	1
69	6	21	23
73	38	12
95	49	1
101	22	27	1
117	5	45
127	50
131	45	4	1
155	14	36
156	46	4
167	48	2
405	2	8	40
410	48	2
648	5	43	2

## Sheet: PIN_29H
ST	0	1	2	3
10	48	2
11	50
12	49	1
38	47	3
48	39	11
58	44	6
69	38	9	3
73	46	3	1
95	38	1	9	2
101	35	8	7
117	43	3	4
127	49	1
131	29	6	15
155	42	7	1
156	35	8	6	1
167	14	34	2
405	36	12	2
410	16	33	1
648	36	5	9

## Sheet: PemK_toxin_22H
ST	0	1	2	4
10	48	1	1
11	50
12	35	15
38	39	10	1
48	41	9
58	36	13	1
69	9	39	2
73	40	10
95	43	7
101	33	15	1	1
117	45	4	1
127	44	6
131	10	39	1
155	42	6	2
156	41	9
167	9	37	4
405	8	40	2
410	13	34	3
648	36	14

## Sheet: Fic_36H
ST	0	1	2	3
10	47	3
11	50
12	49	1
38	42	6	2
48	21	26	3
58	48	2
69	44	6
73	47	3
95	49	1
101	36	12	1	1
117	45	5
127	50
131	31	19
155	42	8
156	37	13
167	39	9	1	1
405	19	31
410	20	27	3
648	41	8	1

## Sheet: CcdB_90H
ST	0	1	3
10	50
11	50
12	50
38	49	1
48	50
58	50
69	49	1
73	49		1
95	50
101	50
117	50
127	50
131	50
155	48	2
156	50
167	50
405	50
410	50
648	50

## Sheet: PIN_19H
ST	0	1	2	3
10	42	8
11	49	1
12	49	1
38	42	8
48	44	6
58		36	14
69	47	3
73	50
95	39	11
101		37	13
117		35	14	1
127	49	1
131	46	4
155	1	37	12
156		34	16
167	37	13
405	47	3
410		48	2
648	47	3

[truncated: 1 more sheets: YdaT_toxin_9H]
