# Supplementary material for: Unraveling the evolutionary dynamics of toxin-antitoxin systems in diverse genetic lineages of Escherichia coli including the high-risk clonal complexes
Source: mBio. 2023 Dec 20;15(1):e03023-23. doi: 10.1128/mbio.03023-23 (PMC10790755; doi:10.1128/mbio.03023-23)
Supplement: File S5 — Antitoxin count associated with different toxin hits and Pfam annotation. [file mbio.03023-23-s0005.xlsx]

## Sheet: partner_count
	Hits	counts	partners
0	100H	3	162P, 140P, 200P
1	101H	1	134P
2	102H	2	153P, 208P
3	103H	2	201P, 181P
4	104H	2	168P, 229P
5	105H	2	147P, 207P
6	106H	1	150P
7	107H	1	151P
8	108H	1	148P
9	109H	2	15P, 251P
10	10H	6	42P, 10P, 25P, 275P, 190P, 289P
11	110H	1	158P
12	111H	1	94P
13	112H	1	161P
14	113H	1	173P
15	114H	1	163P
16	115H	1	160P
17	116H	1	164P
18	117H	1	171P
19	118H	1	172P
20	119H	1	167P
21	11H	3	11P, 159P, 230P
22	120H	2	205P, 228P
23	121H	1	195P
24	122H	1	178P
25	123H	1	175P
26	124H	1	170P
27	125H	1	184P
28	126H	1	197P
29	127H	1	185P
30	128H	1	180P
31	129H	1	177P
32	12H	1	12P
33	130H	2	283P, 287P
34	131H	1	193P
35	132H	1	202P
36	133H	1	198P
37	134H	2	250P, 282P
38	135H	1	196P
39	136H	1	232P
40	137H	2	239P, 267P
41	138H	1	41P
42	139H	1	269P
43	13H	1	13P
44	140H	1	286P
45	141H	1	257P
46	142H	1	102P
47	143H	1	284P
48	144H	1	31P
49	145H	1	266P
50	146H	1	248P
51	147H	2	273P, 219P
52	148H	1	246P
53	149H	1	212P
54	14H	1	14P
55	150H	1	240P
56	151H	1	218P
57	152H	1	19P
58	153H	1	241P
59	154H	1	277P
60	155H	2	203P, 260P
61	156H	1	288P
62	157H	1	268P
63	158H	1	206P
64	159H	1	222P
65	15H	2	58P, 17P
66	160H	1	265P
67	161H	1	9P
68	162H	1	42P
69	163H	1	253P
70	164H	1	270P
71	165H	1	285P
72	166H	1	167P
73	167H	1	223P
74	168H	1	244P
75	169H	1	216P
76	16H	4	77P, 133P, 76P, 18P
77	17H	9	262P, 245P, 89P, 70P, 211P, 226P, 247P, 56P, 22P
78	18H	1	16P
79	19H	1	19P
80	1H	12	213P, 105P, 15P, 9P, 176P, 279P, 237P, 290P, 100P, 186P, 204P, 128P
81	20H	3	123P, 271P, 20P
82	21H	1	21P
83	22H	7	243P, 120P, 210P, 231P, 280P, 233P, 24P
84	23H	3	23P, 220P, 59P
85	24H	2	26P, 80P
86	25H	1	27P
87	26H	1	28P
88	27H	1	29P
89	28H	2	35P, 30P
90	29H	4	84P, 272P, 31P, 224P
91	2H	3	3P, 264P, 2P
92	30H	3	33P, 101P, 131P
93	31H	3	36P, 32P, 252P
94	32H	1	34P
95	33H	1	37P
96	34H	8	96P, 135P, 48P, 129P, 104P, 44P, 189P, 22P
97	35H	2	136P, 39P
98	36H	4	146P, 47P, 40P, 236P
99	37H	1	41P
100	38H	1	43P
101	39H	1	15P
102	3H	1	1P
103	40H	6	281P, 46P, 255P, 238P, 191P, 112P
104	41H	1	45P
105	42H	5	54P, 221P, 49P, 165P, 106P
106	43H	1	53P
107	44H	2	66P, 52P
108	45H	4	192P, 57P, 95P, 155P
109	46H	3	61P, 64P, 122P
110	47H	1	60P
111	48H	1	62P
112	49H	1	63P
113	4H	2	4P, 278P
114	50H	1	65P
115	51H	7	67P, 215P, 187P, 249P, 199P, 170P, 256P
116	52H	3	85P, 69P, 155P
117	53H	1	55P
118	54H	1	55P
119	55H	2	74P, 156P
120	56H	1	75P
121	57H	2	73P, 97P
122	58H	1	78P
123	59H	1	79P
124	5H	3	51P, 5P, 174P
125	60H	2	183P, 82P
126	61H	1	81P
127	62H	1	83P
128	63H	2	86P, 258P
129	64H	1	87P
130	65H	2	261P, 85P
131	66H	1	88P
132	67H	1	90P
133	68H	2	92P, 91P
134	69H	1	52P
135	6H	2	182P, 6P
136	70H	1	93P
137	71H	1	94P
138	72H	2	142P, 108P
139	73H	1	98P
140	74H	2	166P, 103P
141	75H	1	99P
142	76H	2	102P, 107P
143	77H	1	110P
144	78H	3	109P, 194P, 217P
145	79H	3	119P, 227P, 276P
146	7H	1	7P
147	80H	1	111P
148	81H	1	113P
149	82H	2	188P, 114P
150	83H	1	116P
151	84H	1	117P
152	85H	2	124P, 157P
153	86H	1	118P
154	87H	2	73P, 144P
155	88H	2	179P, 121P
156	89H	2	132P, 214P
157	8H	7	209P, 235P, 242P, 263P, 254P, 8P, 259P
158	90H	1	125P
159	91H	1	127P
160	92H	2	126P, 274P
161	93H	1	130P
162	94H	3	154P, 149P, 234P
163	95H	1	143P
164	96H	2	141P, 137P
165	97H	2	68P, 38P
166	98H	2	145P, 138P
167	99H	1	139P
168	9H	13	71P, 115P, 152P, 68P, 225P, 70P, 48P, 72P, 50P, 169P, 104P, 38P, 44P

## Sheet: Partner_annotation
Partner Id	short_name
1P	1P-Ub-RnfH
2P	2P-Sdh5
3P	3P-UNKW
4P	4P-YhfG
5P	5P-DMT_YdcZ
6P	6P-UNKW
7P	7P-YmcE_antitoxin
8P	8P-PrlF_antitoxin
9P	9P-DUF5983
10P	10P-HTH_3
11P	11P-UNKW
12P	12P-PhdYeFM_antitox
13P	13P-MazE_antitoxin
14P	14P-HicB_lk_antitox
15P	15P-CbeA_antitoxin
16P	16P-MazE_antitoxin
17P	17P-CcdA
18P	18P-UNKW
19P	19P-UNKW
20P	20P-CcdA
21P	21P-RelB
22P	22P-P22_Cro
23P	23P-HTH_3
24P	24P-MazE_antitoxin
25P	25P-UNKW
26P	26P-HTH_3
27P	27P-ParD_antitoxin
28P	28P-MqsA_antitoxin
29P	29P-HTH_3
30P	30P-HTH_3
31P	31P-MazE_antitoxin
32P	32P-HTH_3
33P	33P-HTH_3
34P	34P-HTH_3
35P	35P-UNKW
36P	36P-UNKW
37P	37P-HicB
38P	38P-P22_Cro
39P	39P-HTH_37
40P	40P-PhdYeFM_antitox
41P	41P-HicB
42P	42P-UNKW
43P	43P-RHH_1
44P	44P-UNKW
45P	45P-RelB
46P	46P-UNKW
47P	47P-UNKW
48P	48P-YdaS_toxin
49P	49P-UNKW
50P	50P-UNKW
51P	51P-UNKW
52P	52P-DUF6088
53P	53P-HicB_lk_antitox
54P	54P-DUF4222
55P	55P-PaaA2
56P	56P-UNKW
57P	57P-UNKW
58P	58P-CcdB
59P	59P-UNKW
60P	60P-PaaA2
61P	61P-YbcO
62P	62P-RelB
63P	63P-UNKW
64P	64P-NinF
65P	65P-ParD_antitoxin
66P	66P-UNKW
67P	67P-YdaS_toxin
68P	68P-P22_Cro
69P	69P-UNKW
70P	70P-YdaS_toxin
71P	72P-YdaS_toxin
72P	72P-P22_Cro
73P	73P-UNKW
74P	74P-UNKW
75P	75P-HicB
76P	76P-YafO_toxin
77P	77P-YafO_toxin
78P	78P-ParD_antitoxin
79P	79P-PhdYeFM_antitox
80P	80P-HigB_toxin
81P	81P-UNKW
82P	82P-HicB_lk_antitox
83P	83P-HTH_3
84P	84P-UNKW
85P	85P-dnstrm_HI1420
86P	86P-HTH_3
87P	87P-HTH_3
88P	88P-UNKW
89P	89P-UNKW
90P	90P-HTH_37
91P	91P-UNKW
92P	92P-UNKW
93P	93P-UNKW
94P	94P-HTH_3
95P	95P-UNKW
96P	96P-HTH_3
97P	97P-UNKW
98P	98P-UNKW
99P	99P-HTH_3
100P	100P-DUF5983
101P	101P-UNKW
102P	102P-UNKW
103P	103P-zf-dskA_traR
104P	104P-YdaS_toxin
105P	105P-DUF5983
106P	106P-DUF4222
107P	107P-UNKW
108P	108P-UNKW
109P	109P-HTH_3
110P	110P-UNKW
111P	111P-PhdYeFM_antitox
112P	112P-UNKW
113P	113P-UNKW
114P	114P-ParD_antitoxin
115P	115P-YdaS_toxin
116P	116P-UNKW
117P	117P-RHH_1
118P	118P-HepT
119P	119P-UNKW
120P	120P-UNKW
121P	121P-HTH_3
122P	122P-UNKW
123P	123P-Phage_integrase
124P	124P-Arc
125P	125P-CcdA
126P	126P-HTH_3
127P	127P-HicB-like_2
128P	128P-UNKW
129P	129P-YdaS_toxin
130P	130P-Couple_hipA
131P	131P-UNKW
132P	132P-YdaS_toxin
133P	133P-Acetyltransf_10
134P	134P-RelB
135P	135P-UNKW
136P	136P-UNKW
137P	137P-UNKW
138P	138P-UNKW
139P	139P-HTH_3
140P	140P-UNKW
141P	141P-UNKW
142P	142P-UNKW
143P	143P-UNKW
144P	144P-UNKW
145P	145P-UNKW
146P	146P-UNKW
147P	147P-UNKW
148P	148P-UNKW
149P	149P-UNKW
150P	150P-RNA_pol_Rpb6
151P	151P-HTH_3
152P	152P-UNKW
153P	153P-RusA
154P	154P-UNKW
155P	155P-UNKW
156P	156P-UNKW
157P	157P-UNKW
158P	158P-UNKW
159P	159P-UNKW
160P	160P-Lar_restr_allev
161P	161P-HTH_19
162P	162P-UNKW
163P	163P-UNKW
164P	164P-HTH_31
165P	165P-UNKW
166P	166P-UNKW
167P	167P-HTH_3
168P	168P-YdaS_toxin
169P	169P-HTH_3
170P	170P-UNKW
171P	171P-UNKW
172P	172P-DUF987
173P	173P-UNKW
174P	174P-UNKW
175P	175P-UNKW
176P	176P-CbtA_toxin
177P	177P-UNKW
178P	178P-CcdA
179P	179P-UNKW
180P	180P-DUF987
181P	181P-UNKW
182P	182P-UNKW
183P	183P-HicB_lk_antitox
184P	184P-HTH_3
185P	185P-UNKW
186P	186P-DUF5983
187P	187P-UNKW
188P	188P-UNKW
189P	189P-UNKW
190P	190P-UNKW
191P	191P-UNKW
192P	192P-rve_3
193P	193P-Xre-like-HTH
194P	194P-UNKW
195P	195P-UNKW
196P	196P-CcdA
197P	197P-HTH_3
198P	198P-UNKW
199P	199P-UNKW
200P	200P-UNKW
201P	201P-UNKW
202P	202P-HTH_3
203P	203P-DUF6290
204P	204P-CbtA_toxin
205P	205P-UNKW
206P	206P-HTH_3
207P	207P-UNKW
208P	209P-UNKW
209P	209P-UNKW
210P	210P-UNKW
211P	211P-UNKW
212P	212P-UNKW
213P	213P-UNKW
214P	214P-UNKW
215P	215P-UNKW
216P	216P-UNKW
217P	217P-UNKW
218P	218P-MazE-like
219P	219P-UNKW
220P	220P-RelE
221P	221P-BRO-N
222P	222P-SRP_SPB
223P	223P-UNKW
224P	224P-UNKW
225P	225P-YdaS_toxin
226P	226P-UNKW
227P	227P-UNKW
228P	228P-UNKW
229P	229P-UNKW
230P	230P-UNKW
231P	231P-UNKW
232P	232P-AbiEi_3
233P	233P-UNKW
234P	234P-UNKW
235P	235P-UNKW
236P	236P-UNKW
237P	237P-DUF5983
238P	238P-rve_2
239P	239P-CcdA
240P	240P-HTH_3
241P	241P-UNKW
242P	242P-Toxin_YhaV
243P	243P-PemK_toxin
244P	244P-UNKW
245P	245P-UNKW
246P	246P-UNKW
247P	247P-YdaS_toxin
248P	248P-UNKW
249P	249P-YdaT_toxin
250P	250P-UNKW
251P	251P-DUF5983
252P	252P-AAA_28
253P	253P-UNKW
254P	254P-UNKW
255P	255P-UNKW
256P	256P-UNKW
257P	257P-PolyA_pol
258P	258P-Couple_hipA
259P	259P-UNKW
260P	260P-UNKW
261P	261P-UNKW
262P	262P-ADH_N
263P	263P-UNKW
264P	264P-YgfX
265P	265P-UNKW
266P	266P-MqsA_antitoxin
267P	267P-UNKW
268P	268P-UNKW
269P	269P-UNKW
270P	270P-SRP54
271P	271P-UNKW
272P	272P-UNKW
273P	273P-UNKW
274P	274P-UNKW
275P	275P-UNKW
276P	276P-UNKW
277P	277P-UNKW
278P	278P-UNKW
279P	279P-DUF5983
280P	280P-Rop
281P	281P-UNKW
282P	282P-UNKW
283P	283P-RelB
284P	284P-UNKW
285P	285P-HTH_31
286P	286P-AadA_C
287P	287P-RelB
288P	288P-HTH_3
289P	289P-UNKW
290P	290P-CbtA_toxin
